# Supplementary material for: Bayesian Nonparametric Sensitivity Analysis of Multiple Test Procedures Under Dependence
Source: Biom J. 2025 Dec 14;67(6):e70101. doi: 10.1002/bimj.70101 (PMC12703229; doi:10.1002/bimj.70101)
Supplement: Supplementary file 1 — Supporting File: bimj70101‐sup‐0001‐DataCode.zip [file BIMJ-67-e70101-s001.zip]

Archive with 16 entries (12 files):
- Code_and_Data/
- Code_and_Data/code/
- Code_and_Data/code/DoFiguresTables.R
- Code_and_Data/code/main.R
- Code_and_Data/code/p-valuesCompute.R
- Code_and_Data/data/
- Code_and_Data/data/CY08MSP_STU_QQQ_USA_(selected variables).csv
- Code_and_Data/data/CY08MSP_STU_QQQ_USA_variable_labels.txt
- Code_and_Data/data/Output_PISA_2022_USA_p-values_2025-03-01_[17h][30m][04s].csv
- Code_and_Data/README.TXT
- Code_and_Data/results/
- Code_and_Data/results/Figure1.pdf
- Code_and_Data/results/Figure2.pdf
- Code_and_Data/results/Output_M_Posterior(28679clusters)_2025-11-20_[10h][25m][51s].csv
- Code_and_Data/results/Output_PISA-2022-USA_p-values_and_ppps_values_2025-11-20_[10h][25m][49s].csv
- Code_and_Data/results/Output_PISA_2022_USA_p-values_and_ppps_values_2025-04-26_[21h][18m][28s].csv
