# Supplementary material for: Bayesian Nonparametric Sensitivity Analysis of Multiple Test Procedures Under Dependence
Source: Biom J. 2025 Dec 14;67(6):e70101. doi: 10.1002/bimj.70101 (PMC12703229; doi:10.1002/bimj.70101)
Supplement: Supplementary file 1 — Supporting File: bimj70101‐sup‐0001‐DataCode.zip [file BIMJ-67-e70101-s001.zip › Code_and_Data/data/CY08MSP_STU_QQQ_USA_(selected variables).csv]

CNTSCHID	CNTSTUID	ST001D01T	ST004D01T	ST230Q01JA	ST059Q01TA	ST059Q02JA	ST296Q01JA	ST296Q02JA	ST296Q03JA	ST296Q04JA	ST347Q01JA	ST347Q02JA	ST348Q01JA	ST348Q02JA	ST348Q03JA	ST348Q04JA	ST348Q05JA	ST348Q06JA	ST348Q07JA	ST348Q08JA	ST349Q01JA	ST350Q01JA	ST351Q01JA	ST351Q02JA	ST351Q03JA	ST351Q04JA	ST351Q05JA	ST351Q06JA	ST351Q07JA	ST351Q08JA	ST352Q01JA	ST352Q02JA	ST352Q03JA	ST352Q04JA	ST352Q05JA	ST352Q06JA	ST352Q07JA	ST352Q08JA	ST353Q01JA	ST353Q02JA	ST353Q03JA	ST353Q04JA	ST353Q05JA	ST353Q06JA	ST353Q07JA	ST353Q08JA	ST354Q01JA	ST354Q02JA	ST354Q03JA
84000060	84000002	10	2	4	5	35	1	1	1	3	4	1		2		2	4	2	2		1	1	1			1	1	2		1	1	1		1		4	1			1	2	2		2	1			2
84000055	84000003	10	2	3	5	45	1	1	1	1	2	1	4		4			4	2	1	1	1			2	1	1	3		1	1	1				1	2	1	3	2	1		2	1					3
84000121	84000004	10	2	4	3	35	3	3	2	4	5	1		3	4			1	1	1	1	1	1	3	4	4			3			2		2	2	3	2			2	1	2		3		2	2
84000013	84000005	10	1	4	5	35	2	2	2	4	5	1		2	2	2	1	2			2	1			1	1		1	2	1		4		4	3	4		4	2	2			2		1	2		3
84000010	84000006	11	1	4	4	20	1	1	1	2	4	1	2	2			2		1	2	4	2		2	3		3	3	1			1	1	1		2	2		2			2	1	1	1
84000077	84000008	10	1	1	3	7	1	1	2	5	3	1	2	3	3			3		3	2	1			4	3	2	1		3		1		1	1	1		1		3			4	1	4		3	2	3
84000101	84000009	10	2	3	5	5	1	1	1	1	1	1
84000046	84000011	10	1	4	3	20	3	3	3	5	5	1		4	4		4	4	1		4	1			4	1	1	4	4		1	3	1		1	2			2	3	1	1			2
84000077	84000014	11	1	4	3	20	1	1	2	3	4	1									1	1		4		4	1	4		1	1	2			1		3	3	3		3	3	3			3	1	2	3
84000011	84000015	10	2	2	5	6	2	2	2	1	6	1		4	4		4	4		2	4	3	4	4	4	4	2				2		2	2	2			2		3	2		4		3	2	3
84000023	84000016	10	2	2	7	28	1	1	2	3	6	1	2	4			4	4		1	4	1		2	4	1	1		3		2	2	1				2	1	2	2			4	2	2		4	3
84000083	84000019	10	1	4	5	7	2	2	2	2	4	1		4	4	4	4			4	1	3		4		4			1	1			4			2	2	2		1	1		1		1	1	2		2
84000066	84000021	10	1	2	5	20	1	1	1	1	4	1	1	2	1		2	2			2	1	1		2	2	1			2		2		3		4	4	3		2			2	2	2	2
84000109	84000023	10	2	2	3	18	1	1	1	3	2	1		3	3			3	3	3	4	1	2			3	1	3	3		2	2	2		1			2	2		2		2	2		2	2	3
84000033	84000025	10	2
84000076	84000026	10	1	1	5	8	2	2	1	4
84000077	84000027	10	1	3	3	20	1	1	1	2	6	1	4	4	4	4				4	4	1	1	4	4	4		4			3	3			1		2	2	3	4	3		3	3			3	2
84000034	84000029	11	1	4	4	8	1	1	1	1	4	1	1		1		2	2	1		4	1	1		1	1	2	2			1		1	1	1		1		2	2	1	1		1			2
84000107	84000031	11	1	2	3	15	5	1	1	6	3	1	3	4	4			4	3		1	1		3		4	1		3	1			1	2	1		3	3		3			3	3	2	2	3		3
84000064	84000034	10	1	4	5	35	1	1	1	2	5	1		3	3		4	3		2	4	1	1	2		3		2	1		2	2	3		2	4			2		3	2	3	1			2	2
84000161	84000036	11	1	4	1	6	2	3	1	5	4	1	3		3		3		3	3	4	1		3	3		3		3	1	3		1	2	1	2			1			1		1	1	1		3	3
84000078	84000037	10	1	4	1	5	2	1	2	3	5	1	2	3		3	4	4			1	1	1			3	1		3	1	2	3	2			4	4		4	2			3	2		3		2	3
84000160	84000038	10	2	3	5	20	2	1	1	2	4	1			4	2	4	3		3	1	1		3	3	1	1			1		1	1		1	4	3		2		2		3	1		1			3
84000073	84000039	10	1	4	8	8	1	2	2	4	4	1		4	4			4	2	2	1	1	1	4	4		2	4			1		1	1	1			2	2			4	4		1	3	3	3
84000001	84000041	10	1	4	5	35	1	3	1	1	4	1				2	1	2	1	1	1	1	2			1		1	1	1	2	2		3	2	4					1		4	1	1	1			2
84000004	84000043	10	1	2	3	3	2	3	3	4	5	2	4		4	4	4		3		1	1	4		4		1	2		1		2			2	4	3	2	2		3			1	2	2			3
84000092	84000044	10	2								4	1	2		4	4	4			3
84000088	84000045	10	2
84000107	84000048	10	2	2	3	6	3	2	1	4	4		3			3	4		4	2	1	1	2	4	4	1		3			1		1		1	3		2		2			3	3	3	2			3
84000057	84000052	10	2	3	5	35	2	1	3	1	4	2	3	4	2	2			3		4	2	2	2		2	2	2				3	2	1	4			1	3		2		3	1		1	3	4
84000060	84000054	10	1	2	5	30	1	1	1	1	1	1
84000140	84000055	10	2	2	3	3	1	1	1	2	4	2		4	4	3	4	4			1	2	2			1		3	2	1		2	1	2	1		2		2	4		2		2	2		2		4
84000006	84000056	10	2	4	5	30	1	1	1	1	3	1		2	4	2			2	1	4	3		2	3			3	3	3	1	1	1			2	3			4			3	3	3	3	2
84000121	84000057	10	2	4	3	20	1	1	1	3	5	1		4	4	2	4	2			1	1		2	4	1		3	3		1			1	1	2	2		1	1	1	1		1			2	4
84000049	84000058	10	1	3	1	50	1	2	1	5	1	2
84000093	84000060	9	1	4	2	7	1	1	1	1	1	1
84000127	84000061	10	1	3	4		3	4	3	6	5		1			2	2		2	2	1	2	3				3	3	2	1		2	1	2			2	1	1		1	1	1			1	3		3
84000024	84000063	10	2	4	5	5	1	2	3	4	4	1		4	4		3	4	4		4	1	1	4		3			4	1		3	1			4	4	3	2	1		1	1			1		3	3
84000025	84000064	9	2	2	5	20	1	1	1	3	6	1		3	3	2		2	1		1	1		3		3	1	1		1	3	3				4	4	4	3		3		2		3	2		4
84000131	84000071	11	1	3	3	8	1	3	1	4	5	1	2		4	2			1	1	1	1		4	3	2	1		3			3	2		3	4	4		1	1	1		3		1		4
84000110	84000072	9	1	3	1	5	1	2	6	1	6	1		2		2	2	2	2		4	1	2	2	2			2		2		1		1	1	1		1	2		2	2		2		2			2
84000031	84000073	10	2	2	2	6	2	1	3	2	1	3
84000151	84000074	10	1	4	5	45	1	4	1	3	3	1	4		4			3	3	2	4	1	2	3	2	1				1	1	2	1		1		3		3		1	3		2		1		2	3
84000083	84000075	10	2	2	5	35	1	1	1	1	4	1		4		1		1	1	1	4	1	1	4		1		2	1		2	2		3			4	4			1	1	2	1		1	2	2	2
84000107	84000077	10	2	2	3	30	4	2	4	4	6	1	3			1	4		2	1	1	1	1	4	4	1				1			1	2	1	2		2	2				1	1	1	1	1		1
84000075	84000078	11	1	4	4	5	3	5	1	4	3	1		1	1	1			1	1	4	2				4	1	4	1	1	2	2		2		2	3		2	2	1	1			1		1		3
84000090	84000079	10	1	1	5	30	3	1	2	3	2	1		4	4	1		4	2		1	1		3	4	1	1			1	1	1		2	1		3		1	2	1	1	3						3
84000125	84000080	11	1	4	1	4	2	2	2	4	6	1	2		2			2	2	1	1	1	2		4	3	3	3				2	1		2		2		2	1		2		2		1		2
84000046	84000081	10	1	3	3	8	4	5	3	6	6	1		4	4			4	1	1	1	1	1	1	2			1		2	4	3	2		2		4		1	1			4	1	2		4	1
84000089	84000082	9	1	4	4	4	1	2	5	6	2	3		2	2	2		3	3		2	3	3		4		2		3	3	3		3	3	2			3	3	3	2	2	3				4		4
84000092	84000085	10	2	3	6	60	1	3	2	3	3	1	4	4	2	4			3		1	1	3	4	4			2		1	3		1	2		3		1	4	4				4	4	4	2
84000030	84000086	10	1	4	3	20	2	2	2	3	5	1	4	4		4		4	4		4	1			4	1	1	4		1			1	1	1	1	2		4		4	3	4			4	3	2
84000070	84000087	10	2	2	7		1	1	1	1	6	1	2	2	2	2			2		1	3	1			1		1	1	1	1	1	1		1			1	2	2	2	2	2					3	2
84000111	84000090	10	1	1	7	35	3	1	4	5	6	1	4	4	4			4	4			1	1		4				3		1	1	1	4				4		2	1	1	1			1		2
84000025	84000091	10	1	3	5	20	1	1	1	3	5	1			4	4	4	4	4		1	1		3		4	1		2	1			1	2	2	3	1		3	4	4	3	4					3	4
84000056	84000092	10	2	1	1	1	2	3	1	4	5	1		2		2	3	3		2	4	3	2	3		4			2	2		2	2	1	1		3			2	1	1	1	1				3
84000151	84000093	10	1	4	1	9	1	2	1	3	4	1	1	1	4	1		2			4	3		2	2		1	2		1	1		4		4	2		2			1	2	2		1	1	2
84000081	84000094	10	2	4	5	5	1	1	2	3	4	1	1		3	4	4		2		4	1	2			1		2	1	1	3		2			4	2	2	2	3		2	4		2		4	2
84000035	84000096	10	1	4	5	21	2	1	1	4	5	1		4	4	4			4	4	2	1	3	4	4		4	4			3			3	3	3		3	3	3		3	3			3	2	3
84000094	84000099	10	1	3	5	7	1	1	1	3	4	1			2	2	2	2	1		4	1	1	3	3				2	1	2			2	2		2	2	4	2	1	2				1		1	1
84000082	84000100	10	2	4	1	8	1	1	1	3	3	1	3	3			3	3		3	4	1	1	4		1	2			1		1	1	1	1	2				3		2	4	2	3			2
84000097	84000101	10	2	4	5	40	2	2	2	2	5	1			1	1	1	1	1		1	2	4		3	3	4	3			1			1	1		1	1		2	1	2	1			2	4		3
84000043	84000103	10	1	4	1	8	1	1	1	1	5	1			4	2	4	2	2		4	1	2	2			1	2	1			1	1	1	1	2					2	2		2	2	2
84000090	84000104	10	2	2	5	35	1	1	1	1	5	1	1		4	4		1		1	5	1	1	4	4		1			1		1		1	1	4		1		1		1		1	1	1	1
84000124	84000105	10	1	2	5	35	2	1	1	3	3	1	2	4				4	1	1	4	2	4	4			4	4		1		2			4	4	4	4		1	1	1	1		1
84000139	84000109	10	2	4	5	10	2	1	1	5	1	1
84000003	84000110	10	2	3	6	6	2			2	2	3			2	2			2	2	1	2		3	3		3	2		1		2		3	1		1	2	2		3			3	2	2	3	1	3
84000095	84000112	10	1	4	23	23	2	1	1	3	4	1			1	3		3	1	3	1	1	1	4		1	1			1	2			1	2	2	3		4	2		3	4	1			2
84000036	84000115	9	1
84000094	84000116	9	2	4	1	7	2	2	2	2	5	3	3			3	3	3		3	3	3	4	3			2	1	2		4	2	3	2		1					4	3						3	2
84000102	84000117	10	1	2	1	6	1	1	1	1	1	1
84000132	84000119	10	2									1	2	4	4			4		2
84000037	84000120	12	1	4	0	6	1	2	1	3	5	2		2		2	2	2		2	3	2	2	3			3	3	3		2	2			2	2		2	2	2	2			2	2				2
84000023	84000122	10	2	2	1	4	1	1	1	3	5	2				3	3	3	2	1	1	1	3	3	4	3				1	1		1	1			2	2	2	2	1			3		2	3
84000101	84000124	10	1	3	5	35	2	3	3	1	2	1	2	2		1			1	1	1	1	1	4	2			4	3			4		1		3	3	2	3	2		1	3	2			3	3
84000003	84000125	10	1	4	1	1	1	1	1	1	6	1		4	4		4		1	1	4	1	3				4	4	1	1	2			4	2		4	4	1	1		1	2	1			2	4	3
84000092	84000126	10	2	2	5	30	1	1	1	3	2	2	4			4	4		4	3	4	1	3	4		4	4		4		2			1		4	1	1	4		4	4			4	4	1	4	2
84000081	84000127	10	1	3	5	30	3	2	3	5	6	1		4	4		4	4		1	1	1		4	4	1			3	1		2	1		1	3	2		1		1	2	1		1		4	2
84000078	84000130	9	1	4	2	7	1	2	2	4	6	1	2	4	4		4		1		4	1		3	4		4	4		1		1	2	4			4	2	4	4	3		4	4			2	2	2
84000006	84000131	10	2	4	3	36	1	1	1	4	4	1		2	2		4	1		1	1	1		2	2		1		2	1			1	2	2		2	2		1	1	3		3		2	1		3
84000122	84000132	10	2
84000101	84000133	10	1	4	5	35	1	1	1	2	3	1		3		1	3		1	2	4	1	1	3			1	4	4				1	3	2		3	2	1	1	1				1	1	1		2
84000084	84000134	10	2	2	2	3	1	1	1	1	5		1			1	1	1		1	1	1			2	1	1	1		1	1		2	4	4		3		1	1		1	1	2			2		3
84000040	84000138	11	1	3	5	15	3	2	3	5	5	1	3		4		4	4	2		4	1	2	4	3	1		3				2			1		3	2	2	3		2	3		3		4	2
84000086	84000140	10	2	3	3	7	2	2	2	4		5	1		3	2	3			1	4	1	3				2		2	4	1			1	1	1		1	1	1		1	2		2		1
84000109	84000143	10	2	3	3	17	2	1	1	3	5	1		3	2	2		3	2		4	1	1	4			1		2	1	1	2		2		3		3	3	2		3		1		1		3
84000060	84000144	11	1	3	5	5	1	1	1	3	5	1	2		4	2		4		2	4	1		1	3	1	1		3		2	3	2	3	2				3		3			3	3	2		2
84000086	84000146	10	1	4	3	8	2	2	3	5	4	1	1	2			1	1		1	4	1	1		1	1	1			1	2		2	2		3		2		1	1	1			1	1		1
84000040	84000147	11	2	3	5	20	3	1	1	6	5	1		4	4	2		4		1	1	1	2	4			2	4	3		2	2	1	1		2				2	2	3			3	2
84000100	84000148	10	1	3
84000002	84000149	10	1	3	5	5	3	2	2	3	5	1	2		4	4	4			3	4	1	2			4	1		1	1	1	1	1			1	1		3		3	3	3			3			3
84000033	84000150	10	1
84000100	84000151	10	2	4	1	8	2	5	2	1	1	1
84000052	84000155	10	1	2	0	5	1	1	1	4	4	1	2		4	3		4	3		4	1		4	4	1	2			1	1				2	4	2	2			4	4		4	4	4
84000004	84000163	10	2	2	3	8	5	2	4	6	6	2		4	4			4	1	1	4	1		1		1	1	1		1			3	2	1		4	4			1	1	2		1	1	3	1
84000107	84000166	10	1	4	3		2	1	3	3	5	1		3		2		4	1	1	4	2	1	4	4	1		1					4	2	2	4	3				1	2	2	1		1		1
84000074	84000167	10	1	4	1	8	1	1	1	1	2	2			4	3	4		2	3	3	3	3					4				3		1	2			3	3			1	3		2	4	2		4
84000006	84000168	10	1	4	4	4	3	3	2	2	5	1	4	4	4				4	4	4	1	3			4		3	2			2		1		3	2	1		4	4		4	4		1	3	3	3
84000100	84000171	9	1	4	2	3	1	1	2	1	1	1
84000032	84000176	10	2	3	5	20	2	2	2	3	5	1		3	3	3	3	3			4	1		2	3		2	2		2	1	1				2	2	1	3	3	1	2		2
84000065	84000181	10	2
84000094	84000182	10	1	4	5	5	2	2	2	2	3	3		2		2		2	2	2	1	1	2	2	2			2	2		1	1		1			1	1	4	4		4	4			4	2		2
84000142	84000184	10	1	3	0	20	1	1	1	1	5	1			4	2	4	4		1	1	1	2		4	1	1		1		1	1			1	4		4	1				3	1	1	1			2
84000143	84000186	10	2	3	5	5	3	3	3	3	2	1	3	4	3	3	4				2	1	4		4	4	4		4		4	4		4	4			4	4		4		4		4	4	4
84000143	84000187	10	1	4	1	7	1	1	1	1	1	1
84000072	84000188	11	2	2	5	35	4	1	3	5	3	1	2	4			3		2	1	4	1		3		3	1	3		1	1	1	1	1				1	1	3			4	1	1			2	3
84000003	84000190	10	1	4	5	30	1	1	3	3	5	1			4		4	4	3	2	4	1	3	3	4			3	1		1		2		2		4	2	1	1		1	2		1		3	1
84000130	84000192	10	1	3	5	35	1	3	3	4	3	1	2	4			1		3	2	1	1	2			1	3	1	3			1	2	1	1	3					2	1	2	1		1			2
84000019	84000194	10	1								6	1		4		3	4	4	2
84000016	84000195	11	1	4	5	30	2	2	2	4	5	1		2	1		1	3	1		1	1			2	1		3	3	1	1	1	1	1			3		3	2	2				1	1	2		3
84000059	84000196	10	1	4	3	19	2	2	1	5	4	1		3	3		3		3	3	4	2	1	4			4		4	1		2		4	3	4	4			2			3	2	3	1		3
84000069	84000201	10	1	4	1	8	1	1	1	1	1	1
84000120	84000203	10	2	4	5	5	1	1	1	3	5	1	4		4			4	4	4	4	1		2	2	2	2			2	1		1	1		1		1	4				4	4	4	4	2
84000089	84000206	10	1	2	3	40	1	1	1	3	6	1	4	4				4	4	4	1	1		4			1	3	3	3		3		1	1	4	2		4		2		3	3		2	4
84000134	84000208	11	2	4	5	30	1	2	2	3	5	1		3		1		2	1	1	1	1	2		3			2	4	1		1	1			4	4	1	1			2	1		1	1		3	2
84000062	84000209	10	2	4							1	1
84000036	84000210	10	2	3	5	20	2	1	2	3	5	3	2		2	2		2	2		4	1	3	3	3		3		3		1	1		1	1		1		2	2		3	2	3				1
84000083	84000211	10	2	4	5	35	1	1	1	1	3	1	4		4	4	4			4	4	1	1	3		1	1			1	1	1		1	4	4				4	1	4	4			1	1	3	4
84000129	84000213	10	2	3	4	5	1	1	1	1	6	1	2		2		2	2		2	4	1	2		2	2		2		1				3	2	4	3	2	3			3	3	3		3		3
84000019	84000215	10	1								2	1	4	2			1	4	2
84000085	84000216	10	1	3	1	7	1	1	1	1	4	1	3	4				4	4	3	1	1			3	1		1	1	2			1	2	3	2		3	4	3		3			3	2	2		2
84000108	84000218	10	1	3	1	7	2	2	2	5	3	1	4	4	4			4		2	4	1	1		4	1		4	1				1		4	4	4	4	2			1	1	1		1			3
84000109	84000219	11	1	4	3	18	2	2	4	5	4	1	1		4	3		4	2		1	2	1	4	4		1		1			1		4		3	4	2	1	1		1	1	1				4
84000051	84000220	10	2								5	1		2	2			2	2	2
84000057	84000221	10	2	4	5	5	1	1	1	1	4	1		3	1	2	1		2		3	2		1	1			2	3	1	3			2		3	3	3	2		2		2		1	1	2
84000105	84000223	10	2	3	3	21	3	2	2	4	4	1	3	3			3	3		2	2	2	3	4	4		3			1			1		1	2	1	1	3		1	3	2		2			3	3
84000077	84000224	10	2	2	3	20
84000125	84000228	10	1	3	0	0	1	1	1	1	1	1
84000001	84000231	10	2	4	5	35	1	2	1	1	3	1	1	1		1	3		3		1	1	3		2		1	2		1	2	1	1			2		2		4		2	4	2		2
84000110	84000233	10	1	4	0	2	1	1	1	1	3	1			4		4	4	1	1	4	2	1	4	4	1			1		1		1	1	1			2	1	2	1	1				1		3	2
84000117	84000235	10	2	2	5	42	1	3	2	4
84000025	84000237	11	1	3	5	20	2	2	4	4	4	1	3		3	3			2	1	2	1	2	4				2	4	2				4	2	3	1	2		2	1	1	1	2					3
84000061	84000239	10	1
84000001	84000240	10	2	2	5	20	2	1	2	3	2	2	4	4		4	4	4			1	1		4		4	1		3	1	1	1	1		1			1	3			3	4	3	3		3
84000090	84000243	10	2	4	5	25	1	1	1	1	3	1		2		1	1		1	2	1	1	1		3		1	2	2		1	1		1		2		1	2	2				1	1	1	2	2
84000020	84000246	10	2	4	5	20	2	1	1	3	5	1	4	3	2				1	1	4	1	2				1	2	2	1	1			1	1	3		1	3	3		3	3	2			1	2	4
84000019	84000252	11	2	3
84000162	84000253	10	1	3	4	28	4	3	3	4	3	1	2		4	3		3		2	4	1	1		4	1	1	2			1			3	2		2	3	2	4			4	3		4	2	3
84000127	84000254	10	1	3	4	4	3	1	3	1	5	1	2		2	2	2		1		1	1				2	2	2	2	1	2	2	3	2				4	4		2		4	1		1	4	1	3
84000032	84000255	10	2	4	0	5	1	1	1	1	1	1
84000007	84000256	10	1	4	2	7	1	1	1	1	3	1				2	2	2	2	2	4	2	3		3			3	3	1	2		2		2	4		2	2		3	2	3		2		2	3
84000124	84000258	10	2								6	1	3	3		3	3	2
84000142	84000260	10	2	4	1	4	1	1	1	1	1	1
84000062	84000261	10	1	4	5	6	2	1	1	3	3	1		4	4		4	4	4		1	1		4		4	4		4	1	1	1	1		1			1	2	2	1			2		1	3	3	3
84000092	84000262	10	2	2	5	6	2	3	1	3	4	1		4			4	4	2	1	1	2	4		4	1	2		1		1			1		4	3	1	1			1	4	1	1		3	2	3
84000069	84000264	10	2	4	3	20	1	1	1	2	4	3			4		3	4	2	2	1	1	3		4	3		4	2			1	1	1	1			2	4		2	3	2			2		3	3
84000001	84000265	11	1	2	1	7	3	3	1	2	5		4		3		3		1	1	4	2	2	3	4			4	4		3	3	3		3			3	4		3		4	3		3	2	3	3
84000110	84000266	10	1	3	0	4	3	2	2	3	4	1		1	1	1		1	1		1	1	1		1		1	1		1		1		1	1	1	1				2	2	2		2	2		3
84000090	84000267	10	2	3	5	30	2	2	2	2	4	1	2	2	2	2	2				2	2	1	2			1	2	2		2		1	2	1			2	2		2			2	2	2		2
84000051	84000268	10	1	2	5	5	3	4	5	5	6	1	3	3	3	3		3			1	2				2	1	3	3	1	3			3	2	2	2		3	3	3		3			3
84000002	84000271	10	2	1	2	20	1	1	2	3	5	1		3		1		2	1	2	4	1	2	3	4		1			1		2	1		1	4	2		2	3			4	1		1		3
84000088	84000273	10	2
84000031	84000279	10	1	4	0	4	1	2	1	6	6	1	1		4	4		4	1		1	2	3		4		2	4	4			1		2		2	2	1	2		1		1	1		1	1		3
84000090	84000280	10	2	3	5	30	1	1	1	1	3	2		4	4	1			1	1	1	1	1	4		4	1			1	1	1		1	1	4			2	1	1	1			1				3
84000005	84000281	10	1								6	1			4	3		4	2	3
84000008	84000282	10	2	2	3	0	1	1	3	1	1	1
84000046	84000284	10	1	1	2	20	3	2	2	3	4	2			4	2	4	4		2	4	1		4		4	1	4	2		1		1		1	4	2		2	1		1		1		1	4	3
84000090	84000287	10	2	3	5	30	1	1	1	2	1	1
84000037	84000290	11	2	2	5	30	2	1	1	3	6	1	4	4		4			4	4	1	1			4		4	4	4	1	1	1		1	1	1				4	4	4		4		4	1
84000116	84000291	11	1
84000013	84000292	11	2	4	5	35	1	1	2	2	3	1		1	4	1		3	1		3	1		2	4			2	3	1	1	1			2	2	2		1		1	1	3	1			2	1
84000078	84000294	10	2	3	2	7	1	1	1	1	3	1		4	4	2	4	4			4	1	1	4		4		4		1	2	2			2	2		2	2	2	2	2			2			2
84000065	84000295	10	2	4	5	30	2	1	3	5	5	2			4	4	4		2	3	1	1		4			1	3	4	1			1	1	1		3	3	2			1		2	2	1		2	3
84000078	84000296	10	1	4	1	7	1	1	1	1	4	1									1	2			4	4		4		4	2	2	1		1	1				3		1	1	1	1			3	3
84000160	84000298	10	2	4	0	20	1	1	1	1	3	2	3				3	4	1	2	1	1		3	3	1		3		1	2	3			4		4	4			2		3	1	1	1	3
84000099	84000300	9	2	4	4	4	1	1	1	1	2	1	4		4	4		4		2	1	2	1	1	4		1	3
84000157	84000302	10	2	4	1		2	2	2	2	5	2	2			3	4	4		2	1	1				4	1	1	1	1	1		1		2	3		2	3		2		2	3		3		3
84000046	84000305	10	1	2	3	20	3	3	3	5	5	1	4	4	4			4	4		4	1		4	4		4	4	4			3		4	3	4		4		3	3	3			3	3	4
84000121	84000306	10	1	4	3	37	1	2	1	3	4	1		4	4	1		2		1	4	1		4	4		1	4	4		2		3	4	4		4				1	2		2	1	1		3	2
84000161	84000308	11	1	2	10	30	4	2	2	5	5	2		4	4	4		3	4		1	1		4	4		3	2		3	1		2		2	1		2	1	2				2	2	3		1	2
84000050	84000309	10	1	4	1	6	1	1	1	1	5	1		3	4		4	4		4	1	2	2	2				2	2	2	2	1		1		2		1	1	3	3		2			3		2
84000117	84000310	10	2
84000095	84000311	10	1	4	2	4	1	1	1	1	4	1	1	4			4	4	3		4	1	3	4	4				3	1	2			2	2		3	1	1			1	3	1	2		3
84000061	84000312	10	1
84000154	84000313	11	1	2	1	8	1	1	1	2	2	1		4		3	1	3		3	1	1	2	2				2	1		2			2	2		2	2		2	2		3	3		3		3
84000033	84000314	10	1
84000093	84000320	10	2	4	5	5	1	1	1	3	2	1	2	2	2	2				2	1	2		2		2		2	2	2	2	2	2	2				2	2		2		2	2	2			3	3
84000077	84000321	9	2	2
84000040	84000322	11	1	1	5	15	3	2	1	3	6	1	2		4	3			3	3	4	2		4		1	2		4	1			1	4	3		2	1			1	2	4	3		2	3
84000072	84000325	10	1	2	5	5	3	1	1	3	2		2	2	2				1	2	1	3	2	3	4	3			1		1	1	1	1				2		4			4	3	4	4	2
84000081	84000330	11	2	4	1	5	3	3	3	3	5	1	4	4		4	4			1	1	1	3	3		4		4	2		1			2	1		4	3		3	1	2	4			1			3
84000115	84000334	10	1	2	5	5	1	1	1	1	4	1		4		4		4	2	2	4	1			3	1	1	3		1	1				1	2	2	1	4		4	4	4	4			1		3
84000027	84000336	11	1	3	3	30	3	2	1	5	4	1		2	4		4	4	3		4	1	1		4		2	2		1	1			1	1		2	2	1	2			3		1	1	3
84000073	84000337	10	2	3	6	5	1	2	2	3	5	1	1	1			2	1	1		1	1		3	2	2	2		2		3		2	3	2		3				2	2		1	1	1	2	3
84000077	84000339	11	1								6	1		4		2	4	4	1
84000015	84000342	10	1	2	5	30	1	1	1	2	5	1	4	4		3	4	2			1	1	1	3	4	1		4			2	2		3		4		3				2	4	3	1	1
84000129	84000343	10	2	3	1	6	1	2	1	3	1	1
84000010	84000346	10	2	2	8	8	1	2	3	3	3	1	2	4	4		4		2		1	1			4	2		3	3	1		2	1	1	2			3		3	3	3		2	2				3
84000053	84000347	11	2	3	5	35	1	1	1	1	4	1		4		3		3	1	1	1	1			1	1	1		4	1		1		2		4	4	1			1	2	2		1	1	1	4	3
84000145	84000350	10	1	3	5	15	2		1	4	6	1	1	4	4	4				2	1	2	2	4			4	4		2	2	2				2	2	2			1	2	3	4		1			3
84000144	84000352	10	1	2	5	26	1	1	1	3	6	1	2	4	4	3			2		1	1	1	2	4	1			1				1	3	1		3	3	2		1	2	4			2		2
84000073	84000354	10	2	4	5	7	1	1	1	2	4	1	3			3	4	4		2	4	1	3	4		3	3			1	1	2		1	1			1			4		4	3	3	2
84000105	84000356	10	2	4	3	18	5	4	2	6	4	2		3		1		2	2	1	1	1		4		4	1	3	2			2			1	3	2	2	3		1		2		2	1	3
84000004	84000360	9	1	4	9	9	2	1	1	4	6	2		1		1	1		1	1	1	1	1	4	1	1	1				4	4		4		4		4	1		1		4		1	1	4	3	1
84000145	84000362	10	2	4	9	9	2	2	2	2	6	1	4	4	4	4			4		2	1	2				2	2	2	2	2	2	2				2	2			2	2		2	2	2	2	3	3
84000102	84000363	10	2	2	5	35	1	1	1	1	4	1		1	1		1	1		2	4	1	1		1	1			1	1	1	1		1	1			1	2		1		4		1	1		4
84000082	84000366	11	1								2	1		2	2			3	2	1
84000107	84000368	10	1	4	1	6	2	1	1	4	4	5	3	3	3		3		2		2	2	4	3		3	3	3			3	3			3		3	2	4		3		3		3	3	4
84000152	84000370	11	2	4	1	1	1	1	1	1	1	1
84000053	84000372	11	1	3	5	5	1	1	1	1		5	1				1	1	1	1	1	1	1	4	3		1	2					1	1	1	3		1	3		3	3		3		3	3	3	3
84000128	84000374	10	2	2	7	7	1	2	2	3	4	1	4	4			4	4	4		1	2			4	4	4		4	4	1		1	1	1	1					4	4		4	4	4	1	3
84000049	84000376	10	1	4	4	4	1	1	1	1	5	5	2	4	4		4		4		4	1		1		2	2		2		2	1		1		4	4		1			4	4	4		1		1
84000102	84000380	11	2	4	1	2	1	1	2	5	3	1	4	4			4	4		1	4	1			2	2	2	2	2		1	1	1			2		1	1		1	1	1	1				2
84000160	84000381	10	1	4	0	20	1	1	4	4	4	1		4		4	4		4	4	4	1	2		2	1			2	1		2	1	4		4	4		3	3	3		3			3		3	3
84000121	84000383	10	2	2	3	3	2	2	1	4	5	1	1	1	4		4	4			1	1	4			4		3	3			1	1		1	1	2		3		1	1	3			1			4
84000162	84000384	10	1	2	0	0	2	2	2	4	1	1
84000136	84000388	11	2	3	5	35	1	1	1	1	6	1	2			2		3	2	2	1	3	2	4		3	1			1				1	1	2	2	1	2	3		2		1	1			4	3
84000125	84000390	9	1	4	5	7	1	6	1	4	6	1	3	4	4		4		4		4	1			4	1	1	4	4		2			1	1		2	2	3		4			3		4	3		3
84000085	84000392	9	1	4	1	6	1	1	1	1	4	1		2	4			4	4	4	1	1		4		3	3	3		3	3	2			3	2		1	2	4	2			2		2		3	3
84000110	84000393	10	1	4	0	0	1	1	1	1	3	1	3	4	3	4	4				1	3	2	4				2	1	1		2	2	2		2		2	3	2		2	3			2		3	3
84000124	84000394	11	1	2	0	7	1	2	4	4	4	1	4	4	4	3				1	4	1		4	4	1		3	4		2	1		2		3		3		3			4	3	2	4	2	4
84000159	84000395	10	1	4	5	20	1	1	1	2	5	2		4	4			4	4	4	3	2	3		2	2	2	2			2		2	2			2	2	2	2		2	2	2
84000129	84000396	10	1	4	5	40	2	1	1	3	1	1
84000034	84000397	10	2	4			1	1	1	1	4		2		2		4		2	2	1	1	1		4		1		4	1	1		1	1	1			1	2		1		3			2	2		3
84000028	84000398	10	2	4	2	1	1	1	1	1	1	1
84000138	84000399	10	1	1	7	74	1	2	1	3	3	1	4				4	4	2	2	1	1	4	4	4			4		1	1		1		1	3	1				3	2	3		1	3	3		3
84000095	84000400	10	1
84000030	84000402	9	2	4	7	49	1	1	1	1	3	2	1	2	3	4				3	4	1	1	2				3	4	3	1		2	3			4	3		1	2	3		4	3		1		2
84000043	84000404	10	1										4				4	4	4	4
84000076	84000405	10	1	3	8	8	2	3	2	6
84000077	84000406	10	1	1	2	20	4	2	4	3
84000162	84000408	10	2	3	4	4	5	5	5	5	3	1	4		4		3	1		2	1	1		1	2		1		3	1	2				1	3	3	2	3	3	3			2		3	3
84000037	84000409	10	2	1	5	30	2	1	3	2	5	1		3	4	3		2	3		2	1	1	4			2	2		1	2	1		1	1		3				1		3	2	2	1			3
84000113	84000411	10	2	4	5	5	1	2	3	5	3	1	4		4		4		2	1	1	1			4	4	1	2		1	2	3		2	2	4			3	4	2			1		1	4	1
84000033	84000412	11	2
84000019	84000414	10	2	3	2	3	1	3	2	3	3	4	1			1	2		1	2	3	2			4	3	3	3		4	1		2		2	1	2		2			2	3	1	2		1		2
84000085	84000415	10	2	4	8	30	3	2	2	4		3		3	3	3	3	3			1	1				2	2	2	2	2	2				2	3	2	2	3	3	3			3		3			2
84000050	84000416	10	2	1	5	30	1	2	3	4	6	1		4	4	3	4	4			1	2		1	4	2			3	1	2				1	3	3	3	1		1	1	1			1		3
84000050	84000420	11	1	1	5	35	2	2	1	1	4	1			4	4	4		4	4	4	1		3	3		1	3		1		2	1		1	3		2	2		2	2	3		2
84000103	84000421	11	2	2	5	35	1	3	2	4	1	1
84000003	84000422	11	2	4	2	6	1	1	1	1	5	1		4			4	4	2	1	4	1		2		3	1		1	1	2	3	3			4	4		2			1	3	1	1				3
84000043	84000426	10	1	4	3	8	2	3	1	3	5	1		4	4	3	4			2	4	1	2	4		3	1			1		2	1		1	1		1	2	2	1	1		2			1
84000030	84000427	10	1	4	5	72	2	1	1	1	4	1	1	4			4	4	1		4	1	2		4		1	2	2				1	4	2		3	4	2		1	1		1	1		3		3
84000055	84000430	10	1	4	5	5	3	1	1	4	3	1	1	4			4	4		1	2	2	2	4	3			3	3		2		1		2		3	4	3	4		2	3	1			3
84000158	84000431	10	1	4	1	7	1	1	1	1	1	1
84000004	84000433	10	1	2	3	20	2	3	3	5	5	1	2				2	2	2	2	1	1	2		2	2	2	2			2	2		2			2	2		2		2	2		2	2	2
84000014	84000436	10	2	3	5	20	1	1	6	6
84000156	84000437	10	1	3	0	0	3	3	3	3	5		1		1	2			3	3	1	1	1	2	3	3				1	1			1	1	3		3		4	4	4		4	4				3
84000140	84000438	10	1	3	3	3	1	3	3	4	4	1	2	2	2			2	2		1	1	1	4	2		1		2			3	2			4	4	3		2	1	2	1	2					3
84000112	84000442	9	1	3	1	5	4	3	3	3		6	1	1	1	2				2	4	1	4	1				1	2	1	1	2	1				3	2	2	2		1	2		2			2
84000161	84000443	10	2	3	5	7	1	1	1	4	5	1	2	2		2		2		2	1	3			2		2	2	2	1	1			1	1	2	2		3		3			3	2	2		3
84000057	84000444	11	1	2	5	7	1	2	1	3	3	4	3	3	2	2	2				2	2			3	3	3	3	3			2		2	3	3	3		3	3	3			3		3	1		3
84000021	84000449	10	1								1	1
84000113	84000450	10	1	4	5	30	1	1	1	2	1	1
84000022	84000452	9	2	4	7	10	1	1	1	1	3	4	3	2			3	2	2		4	3	3		2	3	2		2			3	4		4		2	3	1	3		2	2		3			2
84000021	84000453	10	2								6	1	2	4			4		4	3
84000101	84000455	10	1	3	5	5	1	1	1	1	3	1	3	3		1			1	1	1	1			3	1	1	3	3			1	1	1	1			1	2	2				2	2	2			2
84000012	84000456	9	2	4	5	5	1	1	1	4	1	1
84000077	84000458	11	2	1	3	3	3	2	2	4	6	1				2	4	4	4	4	1	1			4	4			3	1	1	1	1	1	1						1	4	4		4	4	1		4
84000058	84000460	10	1	4	5	30	1	1	1	1	2	2	4	4			3	4		2	4	1	1	4		2		3		1		2	1	3	1		3		1	1		1		1		2	2	2
84000118	84000461	10	1	1	0	3		5	5		5	1	2			4	4		4	3	1	1	1			1	1	3		1	3		3	1		2	3		4		4		4	4		4			3
84000102	84000462	10	2	3	5	5	2	2	1	2	3	1	1			1	2	2		1	1	1			1	1		2	2	1		1	1	1		4	2					1	2	1	1	1	2		3
84000057	84000463	10	2	4	1	7	1	1	1	1	4	1	1	4	4			4	1		1	1	1		1	1	4	4				1			4	4	4	1	2	4		2		2		1	2	3
84000037	84000467	11	1	2	5	25	3	2	3	5	6	1			4		4	4	3	4	1	2	4		4	1	1			1	2	2				4	2	1	2				3	2	2	1	4	2	3
84000159	84000472	10	1	4	5	20	2	3	1	5	4	1			4	3	4	3		2	1	1	4		3	1		3	1		1		1	1	4		3		3		2	2	3		2		3	4
84000121	84000474	10	2	3	2	7	1	1	1	1											1	1	2		2			3	3	3																			3
84000038	84000478	9	1	4	2	3	1	1	1	1	2	1	1	2	1	1		2			2	1	1		4	2	1		4				1	1	3	2	3		1	3	2	2		3
84000009	84000479	10	2	3	5	5	1	2	1	2	3	1		4		3		3	3	2	4	1		4		3	1	1	2			2	1		1	2	2		3		2		4	4	3		2	2
84000152	84000480	10	1	3	1	30	2	3	2	4	5	1	3			3	2	3		2	4	1	2		1	1		1	1				1	2		2	4	2	2			2		2	1	1	2
84000069	84000482	10	2	3	3	20	1	1	1	1	4	2	2	2	3		2			2	3	2			2	1	1	2	1		1		1			1	1	1	2	1	3	3	3				1
84000103	84000484	10	1	2	1	7	1	1	1	1	4	1	3			3	3	3	3		1	1		3		3	3	3		3	2	2	3			2		1	2	3		2		2		1		3	3
84000007	84000486	10	1	2	5	40	2	2	2	4	4	1	4	4				4	4	4	4	1	1		4			4	4	1	1	1		3	2		3		1			1		3	1	1	3
84000142	84000488	10	2	4	1	4	1	1	1	1	6	1	1		1	4		4		2	1	1	1	2	1		1			1		1	1	1			4	1	1		1		3	1	2		1		4
84000153	84000489	10	1	2	3	20	1	1	1	2	4	1	1	3			1	3	1		4	1		2	1	1			2	1	1		1	1	1		3		2		1		4		1	1	3	1	3
84000094	84000491	10	1	3	1	0	1	1	1	2	5	1			2	1	2			2	2	1	1		2	1	2		1			1			1	1	2	1	4	4	2	3			2		2
84000030	84000492	10	2	4	5	30	1	3	3	1	4	1	4			3		4	4	3	4	1		4	1			4	4	1		1	2	2			1	1	4	4	4	4			4		3		3
84000066	84000494	10	2	2	5	20	1	3	1	5	1	1
84000144	84000495	10	1	1	1	5	3	1	1	1	6	1		4		2		4	1	1	1	1	1	4	4		1			1	1	1	1			4	3				1	1	2		1	1			2
84000002	84000496	10	1	4	2	8	1	1	1	1	1	1
84000100	84000497	10	1	3	3	8	2	1	2	3	4	1	3	4	3	3		3			1	1		4		3	4		4	1	3	3			1		4	2	4		3			3	4	2			3
84000132	84000498	9	2	1	4	24	1	2	1	1	6	1	1	4	1			1		1	1	1	1	1			1	1	1		1	1				1	1	1	1	1	1		1	1					3
84000011	84000499	10	1	1	5		3	2	4	6	5	3	3		3		3		1	1	1	1		1	4	2			3	1			3			3	3	3			1	2	2	1		1	4	3	2
84000079	84000500	10	1	4	3	8	1	1	1	3	6	1	2	4	4		4			4	4	1	1	4	4			1		1	2		1	2		4		2	1			1	1	1	1		4		4
84000060	84000502	10	2	2	5	30	2	5	3	6	5			4			4	4	3	3	1	1	2	4		4		4		1		2		2	1		2	1	2	2	2	2		2			3	3	3
84000139	84000503	10	2	3	1	4	1	1	1	1	4	1	2		2	2	2			2	5	1	1		1		1	1		1		4		4	4	4	4		2			1	2	2	1			2	2
84000016	84000504	10	2	1	5	30	1	1	1	1	4		2			4	4	4		3	1	2		2	4		1	4		1	1	1		1		4	3		4			4	4		4	3			4
84000113	84000506	10	2	4	5	35	2	3	3	5
84000095	84000508	10	2	4	2	20	1	1	1	1	4	1		2		1	4	2	1		4	1		4	4		1	1		1		3		1		4	3	1		2	1	1	3	1					3
84000027	84000509	10	2	1	3	3	1	3	2	6	3	2			1		2	3	2	1	5	2	1	2		3	2	2			1			3	2	1	3		1	2	3				3		1		3
84000100	84000510	10	2	4	4	8	1	1	1	1	5	5	1		1		1	1		1	1	1	2	2			2		2	2	2			2	2		2	2		2	2		2	2		2			2
84000023	84000513	10	2	2	0	2	3	3	3	4	5	1	3			3	4	3		4	4	2			4	1	1	4		1			3	3	4	4		2	4	4	3	3		3				3	3
84000056	84000515	10	2								1	1
84000012	84000516	10	2	2	5	20	2	1	1	2	4	1	3		3	3	4		1		1	1	2	2	4	2		3			2		1	1		3	4		2	2		1		1	1		2	1	2
84000024	84000519	10	1	4	1	1	2	2	1	2	4	2	1	4		4	4	4			4	1	2	3	3		3	3			2	2			2	4	4		2	1		1		1	1		2		3
84000068	84000520	10	2	3	7	7	1	1	1	1
84000101	84000521	10	2	4	5	7	1	1	1	1	5		4		4	2		4		2	5	1	2		2		2	2		2	2		2	2		2		2			2	2	2		2	2		3	2
84000133	84000526	10	2	2	4	4	1	1	2	1	3	5	4	3	4			4	4		2	3		2	3	1	4			1	2	2				3	3	1	2	2				1	2	1	2
84000012	84000527	9	1	4	0	4					5	1	1	4	1	1			1		4	1		3	2	3		4		4	2	2				4	2	3	1	2	3			3		4		1
84000031	84000528	9	2	4			1	1	1	1	4	1	1		1		1	2		1	1	3	1	4		4		4	4			2	1	4			2	3		2	1	1	2		1				3
84000101	84000530	10	2	4	1	1	2	2	1	2	4		3	3	3		3		3		1	1		3	3	3			3			2	2	2		2		2		3	3		3		3	3		3	3
84000093	84000532	9	1	4		8	1	1	1	1	3	3	4					2	2	2	3	1			4		4	4			1	1			1		1	1	4	4	4	4				4	3	3	3
84000012	84000534	10	1	3	5	20	1			1	3	2	1	4		2	3		1		4	1	3	4	4		1			1		3		4	3	4	3		2	1			3	1		1		2	2
84000120	84000537	10	2	4	5	5	1	1	1	1	1	2
84000009	84000538	11	1	1	4		2	2	1	1	5	1	2		4		4	4		1	1	1	2	3	4	1				1	2		3	3		3		2	2		1	1	2			1		2	2
84000072	84000539	10	2	3	5	5	1	1	1	2	6	1		3	3	4		3		1	1	2		1		2		3	3	1	1				3	4	1	2		1	1	1			1	1	2
84000156	84000542	11	1	2	5	25	1	1	1	1	3	1	4	1	1	1			1		1	1		3	1		1	1		1	1		1	1		1		1			2	2	1		1	1		3	2
84000094	84000545	10	1	3	5	35	1	1	2	2	4	1	4		4	3	4	3			1	1	1	4			1		2	1	1	1	1	1				2	2		3	2	4		3		3	3
84000119	84000546	10	1	4	7	7	2	2	2	2	1	1
84000107	84000547	10	1	2	3	15	1	1	1	3	4	1	2		4		4	3	4		1	1	2	4			3		4	2		2	1	1	1	2			1		1	1		1	1
84000086	84000550	10	2	2	2	2	2	2	2	4	6	1			3	3	3		3	3	4	1	3	3		1	1			1	1			1	2	2		1	2	4		4	4		1				3
84000024	84000551	10	1	4	1	7	1	1	2	3	4	2	1		4	4	4			1	1	1	3	4	4	1			2		1			1	2	2		1	4		1	2			2	1		1	4
84000065	84000552	10	2	2	5	30	1	3	2	5	4	3	2		3		4	4	2		1	1	3	4	3			3	3			2	1	1		4		1		3	2		4		3	2			3
84000144	84000553	10	2	2	5	25	1	1	1	2	6	1			4	4	4	4		3	2	1	4	4	4			4	4		3	3	3		2			3	4	3	2			2	2			3
84000151	84000555	10	1	4	2	9	1	2	1	1	2	2	1	2	3	2			2		4	1	2		2		2	2	2										2		2	2			2	2	4		3
84000018	84000556	10	1	4	5	35	1	1	1	1	6	1	4		4	4			4	2	4	1	1		4	1	1			1		2	1	4	1		3				1		3	1	1	1	4	2
84000083	84000557	10	1	4	5	35	2	1	1	3	3	1		4		4	4	4	4		4	1		3	4	1		3		1	1	1		1	1	3			3	3		3	4		2		3	2
84000153	84000558	10	1	2	2	8	1	1	2	5	4	1	2	4				2	2	1	1	1	1	4		2	1		3		1	2		2	1	2				2		1	1	1		3		1
84000030	84000560	10	1	4	5	18	1	1	1	2	2	1	4	4		4	4	4			4	2	4			3	2	4	3			1	1		2		2	1		4	3	4	4	4			2
84000098	84000561	10	2	3	58	65	1	1	1	1	5	3		4	3	4	2			2	2	1			4	4	3		2	3		4	4			3	4	3	3			2	4	2		3		4
84000082	84000562	10	1	4	2	20	1	1	1	1	5	1									3	1		1	4			1	2	1	2				3	4	2	3	1	1		1	4			1
84000069	84000565	10	1	3	2	4	1	1	1	1	3	2	4	4	4	4			4		1	1	1	3	3				3	1	4			1	1	1	1			4	1		4	1		4	1	1	4
84000058	84000566	9	2	3	5	7	2	2	2	2	3	1				3	3	3	3	3	2	1	3		4		1	2	3			2	3		2		2	3	3		2	2		3		3			2
84000108	84000567	10	2	3	1	6	3	5	4	6	1
84000163	84000568	10	2	3	3	24	1	1	1	1	3	4		2	2	2		2	2		2	3	2		2	2	2		2		2		2		2	2	2			2		2		2	2	2		2	3
84000056	84000569	10	2	3	3	20	3	2	2	3	6	1			3	2	2		1	3	4	2			4		2	2	2	1		2	1	1		4		3	2			2	3	1	1			3	3
84000095	84000570	10	2	3
84000092	84000571	9	2								3	1	2		4	2	4			2
84000147	84000572	10	2	2	0		1	1	1	1	3	1		4		2	4	4		1	4	1	1	2	2	1		2			1			1	1	4		1		2		3	4	1	1			3
84000016	84000573	10	2	4	5	30	3	1	1	5	4	1		4	4	3	4		1		1	1		4		4	1	4	3		1	1		1		2	2		2			2		2	1	1	3	2	3
84000113	84000574	11	1	2	5	30	1	1	1	2	3	1	3	3		3	4		2		4	1	1	4				3	2	1	3	3	2	3		3				1	2		3	1		1	2	2
84000038	84000576	10	1	3	2	7	2	5	2	1	1	1
84000115	84000578	10	2	2	0	5	1	1	1	2	5	1	3	4		3	3			3	4	1	1	2			2	1		1	2	2		1	1		3			3	2	2	3	3			2	2
84000099	84000579	9	2	4	2	3	1	1	1	1	4	1	3	4	3	4	4				1	1	1	1			1		1	1		1		1	1	4	3		4		4	3	4		2		2
84000146	84000580	10	1	4	0	0	1	2	1	3	1	1
84000039	84000582	10	2	3	5	20	2	1	1	2	1	1
84000107	84000586	10	1	3	1	6	3	3	2	1	6	2			4	4	4		2	2	4	1		4	4	1		2	4		2		1	3	1			1	3	4	3			4		2	4	1	3
84000081	84000587	10	2	1	5	30	2	1	2	3	2		2			3		4	3	3	1	2	2		4	1			3	2	2	1			2	3		2	2		3		4	2	3			3
84000004	84000588	10	2	2
84000102	84000589	10	2	4	5	5	2	2	2	2	4	1		2	4		4	4		1	1	2	2		2	1		4	4		2		1	4	4		3		3	2		1			1	1	2		4
84000057	84000590	10	1	2	5	7	2	3	2	3	5	1	4		4	4	4			3	1	1	2		4	1		4		1	2			1	2	3	2		3		2	3	3		2				3
84000090	84000592	11	2	2	5	30	1	2	1	2	4	1	1	1				2	2	2	1	2	2		4		1		2	1		1		1		2	2	1			2	2	3	2	3
84000105	84000595	11	1								6	2	1		4	2	4	4
84000054	84000601	11	1	4	3	3	1	1	1	1	2	1	1			1		1	1	1	4	1		3	3			3	1	1		1	1	1			1	1	1	1	1	1		1			2		3
84000030	84000602	10	1	4	3	20	3	4	2	6	4	1		3			4	4	4	2	4	1	3		4			3	4	2	2	2		3			4	4		2	1	1	2		1
84000071	84000604	10	1	4	0	4	1	1	1	2	4	1		4	4	3		4	1		1	1	1	3	4			3	1		1	1	1	1		3				1	1		3	1		1	3		2
84000091	84000606	9	2	2	5	55	1	1	1	1		6		2	4		1	2	1		4	1	1			1	1		1	1	1		1		1		2	4		3	1	1			1	1	4	1
84000142	84000607	11	1	4	0	4	1	2	1	2	4	1	3			2		2	2	2	1	2	2	3		1	1			1		2	1	2		3	2		2	4	2				2	2		2	3
84000054	84000611	10	2	2	3	3	1	2	1	3	4	1	4		4	4		4		4	1	1	4	4		4		4	2				1	1	1	1	1		3			3	4	3	3				3
84000106	84000613	10	2	3	5	30	1	1	1	1	2	3	1	1	2				2	1	4	1	1	2	2		1		1			1	1	1	1		1		1	2	1	1		1			2	1	1
84000028	84000614	10	1	2	1	10	2	2	1	4	5	1		4		4		4	4	2	4	1	1	4	4	1			2				1	3		3	3	2		4		4	4	3		3	4	2
84000145	84000617	10	1	3			2	2	3	2	6	1		4	4	4	4	4			1	2	4	4	4			4											4	4		4	4		4			2	2
84000035	84000618	10	1	4	1	7	1	2	2	1	6	1	4	4	4	4		4			4	1	2	4			1	2	1		1		1	1	1			1	1		1	1			1	1			3
84000040	84000619	10	2	2	5	15	1	1	1	2	6	1	2			3	4	3		2	4	1	2		4	1	1		2		1	2				2	2	1		2	2	2	3		2		1
84000031	84000621	9	1	4	5	7	3	2	2	4	1	1
84000037	84000622	10	1	4	1	6	1	2	1	3	4	1		4			4	4	4	2	4	1	3		4	3	1			1	2	2	1				2	2			2	3	4	3	3		3	2
84000028	84000623	10	1	4	2	7	1	4	1	5	3	1	3	4		2		2	2		4	1		4	4			1	1	1	3	3				4	4	4	2			1	4	1	1			1	2
84000137	84000625	10	2	2	5	5	1	1	1	1			2	2	2			2		2
84000054	84000627	11	2	3																	1	3	2	3		2		2		4	1				1	1	1	1				3	2	2		4		1	2
84000137	84000628	9	1	2	1	5	1	4	1	4		6		3		2	3	3		1	1	2	2	2	3		1	3			1	1				4	2			2		2		2	2	2	4
84000101	84000630	11	2	3	5	35	1	2	1	3	3	1		2	1		2		2	1	4	1		3	1	1		2	1		3	2		4		4	2			2	1	2			1	1		1
84000149	84000631	9	1	4	5	7	1	1	1	1	6	1	2		2			4	2	2
84000088	84000633	10	1
84000041	84000636	10	2	4	5	25	2	3	3	5	6	1	1		3	1			1	1	1	1		3	1			2	2	2	2		1		2	2		1			1	2		2	1	3	3	3	2
84000054	84000638	10	2	4	3	3	1	1	1	2	1	1
84000060	84000641	11	2	4	5	7	1	1	1	1	6	1	4	4	4		4		4		1	1		4	4	1	2		2		1		1	1			2	3	2	2		2	2	2				2
84000081	84000642	10	2	4	5	25	1	1	1	3	5	1	4	4			4	4	2		1	1		3	4	1		1	1		1		1		2	2	1			2	2	3			3	3			2
84000086	84000644	10	2	4	3	40	1	1	1	3	5	1	2		2			3	2	2	1	1		3		3		3	3	3	3	3			3		3	3	3	3		3			3	3	3
84000161	84000645	10	1	3	1	6	1	1	1	1	6	1	1	4	4		4	4			4	1		4			1	1	1	1	2				2	4	3	3	3		1	2	1			1		1
84000081	84000648	11		2	6	30	3	1	2	1	5	1		4	4	3			2	2	4	1	2			4	1	2		1		3	1	3		4	2			1		2	4		1	1	4
84000083	84000649	10	1	3	5	5	1	2	2	2	4	1	4	4	3		3	4			1	1	2			1	1		3	2		2	1		1	4		2		2	1			1	1	2	3		3
84000110	84000650	10	2	3	1	5	1	3	1	1	2	1		1	4	1		1	1		1	1		1	4	1	1	1				1	1		1	4		4			1	2		3	3	3		2
84000071	84000651	10	1	4	7	7	1	1	1	1	4	1		2	2		4	4	4		1	2		1	3	3		1	1				1	2	1	2		2		2			2	2	2	3	1
84000004	84000653	10	1	2	3	8	6	2	5	4	6	1	4			2	2	2		1	1	2	1			2	2	1		1	2	2	2			2	3		2				1	1	1	1	2	3
84000161	84000654	10	2	1	2	2	2	4	3	6	1	1
84000014	84000656	10	1	2	3	3	1	2	1	3	1	1
84000123	84000657	11	2	2	1	4	1	2	2	3	6	2	4		3	3		4		2	1	2	2	4	4		1			1	4			1		2	2	1	3			3	4		3	3	3		3
84000096	84000659	10	1	1	5	7	1	1	1	3	6	1			1	4		4	4	2	1	1	2		4		1	4		1	1	1	1	1	1				2	1		2		1	1			2
84000113	84000661	10	1	4	0	6	1	1	1	1	4	1	3		4	1		3		1	1	1	1	3	4		1			1			1	1	1	4	4		1	1		1	4		1			4	2
84000011	84000664	10	2	2	5	25	2	1	1	3	1	1
84000007	84000668	9	1	4	1	7	1	1	1	1	2	1	4	4	4		4			2	4	2		2	2	2	2	3				2	1	2	2	3			2	1		2	2			1	1
84000034	84000669	10	2	4	3	40	1	1	1	3	6
84000100	84000671	10	2	4	4	8	1	1	1	1
84000034	84000672	9	1	3	1	8	1	3	1	4	3	1	1	1		1		1	1		5	3	4		2		3		1		1	2			3	4				4	4		3	2		1
84000161	84000673	10	1	3	5	5	2	2	2	4	3	2	2	2	2	2			2		2	2	2		2	2	2		2		2	2			2	2		2	2	2			2		2	2	2	3
84000005	84000675	10	1	4	3	20	1	3	1	5	6	2	2	4	4	2	3				1	1	1	3		1	1			1	2		1	3	3			2	2	3	2	3				2		3	3
84000082	84000677	10	1	2	1	4	1	1	1	2	1	1
84000120	84000678	10	2	3	5	30	3	2	1	4	6	2				3	3	3	3	2	1	2		4	3	2	2			1	3		3		2	3	3				3	2	3		2	1	2		3
84000122	84000681	10	2	3	7	24	1	3	3	4	5	1	2		2	2	2			2	4	1	1	4			2	2		2	1	4	4	2			4		2	2	2	3	2
84000001	84000682	10	1	2	5	35	1	1	1	2	4	1		3	4			4	3	2	4	1		4	4		4		3	4		1		1	1	2		2	3	2		3			3	2	2	3	3
84000041	84000683	11	2								3	2	2	2		3	1	4
84000009	84000684	10	1	2	4	5	2	3	4	5	6	1		2	4		4	4	1		4	1				4	3	2	4	1	2		1	3	3	4			4		2			4	4	3			3
84000074	84000685	10	2	4	8	32	1	1	1	1	5	1	2	3		2	2		2		4	1
84000121	84000686	10	1	2	3	18	3	2	1	4	6	1	4	4		3	4	4			1	1	2	4	4		1			1		2	1	1	1		2		2	3			3	2	1				3
84000150	84000688	11	2	4	5	35	1	1	1	1	4	2			1		1	1	1	1	2	2	1	1	1		1			1	1	1		1			1	1	1	2	1				1	1		4	4
84000032	84000689	10	1	4	1	5	2	3	3	5				1		1	1	1	1		4	2	1	4	3	3				2	2		2	1		3	3			1		1	1	1	1
84000005	84000690	10	1	2	3	40	1	1	1	1	6	1	3	3		3			3	2	1	1	2	4		4	1		4		1			1	1		1	1	3			3		3	3	3	2		3
84000118	84000691	10	2								5	1		4	2	4	4	4
84000091	84000692	9	2	4	5	50	1	1	1	1	5	1		3		2		2	1	1	5	1		1	2		1	1		1		4			2	2	3	4	1	1	1		2	1				2	1
84000156	84000694	10	1	2	0	2	1	1	3	5	1	1
84000092	84000700	10	2	3	9	30	3	1	1	3	6	2	4	4	4			2		1	4	2			4	1	1	3	2		2	2		1		4		3	2				3	2	1	4			2
84000091	84000703	10	2	3	1	11	1	2	1	3	4	1	2	4			4	4		1	4	1	3	4		4	2	3				2	1		1		2	1		2	1			2	1	1	3	3
84000042	84000705	10	2	2	5	25	1	1	1	1	6	1				4	2	4	2	2	4	3		1	1		1	1	1		1	1	1				1	1	1	1	1			1		1		4
84000117	84000706	9	2	4
84000048	84000708	9	1	4	1	4	1	1	1	1	3	3				2	2	2	2	2	2	1	1		2	2		2		2	2			2	2	2		2	2			2	2	2	2		2	2
84000083	84000710	10	1	2	5	5	1	1	1	2	3	1	3		4	3	4		2		4	1			4	1	1	3		1			1	1	1	4	3				1	1	4		2	2		2	3
84000048	84000711	9	1	4	0	4	1	1	1	1		5	4		4		4	4	4		4	1		4	4	4	4		4		3	3		3	3		3			4	4	4		4	4			3	2
84000096	84000713	11	1	1	5	35	1	1	1	3	4	1	3	4	3			4	2		1	1		2	3	2		2	2			1			1	1	2	1		3	1		2	1		1		4	3
84000014	84000714	10	2	2	2	16	1	1	1	1																																						3
84000121	84000715	10	2	4	2	20	2	2	3	5	4	1	4	4	4		4			1	1	1	1		4		1	3	3			2	1			4	4	2		3	1		4	3	1				4
84000042	84000716	9	2	2	5	25	1	1	1	1	3	1		3		3		3	3	3	1	1	3	3	3			3	3			2		2	2	2		1			2		2	2	2	2	2
84000156	84000719	10	2	2	0	4	1	2	1	3	5	1	3		4	4	3	4			1	1	2		4		2	3		1			3	1	1	2	2			4		3		3	3	3	3	2
84000076	84000720	10	1	3	5	45	2	1		3
84000140	84000724	11	1	4	2	10	1	1	1	3	4	1	4	4	4		3		3		1	1	2		4		1	2	2		1	3	1	2				3		3		4	4	4	4			4
84000125	84000726	9	2	3	5	5	1	1	1	2	3	1	4			3	3	4		3	4	1	2		2	1	3		4				1	1	2		3	2				2	3	2	2	1			3
84000089	84000727	10	1	4	1	8	1	1	1	1	6		4	4	4	4				2		1	1	1			1	1	1		1	1	1			1	1		2		2	2	2	2			1	3	3
84000117	84000729	10	1	2
84000127	84000730	10	1	1	4	7	3	2	1	5	4	1			4	2	4		1	1	1	1	1			2	1	2	4			2	3	1		4	3		3		2		4	3	3		4		3
84000102	84000731	10	1	4	5	30	1	1	1	1	4	1	2	3	4			4	1		4	1	1		1		1		2	1		2	1		2		4	2		2	2	1		3		2
84000156	84000734	10	2	4	4	4	2	4	3	3		1		3	3	2			3	2	4	3			1		1	1	1		2			2	2		2	2	2	2			2	2	2
84000094	84000735	10	2	2	5	30					1	1
84000030	84000736	10	1	2	5	10	2	2	2	4	5	1	4	4		2	4	4			1	1	1	4	4		1		3		1	2		4		4	4			3	1		4		2	1	4		3
84000023	84000738	10	1	1	5	20	1	1	2	1	5	1	2	3				4	2	1	1	1	2		4	1		2	2		2	2	1			4	2		2		1	2			1	1	3	4
84000044	84000739	10	1	4	3	30	2	1	2	4	6	1	4		4		4	4	4		4	3
84000082	84000740	10	1	3	3	20	1	2	1	4	4	1	1		4	4	3			2	1	2	3		4			2	1	1	1		1	1	1			2	2		1	2	2		1		1	4
84000023	84000741	10	1	2	4	20	1	2	1	6	5	1		2	3	4		4		4	1	2		4			2	4	4	1	1	1	1			2	3		3	4	3			3		4	2
84000129	84000742	10	1	3	1	8	1	1	1	1	4	3	2		2	2	2		2		1	1	2			3	1		2	3				1	1	1	1	1	2	2	2	2		2			1	3	3
84000127	84000746	10	1	4	0	6	2	1	1	3	4	1		2	4	3		3	3		1	1	3		3		1	2		1	2			2	2		2	2		1		1		1	1	1		2	3
84000006	84000747	10	2	2	4	35	1	1	1	3	6	1	3	3		2		2		1	4	1		2		3	1	2		1		2	1		1		2	1		3	1	1		2		1
84000032	84000753	10	1	4	5	10	3	3	2	4	2	3		2		3	3		2	3	5	2	2	2	4	3		4			2		3	2			4	3	3	3	4					3	4	2	3
84000129	84000754	11	2	2	5	8	2	2	2	4	5	1	2				2	2	2	2	3	1	3	4	4	4		3					3	3	3	3	3		4		4		4	4		4	1
84000090	84000756	10	2	2	5	5	3	1	4	4	4	1		3	4	2		3		1	4	2	1		4		1	2	3		1	1		1		4		4	2		1			1	2	1	3	2
84000139	84000757	10	1	4	0	20	1	1	1	1	4	1	2	4	4	3				1	4	1	1				1	2	2	1		1		2	2		2	1	1		1			1	1	1	2	3
84000115	84000758	10	1	4	0	5	1	1	1	1	3	2	4	4		4		4		1	4	2	3		3	1	3		3		1		1	1	1		1		4	4	4			4	4			4	2
84000050	84000759	10	1	3	1	5	1	1	1	2	3	1	2	2		2			1	2	1	1	1	4				4	3	3		2		1	1	1		1		2			2	2	2	2		2	3
84000006	84000760	10	1	4	1	7	2	1	1	3	3	1			4	3	1		1	1	4	1		4	4	1	1			1		2	1		4		4	4		2	1		3	1		1		1	2
84000098	84000762	10	1	2	1	9	6	6	6	6	3	1	2		4			4	3	2	3	1		4	4	4	1		4		2			3	3		4	4	2	4	3			3		4		4
84000048	84000764	10	1	2	3	35	1	1	1	1	1	1
84000125	84000769	10	2	3	5	5	1	3	1	4	4	2	4		4	1	2		2		4	1	1		3	2	1		2				2	1		4	4	3	3			3	2	1	2		2
84000122	84000771	10	2	4	0	0	1	1	1	1	5	1			2		2	2	2	2	2	1	1		1		1	1		1	2	2	2		2		2				3	3	3	3	3			3
84000022	84000772	10	1	4	5	9	2	1	1	3	6	1		4	4	4	4			2	4	1	1	4			1	3		4	4	4	4		4			4		1	1	1			1	1		1	4
84000023	84000773	10	2	4	75	75	6	6	6	6	6	6	4			4	4		4	4	4	1	1		1		4	3	3		3	3		3		2	3		2	2		2			2	2			3
84000046	84000774	11	1	3	3	20	4	3	4	4	6		1	4	4	4		4			1	1	2		4		1	4	4		3		1		3	4		4	2		2	3			2	1	3	2
84000157	84000776	10	2	4	5	30	2	1	3	3	5	1	1		4	4			4	4	4	1	4		4	2	3			1	1		1	1		2		2		3	1	3			3	1		2	3
84000037	84000777	10	1	3	1	7	3	5	1	4	6	1	2	2	1	2				1	1	1	3		4			1	2	1	1			1	1	4		3	1	1	1			1	2			4	4
84000068	84000779	10	1	4	5	35	1	1	1	1	4	1	4	4	4	2				2	1	1	1		4	1	1			1	2	3	1	4	4				2			1	4		1	1		3
84000011	84000782	10	2	4	5	30	1	1	1	4	6	2	3	3			3	3	3		1	1	2		3		3		3	3			3	3		3	3	3		3			3	3	3	3	2		3
84000028	84000784	10	2	3	2	2	1	1	1	3	1	1
84000029	84000787	11	1	3	5	25	2	2	1	5	4	1	2	4			4	4		2	1	1		4		4	2	3	3				1	3		4	2	1	2		1	3			2	1		2	3
84000090	84000789	10	1	4	5	30	2	1	1	3	4	1			4	4	3	4	3		1	1	4		4	1		4	3		1			2	1	4	2			4	2	2	4	2			3		3
84000097	84000790	9	2	2	5	35	2	1	1	3	1	1
84000068	84000792	10	1	3	5	35	1	1	1	1	3	1	3	3		3	3			3	4	2			3	1	1	4	4		1		1	1	1		2		1		1		4	1		3		4
84000120	84000794	10	2	1	5	30	1	1	1	3	4	2		2			4	4	1	3	1	3	1	4			1	4		1	1	2			1	2	3		4	4				4	4	4	4	3
84000075	84000795	10	1	4	1	4	1	1	1	4	1	1
84000091	84000797	10	2	2	1	9	2	2	2	4	5	1			4
84000068	84000800	9	1	4	5	5	3	2	1	4	5	1	3			4	4	4		4	1	1		3	4	4			3	1		2	2	2		3	3		4		3	4			3	3		3	3
84000102	84000802	10	1								4	1				2	1	2	1	1
84000089	84000803	10	2	3	3	8	2	2	1	4	4	1		4	3			3	3	3	4	2		4		4		4	4	1	1		1	1	2			2	2	4	4			4		4		3	3
84000009	84000804	10	1	3	4	7	3	2	2	4	6	1	3	4	4	4		2			4	1		4	4	4			4	4	3		1	1	1	2				3		3	4	3	3		1
84000110	84000809	9	2	3	5	20	1	1	1	1	1	1
84000016	84000811	10	1	4	5	30	1	2	3		6	1	4			2	4	4	2		1	1	3	4		1			1	1	2		1		3	3	3			2		2	3		2	2	3	2
84000105	84000812	10	1	3	3	21	3	2	1	4	3	1	3	3	3	2				2	1	1	3		4	1	1			1		3	1		2		2	2		2		2		2	2	2	3	3
84000131	84000813	11	1	2	3	16	1	5	2	6	6	1	4			4		4	1	1	1	3		3	4	1		4	4		1	1	1			4		1	1	1			1	1	1		4	4
84000094	84000814	10	2	4	5	5	1	1	1	1	3	1	2	2		1	2			1	2	2	2	2	2		1		3		2	3	1				4	4	1		1	1		1		1	3	2	3
84000097	84000816	10	1	4	5	35	2	1	1	3	5	1	1	4	4			4		1	1	3			1	1		1	4	1		1	2		3	4		3	2	1	1	1				3
84000150	84000817	10	2	4	35						5	1		4	4	4		4	4		1	3									1			1	1	1		1
84000054	84000820	11	1	2	5	5	2	2	1	3	1	1
84000053	84000821	10	2	4	5	5	2		2	4	1	1
84000092	84000823	10	2	2	5	5	1	1	1	1	3	1	4	4		4	4		4		1	1		3	4		4		2	4	1	1				1	1	1	2	2	2	2				2			4
84000048	84000824	10	1	4	2	20	1	1	1	2	5	1	3	3	3	3		3			4	2		3	3		3	3		1		1		1		2	3	3	1	2	1		2	1			2		3
84000143	84000825	10	2	4	5	7	1	1	1	1	5	5	3	4	3	3		3			2	1	2		1	1			1	1	1		1	1	1		1					3	3	3	3	3		2	3
84000051	84000828	11	2	4	5	25	1	2	1	4	5	1		4	4		4	4	2		4	1	2	4		4		4	3		1	2		2	4	1			2	2	1		1	1			2
84000032	84000831	9	2								1	2
84000121	84000832	10	2	3	3	3	2	1	2	4	1	1
84000105	84000833	10	2	2	3	23	1	2	1	3	5	2		2	3		4	3		2	4	1		2	4	4		2	2			3	2		1	4		2	2	2	2			1	2		2
84000085	84000834	11	1	4	4	28	3	3	3	6	1	1
84000010	84000835	10	2	3	3	40	4	1	1	4	5	1	4	4	4	4	4				1	1		3			1	3	1	1	1	1	1				3	1		4	3	4	4	3				4
84000055	84000842	11	2	3	5	5	2	1	2	3	1	1
84000112	84000843	10	2	4	1	5	2	2	2	2	6	1	3		4		4	4	4		4	2	1	4			4		4	1	1	1	1			1	2			4	1		4	1	3		1	4	3
84000146	84000844	10	2	3	0	20	1	3	3	4
84000058	84000846	10	1	3	1	7	1	1	1	1	4	1	4		4	4		4	4		4	1	1		2		1	2	2		2	2	2	2			2		2		2	2	2	2					3
84000041	84000848	10	2	4	1	6	1	1	1	1	2	2			3	3		3	3	3	1	1	2	4			1		4	1	2	3		2	1		3										3	2
84000085	84000851	10	2
84000158	84000852	10	2	3	10	25	1	1	2	3	4	1	3		4	4		4		2	1	1		4	3	1		3	3			1		1	1	3	1			4		4	4	4	4			1	2
84000002	84000853	10	2	2	2	8	3	3	2	4	1	1
84000149	84000854	9	2	4	5	4	1	1	1	1	4	1	1		1				1	1	1	2	1	1		1		1	1			1	2			1	2	2		2	1			1	1	1			1
84000134	84000855	10	1	4	5	5	2	1	2	3	1	1
84000031	84000859	9	2
84000045	84000862	10	1	3	0	0	1	1	1	1	3	1	1		1	1	1	1			2	1	1	1	1	1			1			2	2	2			3	2	3	3	3		3					3	3
84000119	84000864	9	2	4	3	5	1	1	1	1	1	1
84000093	84000867	9	1	1	1	8	1	1	2	2	1	2
84000055	84000869	10	1	4	5	40	1	1	1	3	1	1
84000098	84000873	11	2	2	1	8	2	2	1	3	2	1	4			4	4	4		3	1	2	1		4	4		4	4		2		1	1		2		1			2	2	2	2		2		3
84000136	84000874	10	2	4	7	7	4	4	3	5	6	1	4	4	4		4	4			4	1	4			4	4	4		4		4	4		4	4	4		4	4		4	4			4
84000118	84000876	10	2								1	1
84000124	84000879	10	1	2	5	40	1	1	1	2	4	1	3		4	1	3			1	1	3	4				1	1	1	1	1	1	2		1			1		1	1	1		2		1			1
84000042	84000880	10	1	4	5	35	1	1	1	1	3	1		4		4	3		4	3	4	3	1	3	2		1	2			1	1		1	1			1		3	3			3	3	3	4	4
84000016	84000881	10	1	2	5	30	1	3	1	1	1	1
84000048	84000882	10	1	4	5	5	1	1	1	1	2	1				2	2	2	2	2	1	2	2	2	1	1				1	2	2	1		1		2		2	2	2		3			2			3
84000018	84000888	9	1	2	1	1	1	1	1	3	1	1
84000023	84000889	11	1								6	1	4		4		4	4		2
84000030	84000890	9	2	2	0	0	3	1	1	3	1	1
84000124	84000891	10	2	2	5	35	1	1	1	1	4	1	2	2	3	3		3			1	2	1	3	4		1	3			2				1	2	3	1	3	3	1	1		2				3	3
84000022	84000892	10	2	4	5	5	3	2	2	4	5	1		4	4	3	4			2	4	1		3	4	2			3	2	1			2	2	2	2				2		3	3	3	2		3	1
84000061	84000895	10	1
84000021	84000897	10	2	4	1	6	1	2	1	2	4	1	2	4			3	4	4		4	1	2		2		1	2	2		2		1			2	2	1	2				2	1	2	2		2	3
84000113	84000898	10	1	3	5	35	2	3	1	5	1	1
84000070	84000900	10	1								6	1		4	4		4	2	4
84000004	84000901	11	2	4	5	40	2	2	2	2	6		1	3	3			3	1		2	1			3		1	2	2	1			1	1	1	2	2				2	2	2		2	1	1		1
84000142	84000903	10	1	4	4	4
84000018	84000905	10	1	1	5	35	1	1	1	1	6	1	4	4	4			4	4		4	1	2		4		1		3	1	1	1	1	1				1	4		4	4	4	4					4
84000132	84000907	10	1	2	5	8	1	1	2	4	1	1
84000150	84000908	10	2	4	1	7	1	1	1	1	4	3		1	1			1	1	1	2	2		2	2	2		2		2	2	2			2	2	2		2		2	2		2	2				2
84000052	84000910	10	2	4	0	5	1	1	1	1	6	1			1	1		1	1	1	1	1	1			1	1		1	1	1		2	3	2		1			1	1		1		1	1	1	2	2
84000127	84000915	10	1	2	4	30	2	1	2	3	5	1			4	2		2	2	1	1	1	2			4	2		1	1	1	1	1		1			1	2	3			4	1	1			2
84000091	84000919	9	2	4	5	10	1	1	1	1	3	1			4		4	4	4	2	1	2	4	3	3	3	3				4	3	3	4		3						3	4	3	3	3			3
84000161	84000922	11	2	4	1	7	1	1	2	4	6	1		1	3	1	3			1	4	1	2			2	2		2	2		2	3				2	2	3				3	2	2	2
84000146	84000923	11	2	4	5	20	1	1	1	1	5	1	3	4	4		4	4			1	2	1	4			1		4	1	2			1	1	2		1	2	3		2		1	2		2	4
84000100	84000924	10	2	4	2	7	1	2	3	6	5	1		4	4	4		4	1		1	1	2	2			4	4	4		1	1	2				3	1	3	4	1	1				1	1	3
84000002	84000928	11	2	4	2	3	2	1	1	1	1	1
84000066	84000932	10	1	3	0	4	1	1	1	1	2	1			2	2	2	2	2		1	1	2	2	2	2				2	1	3	3	4		4					1	1		2	2	2			3
84000154	84000935	10	1	3	2	8	1	4	2	4	2	1	3		3	2	4			2	1	2		3	3		3	3	3			2	2	1	2		2		1		1	2	2			1	2	3	3
84000001	84000936	11	1	3	5	35	1	5	1	3	5	1	4	4		1		4		1	1	1	1	2		1	1		1		1			1	1	1	1				2		4	2	2	2	1	3	1
84000158	84000937	10	2	4	5	25	1	1	1	1	5	1				1	4	4	1	2	1	1		1		1	1	1		1			1	2	1		1	1	4	4	4	4			4				1
84000099	84000938	9	1	4	2	5	4	1	1	4	4	1	2	4		3			4	2	4	2	2		4		4		4	2	1				1	2	2	2		3	2	2		4	2		2
84000022	84000939	10	2								6	1	2	3	4	2			1
84000058	84000940	9	2	2	1	7	2	2	2	2	4	1		4			2	3	2	2	2	1	2	4		2	3		3			3		3	3		3	3	3	3		3		3	3
84000006	84000941	10	2	4	4	28	3	1	1	5	5	1	3	3	4	2		4			4	1	1		3		1		1	1		2		2		3	3	2		2		2	2		2	2	2		2
84000024	84000945	11	1	4	0	1		2	2	3	5	1	4		4	1		4		1	4	2		1	4			2	2	1	2	1			1	1	2		1		1	2		2		1		2
84000154	84000949	10	1	4	5	5	1	2	2	4	6	1									4	1			4	1	1		1	1	3		3		3		3	3	2		2			2	2	2	3		2
84000028	84000952	11	1	3	1	1	1	3	1	2	5	1	2	1		1	4	1			2	3	2	2		4	1			1		2		2	2		2	2	2	2	1		2		2		1	4	2
84000115	84000957	11	1	3	1	5	1	5	2	5	4	1	4		4	4		4		2	4	1	1	4			4		4	2		1	1	2	1	3			3		4	4	4		3			3
84000094	84000962	10	2	3	5	5	1	1	1	2	3	2		3	3	2	3		1		4	1	2			3
84000158	84000968	10	2	3	1	1	1	1	2	1	4	1			4	1	4	3		1	3	1			1	1	1	1		1	1	1		1	1	1			1	1	1		1			1		1
84000100	84000969	9	1	4	0	0	1	1	1	1	2	1	1		1	2		1		1	2	1	2		2	1	1	1			1		2	2	2			2	1	1				1	1	1		1	1
84000084	84000971	10	2	4	3	8	2	2	2	2	6	1	1	4	4			4	3		4	1		1		1	1		1	1	1	1	1	1	1				2	2			2		2	1	2	2
84000145	84000972	10	2	3			2	1	2		6			4		4		4	3	2	1	1	1		4	2			2	1		2		2		3	4	3			1	1	4	1		1
84000005	84000973	10	1	3	3	20	1	2	2	3	6	1		4	4	3			3	2	2	1	2			1	1		2		2	2		3	2			1	2		1	1			1	2		3
84000025	84000975	10	2	2	5	20	3	1	3	6	6	1	4	4	4		4		4		1	1		4	4		1	2	3		1		1			1	1	1	3			2		1	2	1	1		3
84000050	84000977	10	2	4	5	35	1	1	2	2	6	1			4		4	2	2	1	1	1	1	3			1	1	3			2	2	1		4	4			3	1	3	2		1				3
84000012	84000978	10	2	4	4	4	2	3		2	4	1	2		2	3	2		3		4	1		4		1	2	3	1			1	1		2	2		1	1			1	1	1		1
84000057	84000980	10	1	2	5	35	1	1	1	1	5	2		3	3	2			1	1	1	1	1		4			2	2	1			2	1	3	4	2		3		1		2		2	1		2	3
84000051	84000981	10	1	2	5	25	1	1	2	4	6	1		3	3		3	3	3		2	1		2	2	2		2		2	1	1				3	3	1	4	4			4		4	4	3	3	2
84000123	84000982	10	2	4	10	25	2	1	1	3	1	1
84000029	84000983	10	2									1		4	4		4		4	4
84000052	84000985	10	1	4	1	4	1	1	1	1	3		2	4	4				2	1	4	1	1				2	2	4	2	1			1		1	1	1	2		2		2		2	2			3
84000031	84000986	11	1	3	5	5	1	2	1	2
84000142	84000987	10	1	4	1	4	2	1	2	2	4	1	4				4	4	4	4	1	1	4	4		4		4		4	1	3	2	3				3	3		3		3	3			1
84000072	84000989	10	2	3	7	49	2	2	1	4	4	1				1	2	1	1	1	2	1	2			1		1	2	1	1	1		1	1		2		1	1	1	1			1			2
84000082	84000991	11	1	4	3	16	1	2	1	3	6	1	2	4				4	2	1	4	1	3	2		4		2		1	1	2		1		3	2		1	2	4				1	1	3		2
84000110	84000992	9	2	4	3	10	2	4	1	1	3	4	3	3	2	1	1				1	1		1	2		1		1	1	1			1	1		1	1	2	3		2			1	1	2		1
84000043	84000993	10	1	4	1	1	1	1	1	1	4			4		4	4	3	1		4	1		4			4	4	3	1	3		2		2		2	2	1	1	1		1		1				3
84000119	84000994	10	1	4	2	7	2	1	1	1	5	1			1	1	1	4	4		4	2		2	2	2	3		3		3		3		3	3	3		2		1	1	1			1	3	2
84000012	84000995	10	1	3	1	4	1	1	1	3	1	1
84000015	84000997	10	2	4	5	6	1	1	1	1	6	1	2	3		4	3			2	1	3	1	2		2			2		1	1			1	1	1		4	4	4			4		4	1
84000125	84000998	10	1	4	0	0		2		2	3	1	2		4	4		4		1	4	1	1		4		1	2		1		2	1	3	3			3		3		3	3	1		1	4	2
84000046	84000999	10	1	4	3	20	2	2	3	3	5	1	4		4	3		4	1		4	2		3	4	1		3		1	1		1		2	1	2		1	3			2	1		2
84000041	84001000	11	1	2	5	5	2	4	1	3	6	1	3	4			4		2	2	1	1	1	4	4	1				1			2		3	4	4	4	2			1	2		1	1	4
84000068	84001001	10	2	4	7	49	1	1	1	3	3	1		4		2	4		3	1	1	1		3		2	3		1	1			1	2	1	2	2		2	2		1	3			2		2	3
84000161	84001002	11	1	2	1	7	2	2	2	2	6	1	1	4		2	4		3		4	3	1	4		4	1			1			1		1	1	1	1	3		2		4		3	1		2	4
84000112	84001003	10	2	3	1	1	2	1	1	1	4	2	1		1		1	2		1	1	3	1	2	1				3	1	2	1	1		2	3			2	3			3	1		1		3
84000029	84001006	10	1	4	1	5	1	1	1	1	5	1		4		3	3		3	3	4	1	2		2	3			1	1	2	2	1	3	3				2	2	2	2			2		4
84000015	84001007	10	1	2	5	30	1	2	1	3	5	1	1	4			4	4	1		1	1	1	4			1		3	1	1	1	1	1	1					4		4	4		4	4	3	1
84000089	84001008	10	1	2			1	1	1	1	5	1			2	2	2	4	2		4	1	1				1	2	2	2	1	1		3	2	4			3	2	1	1		1			4
84000020	84001011	10	2	3	5	22	3	1	1	4	4	2	1	4	4		4			1	4	1		1	2			2	2	1		2	1			4	4	4	1	2	2		4		1		4	4
84000043	84001012	9	1	4	2	8	1	1	1	1	6	1	2	2		2			2	1	4	1	1		2	2		2	2		1		1	2	1	2					1	1	2		2	1		2	3
84000062	84001014	10	1	4	5	30	2	1	1	1	3	1		4	4		4	4	4		1	2	1			2	2		2	2		2	1		1		2	1	2	2	1		2			1	3
84000124	84001016	9	1	4	5	35	1	1	1	3	3	1	3		4	4			4	3	2	1		4	2	3			3	1	1	1	1		1	2			4		4	4	4		4			3
84000021	84001017	10	1	4	6	6	1	5	1	3	6	1		4	4		4	4		4	4	1	2		4		1		3	1		2	1		2	4	3		2		1	1			2	2			3
84000030	84001020	10	2	2	5	20	1	1	1	2	3	1	4	4		2	4			2	4	2		4	4	1	1	4				1			1	3	3	1	3	4	2	1				2	1		4
84000058	84001023	10	2	3	5	35	1	1	1	2	4	1			4	3	4	4		2	1	2		1		1	1	4	3		1	1		3	2			1	4	4			4	3		2		3	4
84000020	84001024	10	1	1	0	5	2	1	2	3	6	1	4		4		4	4		1	4	1				4	4	1	1	1	2	2	1		1			2	1	2	1			1		1		2	3
84000059	84001025	10	2	4	4	20	4	2	1	1	4	1	4	4		4	4	4			4	2		3	3	4		2	3		1			1	1	1	1			3		1		1	1	1	3	2	3
84000049	84001026	10	1	3	4	4	1	3	2	3	2	1	1	2	3			3	4		5	2	2			3	1	3		4			3	4			3	4	3		3			3	2	4			4
84000125	84001028	10	1	2	5	5	2	3	1	4	3	2	3	4	4			4		1	1	1	1		2		1	2	2		1		1			4	4	4	2		1			1	1	1
84000058	84001029	10	2	4	5	25	1	1	1	4	2	2		4	4	3			3	3	4	1		4	2		1	3		1	1	2	2	2	4					2	1		3		1	1		4	3
84000005	84001030	11	2	2	3	20	3	6	3	6	3	1		4		4	4	4		4	1	1	2		4	2		3	1		2		1	3		4		1	3	4		4		4	4				4
84000012	84001031	10	2	4	0	3	1	1	1	3	4	1	4				4	4	4	4	4	1	4	1	1	1		2					1	1	1		2	2	3		3	4	4			3	1
84000023	84001032	9	1	3	0	4	1	1	3	3	1	1
84000066	84001034	11	2	4	0	20	1	1	1	1	5	1	2		3	2		3	2		1	1	2	4		3	1		2				1	1		2	2	1	2				2	1	1	1	2		3
84000109	84001035	10	2	4	3	22	2	1	2	3	3	1	1		1	1	4			1	4	1	2	4	3	2				1	1			3	3		4	3		3	1			1	1	1			3
84000157	84001036	11	2	4	1	4	2	2	1	5	4	1			2	1	1	1	1		4	1	1	4		2			2	1	2		2	2			2	2	2		2	2		2		2		2
84000052	84001037	10	1	1	2	6	2	1	1	3	4	1	3	4	4		3		3		4	1	2		4	4	2			1	1			1		2	2	1	3		3	3	4		3			3
84000057	84001038	10	2	4	5	35	2	2	1	1	4	2	3					4	2	1	1	3		4	1	1			1	1	1	1			2	3		1		4		1		2	1	1	2		3
84000004	84001040	11	2	1	2	8	2	2	2	3	5	1		2	2		2	2		2	1	1	2		2	2		2		2	2		2		2	2		2	2	2	2	2		2				3	3
84000137	84001042	11	2	4	1	5	1	1	1	3	4	1									1	1	1		3		2		2	3									3	3			3	3		3			1
84000056	84001043	10	2								5	1	2		4			2	3	2
84000025	84001044	11	1	3	5	20	1	2	1	2	5	1	1	4			4	4	1		1	2	3		4	1	1	2			1	2				1	1	1	1			1	4		1	1	4		4
84000101	84001045	10	2	2	7	35	2	1	1	3	6	1			4	3	1	4		1	1	2		2	2	1			3	1		3		3	3	4		2	3				3	3	3	3		4	3
84000130	84001049	10	1	2	5	7	1	1	1	4	1	5
84000083	84001051	10	1	4	5	35	2	1	1	3	3	1			3	2	3	4		2	1	1		2		1		3	3	3		2	1		1	4		2	3	3		3	3			2		3
84000070	84001052	10	2								3	1	1	1		1		1	1
84000009	84001057	9	2	2
84000163	84001059	10	2	4	4	4					1
84000031	84001060	10	1	4	5	40	2	1	1	2	5	2		4		2	4		1	1	4	3	2	3				2	2	1	1	2	1	2				2	2	2	1		3			1	2	4
84000075	84001061	10	1	4	5	6	3	1	2	5	5	2	3	4	3	3	4				4	2	3	4		4		4		1	1	2		1	1	2			4	2	4	4		4				3
84000019	84001062	10	2	3	2	4	1	1	1	1	1	1
84000124	84001066	10	2	4	5	35				1	4	1	3	4			4	4		1	4	1			4	1	3	4	2		2		1	2	3		2		3		1	1		3	1		4	2
84000094	84001068	10	2	4	5	35	2	1	2	2	4	1		4	4	4	4		4		2	1	4	4		4	4		4			3	3		3		3	3	4	4			3	3		3	4		3
84000065	84001069	10	1
84000072	84001071	10	2	4	5	35	1	1	1	3	6	1	4		4	2		2	2		2	1		3		3	3		3	3	2		1		2		3	2	3	3	1		4			4		3	3
84000071	84001072	10	1	4	1	3	1	1	1	1	5	1	1	4	4		4		1		4	1	1		4	4	1			1		2		3		4	2	1	1	1	1	1			1		4
84000054	84001073	10	1	4	3	25	2	1	1	3	5	1	3	4	4		4		4		4	2	3	4		4	4	4			2		2	1	2	2				2		3	3	3		2		3
84000040	84001074	11	2	4	5	5	1	1	1	1	1	1
84000090	84001076	10	1	3	5	5	2	2	2	2	4	1	1	1	1		2		1		1	2	2	2	2		2		2		2	2		2		2	2		2	2	2			2		2	3	3	2
84000125	84001077	10	2	2			1	2	1	2	4	1	4	4		4	4		4		4	1
84000157	84001078	10	2	3	5	30	2	1	1	1	1	1
84000051	84001079	11	1	4	5	5	2	2	2	2	6	2		1	4		4	4		4	1	1		4	3			2	2	2		1	1	1	1			1		2	2	2	2			2	3		3
84000021	84001083	10	1	1	5	5	1	3	2	4		6	4	4	3	4			2		4	2					2	4	3	1		2		1		3	2	1		1		1	1	2		1	3	3	3
84000158	84001084	10	2	4	4	20					4			3		3	3		3	2	1	3	1		3	3			3	1	3	1	1			1	3		1	1	1		1			1		4
84000061	84001085	10	1
84000125	84001086	10	1	3	0	15	2	5	1	6	3	1	2		2		2	2		2	1	1	1	1	1			1	1			1	1	1	1			1			2	2	2	2	2		1		1
84000151	84001087	10	2	3	5	25	1	1	1	3	5	2	4		2	2	3	1			4	1	1		2	3		4	3				4	3	2	1		2		3	4	3		2		3	1
84000113	84001088	9	1								4	1	1		4			4	3	1
84000046	84001089	10	1	3	3	20	3	2	3	3	1	1
84000014	84001091	11	2	3	3	3	1	3	2	4	1	1
84000015	84001092	10	2	3	5	30	1	3	2	4	4	1	3	4			4	4		1	4	1			4	1	1	3		1			1		2	4	4	1	4	3	3	4				2		3	2
84000132	84001094	10	1	4	0	0	3	1	1	3	4	2	4			4	4	4	4		1	2	2			2	2	3		1	3	3		3		4		4	2	4	4			1	1				3
84000086	84001095	10	1	2	3	20	3	3	4	6	4	1	2		4	1	4	2			1	2			4	1	1		2	1	2	1	1	1			2		2	3	1				1	1			3
84000163	84001097	10	2	1	4			3			3				3						5	2				3							2										1
84000099	84001099	10	1	4	3	3	1	1	1	1	6	1		1		1	1	1		1	1	1	1	1				1	1	1	1		1	1			1	1		1			1	1	1	1
84000109	84001100	10	1	1	3	18	1	1	1	2	4	1	3		4			4	3	3	4	1	2	4	2		2		2		1	1				3	2	2		3	4	3	3			2		2
84000096	84001102	10	2	4	5	35	1	1	1	3	3	1	3			3	4	4		2	1	1		3	4	1	1			1		2	1	2			1	2		4	2	1	3		1		4	1
84000106	84001105	10	2	1	0	6	1	1	1	1	4	1	3			3		3	3	3	2	1	3		3	3	3			3		3	3			3	3	3			3	3		3	3	3	3
84000021	84001106	10	1	2	5	35	2	3	1	5	5	1	2		3		3	3	2		2	1		2		3		3	1	1	1		1		1		3	2	3			3	2	1	2		4	2
84000140	84001110	10	2	3	3	28	3	4	3	5	4	2	2		3	3		3		1	1	1				2	4	4	4	3	2				1	3	2	1	3	2		3	2		1		3	3
84000136	84001111	11	1	4	1	6	2	1	1	5	6	1			4		4	4	1	1	4	1	2	4	4		1	2				3		2		4	3	4	2		1	1	2	1				2
84000012	84001112	10	1	3	5	20	1	1	1	1	5	1	4		4		4		3	2	4	1	1		4	1	1	4				4			4	4	4	4	4			3	2	2		1		1
84000150	84001116	10	1	1	1	1	6	6	6	6	4	1	4	4			4		4	1	1	2	3	1	4			1	1			2			2	3	3	2	4	4				3	3	3		1
84000081	84001117	11	2	3	6	30	1	2	1	3	5	1	2	2				3	2	1	1	1	2			4	2	2		1	1	4				4	2		2	2		1	2		1		2
84000052	84001120	9	2	4	0	0	1	1	1	1	4				4	3	4	4	4		4	1	1		4	3		3		1		2	2	3		2		2
84000036	84001124	11	2	4	0	20	1	1	1	1	1	2
84000106	84001127	10	2	4	0	6	1	1	1	1	4	1	1	1		1	1	1			4	1	1	1	1	1		1			2	2				2	2	2	1		1	1	1			1			3
84000070	84001130	10	2	4	5	40	1	1	2	2	4	2	2		4	3		2		1	4	1		1		4		4	3	1	2		2		1	4	4			2		2		1	1	1	4
84000092	84001131	9	2								3	3	3	3	4		4	4
84000009	84001132	11	2	4	1	7	2	1	1	1	1	1
84000078	84001133	10	1	4	5	35	2	1	1	3	3	1		4	4		3	4	2		4	1			3	1		3	3	1	2		1	3			4	2	2		1	1			1	1			2
84000101	84001134	10	1	4	5	35	1	1	1	1	3	1		4	4		4		4	4	4	1		4		3	1		3	1	1		1		1		2	1	4		4	4		4	4		1		3
84000006	84001135	10	2	3	1	7	2	1	1	3	5	1	3	4				4	1	1	4	1	1			2		2	1	1	1		1		1	4		2	2		1	1	2			1			3
84000123	84001136	10	1	2	4	4	1	2	1	1	3	1		2	2		2	2		1	2	2		1	1	1	1		1		1	1			1	1	1		1		1	1		1	1
84000120	84001138	10	1	3	5	30	3	4	1	2	1	2
84000008	84001139	9	1	4	4	10	1	1	1	1	1	1
84000087	84001140	10	2	3	0	20	1	2	2	3	3	2			4	1	4		2	1	1	1	1	4				2	2	1		2	2		2	4		3	3		1			2	2		2		3
84000065	84001142	10	1	1	5	30	2	1	2	4	3	2	4	4	4			3		2	1	1	2	4	4		2		2				1	3		4	3	3			1		2	1	1	1	3
84000023	84001145	10	1	4	1	4	1	1	1	1	4	1		3	3		3		3	1	2	1		3			1	3	3	2			1		2	4	4	3	2		1		1		1	1	4		3
84000087	84001148	10	2	2	0	20	1	1	1	1	6	1	4			4		4	4	4	1	2		2		1	1		2	2		2		2	2		2	2	2	2	2	1				1		3
84000087	84001154	11	1	4	5	20	1	1	1	2	4	1	1		4		4	4		1	4	1	1	4		4	1		4			1	1	1	1		2		2	1	1		3	1					3
84000098	84001157	10	1	4	5	8	2	2	2	1	6			3	2	2	4		1		4	1	2	4	4		1	1			2	2				4	4	3	2	1				1	1	2	4	3
84000130	84001159	10	2	2	5	35	1	1	1	1	3	1			4		4	4	2	1	1	1	3	4		1	1		3			1			4	4	2	3			1	1		1	1	1	4	2
84000098	84001162	10	2	4	5	56	1	3	1	4	4	1			4	1		2	1	1	4	1		2	4	1		3	3		2	2	1			3	2			2	1	1		1	1		3		2
84000106	84001163	11	1	4	5	30	1	1	1	2	4	1	1	1		1		1	1		4	2	1	1	2			1		1		1	1			1	1	1			1	1	1	1	1			3	2
84000004	84001165	10	1	3	3	24	2	1	3	6	1	1
84000050	84001167	10	2	4	1	6	1	1	1	1	1	1
84000096	84001168	11	2	3	1	7	1	1	1	3	4	1	3	4		4		4		3	4	2	1		4			4	4	1	2	1		1	1	1					2	2	4	2	3
84000083	84001169	10	2	2	5	25	1	1	1	1	1	1
84000089	84001170	10	1	3	3	8	1	1	1	3	2	1	4	4			4	4	4		1	1		3	4	1		3		1		2	1	2	2			1	2		2			2	2	2
84000143	84001173	10	1								6	1			1	2	1	2		2
84000035	84001174	9	1	2	4	7	1	3	1	6	6	1	2		4		4		3	2	4	1	2	2	4	4		4			1	2	1	2		3			2	2		2		2		1		3	3
84000034	84001175	10	2	4	3	8	1	1	1	1	2	1	2			1	4	4		1	4	1	1			1	1		4	1	1	3		4	1	4				1		4	4		1	1			1
84000071	84001176	10	1	3	1	4	6	3	4	6
84000126	84001184	11	2
84000062	84001185	10	2	3	5	30	1	1	1	1	6	1		4		4	4	1		1	1	3	4		4	4		4		4	1	1			1		1	1	3	4	3	3	3					4	2
84000077	84001188	10	1	3			1	1	1		5	1	1	1	2	2				2	4	1
84000061	84001189	10	2
84000156	84001190	10	2	4	1	4	1	1	1	1				1	1	1		1		1	1	1		2		2	2	2		2		1					2	1
84000007	84001191	10	1	2	5	35	1	1	1	3	4	1		3	3	4	4			2	4	1			3	1		1	1	1				2	1	3	2	1	3	4		2	4			1	2		3
84000069	84001196	10	1	1	3	8	1	1	1	2	3	2	1	3		1			1	2	4	1	1	3		3	1		4		2	3		4			4	4	2	2		1			1	1	4	1
84000142	84001198	10	2	2	1	4	1	1	1	3	5	1		4		4	4		3	4	1	1	2	2	3			1	3		1	1		1		2		1	2	2			3	2	2		1	3	4
84000131	84001199	11	1	2	3	40	4	5	3	6	6	1			4		4	4	3	1	1	3	2	4			2	4	4			2	2	3	2	3			2		2			2	2	1
84000071	84001200	8	1	4	5	7	1	1	1	1	4	2	2	2	3	3				3	1	2			2	3		3	3	1	2		2	1	2		2		2	2				2	2	2	1
84000025	84001202	10	1	2	5	20	1	2	1	3	4	1	3	4	4		3	2			4	1	2			1	1		2	1	1	2				2	2	2	2		1		2		1	2	3		3
84000100	84001204	10	1	4	3						4				4	4	4		4	4	1	1			4	1	1	1		1	2	2		1	2			2	2	2		2		2		2	2	3	3
84000154	84001206	10	1	4	1	7	2	2	2	2	6	1		4	4	3		4		2	3	1	2			4	1	3		1			1	3	2	3	3		2		1	1		2	2		1
84000051	84001208	10	2								1	2
84000035	84001209	10	2	3	4	35	1	2	2	3	6	1	4	4	4			4	2		1	1		2		1	1		2	4	3	2	1				2	2			1	1		1	1	1	3		3
84000032	84001210	10	1	3	5	5	1	1	1	1	4	1	4	4			4	4		4	1	1		4	4		1		4	1			1	1	1	2		1		4	4	2		3	2				4
84000055	84001215	10	1	4	1	8	2	3	3	4	1	1
84000085	84001218	10	2	4	1	7	2	1	1	6	2	1	1		1	1	1			1	4	1	1	1		1			1	1	4	4			4	4		4	1		1	1		1	1		4	1
84000094	84001219	9	1	4	5	30	1	1	2	2	3	1	3	4	4			4		4	4	1	2	4			1	4		1	1		1			1	1	1	2		2	2		2		2	1	3
84000096	84001220	10	1	1	5	35	1	2	4	6	5	2		4	4	3		3		2	4	1		3	4		1	2		2	1	2	3				4	3		1			2		3	4	1	2
84000110	84001222	10	2	3	0	4	2	2	2	2	4	2			4	2	4	3	3		1	1	1	1	1	1				1	2	2		2	2		2			2	2	2			2	2	2
84000062	84001223	9	2	4	5	20					2	1									1	3																	4		4	4			2	1		3
84000150	84001224	10	1	4	7	7	2	1	1	4	5	1		4	4	4	4		4		4	1		2	4		4		1	1	2	3	1		2	3				2	3	2	2			2		3	3
84000068	84001225	10	2	1	5	5	1	1	1	1	1	1
84000103	84001226	11	1	4	10	35	3	6	1	6	3	1			4	2		3	1	1	3	2		4			4	4	2	1		2	2	1	1			1		3	1		3	1		1	3		3
84000101	84001228	10	1	3	10	35	2	1	3	3	4	2	4	4	4	2	4				1	1	1	4			1	4		1		3		4	4		4	4		2		1	2	1	1
84000002	84001231	11	1	3	2	15	1	2	1	3	1	1
84000011	84001232	10	1	2	5	5	2	2	2	2	5	1	4	4			4	3		2	1	1		3		2	1	3		1	2	3	1	2			3		2			2	2		1	1	3		2
84000044	84001234	10	2	3	3	49	3	2	3	4	6	1	4	4	4			4		4	1	1		4	4	1	1	3			1	1		1	1		1		3		3	1	2		2		2	3
84000110	84001236	9	2	4	1	4	3			6	6							4			5	3			4										4									4
84000091	84001237	10	2	4	5	20	1	1	1	1	5	2		4			4	4	4	4	1	1	2	2		2			2	2	1	1			4		1	1		4	4	4	4		4				2
84000118	84001240	10	2	4	0	3	1	1	1	1	5	1			3	3		3	3	3	4	1	1				2	3	3	1	1	2	2			4	2			3	2		2		2	2	2	2	3
84000089	84001242	10	2	4			1	1	1	1	2	6	4				3	4	3		4	2								4		4					3	4		4	4	4		3		4	4	3	4
84000154	84001243	10	2
84000054	84001246	10	1	4	2	2	1	1	2	3	5	1	4		2	2	2	1			4	3	2	1			1		4	1	1	1		1	1			1	1	1	1		4			1	3
84000037	84001250	10	2	2	5	25	1	1	1	2	6	1	2	2		2	4		2		1	2		1	4	2	1	1				1	1		1	4	1		2	1			2	2	2				2
84000097	84001251	10	1	2	5	40	1	1	2	3	4				4	2	4		2	1	4	2			4		1	4	4	1	2	2	1		2			2		3			2	2	1	1	3
84000151	84001253	9	1	4	5	35	1	2	1	1		3	4	4			3		4	2	1	1		3	2	1	4		3		1	1	1			2		1	2	3			2	1	2			4
84000051	84001254	10	2	3	5	15	2	1	1	1	5	1	2	4		2	4			2	1	1	2		4	1		4	4			2		2	2		3	1	2				2	1	1	1			3
84000039	84001256	10	1	4	5	40	2	1	1	1	3	1	3	4				4	3	2	4	2		2		3	2		2	1	1	2		2	1	2			2		1	1		1		1	1		3
84000156	84001257	11	2	4	0	3	1	1	1	1	4	1		1	1	1	1	1			1	2	1	1		1			1	1			1	1	1	1	1										1		1
84000021	84001260	10	2	4	5	5					1	1
84000107	84001261	10	2	4	2	15	1	1	1	3	5	2			2	1	1	3	2		1	1		4		4	2		3	1	1	1	1			2		1			2	3	4		3	1	1		2
84000066	84001262	10	1	4	0	3	1	3	1	3	1	1
84000036	84001263	10	2	4	0	4	1	1	1	1	6			4			2	4	2	1	4	1	1		2	1	2		1			1		1		1	4	1	1		1	1	4			1	4		4
84000003	84001264	10	2	4	1	1	1	1	1	1	1	1
84000041	84001266	10	1	3	5	5	3	2	5	6	5	1		4	1	3	4		2		1	3			4	1	1		1	1	2	3	1			4	2				2		2	1	1	2	3		3
84000028	84001267	10	2	4	2	20	1	1	1	1	2	1	1	4		3	4	4			4	2	1		3	4		3		1			1	1	1		3	3	3		2		4		3	2		3	4
84000015	84001268	9	2	4	2	6					4				1	1	1	1	1		5	1				4	4												4		2		4	2		1	3	1
84000083	84001271	10	1	2	5	35	1	2	1	3	5	1	2	3			4		2	1	1	1	2	3		4		3	2		2	2		2		2	2		2		2	2			2	2	4		2
84000099	84001272	9	1	4	1	1	2	1	1	1	2	2	2	4		2	4			2	4	1		2		3	3	3	3		1	2	2	1			3		2	3	1		4			2	2
84000045	84001274	10	1	4	0	0	1	1	1	4	1	2
84000070	84001277	9	2								5	1	4	4		2		3	3
84000013	84001278	10	1	3	5	30	1	1	1	1	3	1			4	1		1	2	1	1	1	2	4		2	1	2					2	1	1	4		4		4	1	3		1	1		4	1	3
84000096	84001283	11	1	4	5	7	3	2	3	4	4	2	2	4			4	3	2		4	1	2	3		4			4	1	1	2		3	2			3	2	3	1	2	2				3
84000039	84001284	10	2	4	5	20	1	1	1	2	5	1			4	2	3	2	1		4	1	1		3	1	4	3			2	2			3	3		1	3	2		1		1	1		1	1
84000050	84001287	11	2	3	1	7	3	2	2	2	3	1	1		2		2	2		1	4	2		4	4		4	4		1	3	2	3				3	2		4		4	4		4	4
84000106	84001291	10	2	3	1	6	1	1	1	1	4	1		1	4	4		1		4	4	2			1	1	1	1		1		2		1	1	3		1	3	3		3	3		1			4
84000086	84001292	11	1	4	3	42	1	1	1	3	4	1	4	4	4				3	3	4	1		1			3	3	1	1	2		1	3	1			2		3	1	3	1			1	2	1
84000144	84001294	10	1	3	5	25	3	2	1	6	6	1	3	4	4		4			2	1	1	1	4		1	4		4			3		2	1		3	1	2		1	2	3			2	4	2
84000042	84001295	10	2								2	1		4		1		1	1	1
84000077	84001296	10	2	4	3	20	2	2	1	3
84000014	84001297	10	2	4	3	20	1	1	1	1	4	1			1		2	1	1	1	5	2	1	1	1			1	1		1		1	1	1			1
84000078	84001299	10	2	4	1	5	1	1	1	1	1	1
84000036	84001300	10	1	2	5	20	1	1	1	1	4				4		4	4	4	2	2	1	4	1	1	1				1			1	1	1		1	1	3	3		3			3	3
84000118	84001302	11	1	1	0	15	1	2	1	4	5	1			4		2	3	2	2	1	1	2		4		1	3		1			1		1	2	2	1	2	2			2	1	2			3
84000157	84001303	11	2	1	5	5	1	1	1	1	5	1	1			1	1	1	1		1	1				1		1	1	1		2	2	1	1			1		2	2		3		1	2			3
84000157	84001304	10	2	2	5	30	3	2	1	4	5	1	3	4	2		4			1	1	1	1	3		4	1		3		1	2			2	4	2			3	1	1		1		1	2
84000153	84001305	10	2								1	1
84000094	84001308	10	1	4	5	35	1	2	2	4	1	1
84000014	84001314	10	1	2	3	20	1	1	1	1	4	1	4			1		4	1	1	4	1	1			1		3	4	4	2		3	4	3	4				1	1			1	1	1	1	2	1
84000109	84001316	10	1	4	3	5	3	1	3	5	5	1	4			4	4		4	4	1	1		3		4	4	4		1	1	3	1	2			1		2	2			2	2		2			3
84000134	84001318	11	2	3	5	30	1	1	1	1	5	1	4	4			4	4	4		1	1	2		4		1		3	1		1			1	2	2	1	2			2		3	2	2	2		3
84000115	84001327	10	2	3	1	5	2	2	2	2	2	1	4	4			4		4	4	4	2	4	4	4			4		4	1		1	1		1	1			4	4	4	4		4			4
84000007	84001330	10	1	2	5	35	1	1	2	3	4	1	4	4		2		3	2		4	1	1	3		4	4	3			2		1	1	1		2		3		2	3		2		1			3
84000146	84001333	10	2	2	5	20	1	3	1	4	5	1	2	2		1		2	1		4	3		1	2	1	2			1	1	1		1	1			1	1			1		1	1	2	1		3
84000158	84001334	11	2	4	5	25	1	2	3	5	4	1	1			1	1	1	1		1	2	1	1	1		1	1			1	1	1			2		1	2		1		1		1	2			2
84000127	84001335	10	2	3	4	5	2	3	3	2	1	1
84000054	84001336	10	1	1	3	3	1	1	1	1	6	1	3	4			4	4	2		4	1			4		1	1	3	1	2	2		4	3	4					1		1	1	1	1	2	2
84000106	84001337	10	1	4	0		1	1	1	1	3	2	1								2	1																										2
84000040	84001338	11	1	4	5	15	1	1	1	6	6	1	4	4		4		4	4		4	1		2	4	1	3		3				1	1	1	3	2		4	4	3
84000123	84001339	11	1	3	5	20	2	2	2	2	5	1		1	4	4	4		3		4	1			4		1	1	2	1		1	2		2	3		2	2	2	1			1	1			3
84000115	84001340	10	1	4	1	5	3	3	1	5											1	1																									3
84000157	84001342	10	2	4	1	7	2	2	1	3	6	1			4		4	4	4	4	1	1	1	4				3	3	1	1	1	1		1	2				4	4	4	4			4	2	3	3
84000076	84001346	10	2	4
84000084	84001347	10	2	4	3	8	1	1	1	2	5	1	2			2	4	3		1	5	1		1		4		2	1	1	2		2	2		4		2		3	1	1		3		4	4		2
84000143	84001348	10	2	4	5	30	2	2	2	4	4	4		4		4		4	1	1	1	1		1		1	1	1	1			1	1			1	1	1	4	4	4			4	4		1	3	3
84000014	84001349	10	2	2			1	1	1	1	4	4														3
84000131	84001351	11	2	2	3	24	2	3	3	5	1	1
84000009	84001352	10	2	2	7	35	2	1	1	3	4	1	4	4	3		3		3		1	1	2	3	3		2	3			2	1	1		1			1	4	4		4		4	4			3	3
84000057	84001354	10	2	3	5	35	1	1	1	1	4	2	1	1	1			1		2	1	1		1		1	1	1		1	1	1	1	1			1			1	1		1		1	1	2	2
84000022	84001356	11	2	2	5	45	1	1	1	3	6	1			4	4	4	4	4		4	1	2			2		3	4	1	2		2	2		4		3	2	1			2	1		1	4		3
84000126	84001357	10	1
84000054	84001359	10	2	2	3	3	1	1	2	1		1	1				4	4	3	1	1	1		2		4	2	2	2		3	2	2				4	4	3	3	3	3		3					4
84000133	84001361	10	2	4	1	4	1	1	1	1	4	1		4	4	2		2	2		1	1		2		2	1	2	2		2		2	2			2	2	2			1	4	2	2		2	3	3
84000003	84001364	10	2	3	5	30	1	1	1	2	4	1	2		3	3	3			2	4	1	2	2		3	1			1	2		2	3	3		4		2		1			1	1	3		1
84000058	84001368	9	2								3	2	3	4	4		3		4
84000118	84001370	10	1	2	5	20	1	1	1	5	6	1		4	4	2	4			2	1	1	2	4	4	1	1				2	2	1		1	2			1		1		2		1	1			3
84000066	84001371	10	2	4	5	10	1	1	1	1	1	1
84000006	84001372	10	1	3	4	7	2	1	1	3	5	1	2		1		1	2		2	1	1	4				2	3	2	2			1	2	2	3		4	2			2		2	2	2		3	3
84000025	84001373	10	2	3	5	20	1	1	1	2	1	1
84000106	84001376	10	1	4	5	30	1	1	1	3	5	1		4	4		4	4		3	4	2	2		4		1	4		1		2	1	1	1	2				2	1	2		1		2
84000103	84001377	10	2	3	1	7	1	1	1	1	1	1
84000154	84001378	10	2	3	2	8	1	1	1	1	6	1		4			3	4		3	1	1	3	3	3	3				3	3		3	3	3	3			3	3	3	3			3			3
84000061	84001379	11	2
84000147	84001380	10	2	2	5	20	1	1	1	2	4	1	3		3	4		4		1	1	1		2	4		1	4	3		1			2	1		2	1	2	2			3		2	2	2
84000052	84001383	10	2	4	0	1	1	2	2	3
84000013	84001384	10	2	4	5	35	1	1	1	1	4	1	1		4		2	2	1		1	1		1		1		1	1	1	1		1	1		4	1		1	1	1		4	1					3
84000121	84001385	10	1	3	14	35	2	2	2	4	4	1	4	4	4		4	4			1	1	3	3	4		1	4			1	1	1	1				2	1			1	1	1	1			3	3
84000136	84001387	11	1	3	5	30	2	1	3	4	5	1	2	4		2		2		1	1	1			4	1	2	2		1	2		1	4	2			1	1			1		1	1	1		3
84000075	84001388	10	1	4	1	4	1	2	2	4	6	1				2	4	4	1	1	4	1		2		2		2	2	1	1	2		2			3	3			2		4	3	2	2
84000092	84001389	10	2	2	6	6	2	2	1	4	1	1
84000079	84001398	10	1
84000071	84001400	9	2	4	4	4	1	2	2	1	2	2	3		4		4	4	4		1	1	3	3	4	4				3	1		1		1	1	1			2	1		4		3	1		3
84000072	84001401	10	1	3	7	49	1	1	1	2	4	1	1		1			1	2	2		2
84000108	84001402	11	1	3							3	2		2		2	2		2	2	1	1	2		2	2		2		2		2	2			2	2	2	2	2		2	2		2			2
84000030	84001403	10	2	1	5	25	1	1	1	2	2	1		4	4	3	4			3	4	2	3	4	4		1		4		1				1	2	1	1	4	4	1		3			4	1
84000040	84001404	11	2	3	5	20	2	1	1	3	5	1			4		4	4	1	2	4	1	2	4			1	3		1	2			1	2	2		1	2			2	3		2	2			3
84000024	84001406	9	1	4	5	35	1	1	1	4	5	1			4	4	2		4	2	1	3		4			1	1	1	1	1		3	3	4	2				3	4		3	2		2	1	4
84000009	84001407	10	1	4	4	28	1	1	1	1	5	1	4		3			3		2	4	1		4	4		1	2	3		1			3		4	4	3			1	2	2		2	1		2
84000113	84001408	10	1	4	5	30	1	1	1	3	4	1	2			2	1	3	2		4	2		1	3	2		2	1			3	1	1		3		1		2			2	2	2	2	1	4	3
84000031	84001409	10	1	4	1	1	1	2	1	4	3	1	2		2		1	2	2		4	1	2	1	2	2				1	2	3			2	2	3				1	2		2	3	3	3		3
84000134	84001411	10	2	4	5	35	1	1	1	1	4	1	1	2				4	4	1	3	1	1	2		1	1	1			1	2		1	2		2		2				2	1	1	1	2		3
84000115	84001414	10	2	1	5	10	6	5	5	6
84000088	84001415	10	1
84000154	84001416	10	1	2	5	5	2	2	2	2		1	2	2		2		2		2	4	1	1	1				1	4	1	1	1	1	1			2			2		2	2	2	2			3
84000159	84001417	11	2	4	5	20	1	2	1	1	3			1	1	1		1	1		5	1	1		1	1	1		1		4		4		4	4	4		1		1	1			1	4	1		1
84000078	84001418	10	2	4	5	40	1	1	1	1	4			3	4	3			3	3	4	1		4		4		1	1	3	1	1	1		1		2											2	2
84000162	84001420	10	1	2	4	29	1	2	1	3	5	1	2	3			1	1	1		4	1	1		3	1			2	3	1		1	1		3	2		2		1			2	2	1	2	1	4
84000155	84001426	10	1	4	2	8	1	1	1	1	6		2	2							4	1									2			2	2	3		2	1	1		1			1	1	4		2
84000030	84001427	10	1	4			2	1	1	3	4	1			4		4	4	3	2	4	1		2		2	4		4	1	1	2		2	1			1		2			4	2	3	1	2	2	3
84000110	84001428	10	1	4	1	4	1	1	1	1	1	1
84000105	84001429	11	2	2	3	21	2	1	2	3	5	1		4	4			4	4	4	1	1		3	4	2	1			1	3	3	1	2			3			3	1	2	4			2		3
84000012	84001431	10	1	1	1	3	2	3	3	6	3	2			4	4	4	4	4		4	1		4		1	4		4	1	4				2	2	2	1		4	4	4	4	4			2		4
84000121	84001432	10	2	2	3	20	2	1	1	3	4	1			4	4	4	4		1	1	2	4	4	4	1				1	1	1	1		1			2		2		1	2	1		2	2
84000121	84001434	10	1	3	5	16	1	2	1	3	5	1	3		4		4	4		2	1	1		3			2	3		1	1	2		2	2		2		2	2	1	1		1			3
84000029	84001437	10	1	4	5	25	1	1	1	1	5	1	4		4	4	4			4	4	1	1	3	4	4		4			1		1		2		2	2		2	1	1	1	1			3	2	4
84000008	84001439	10	2	4	6	4	1	1	1	1	1	1
84000065	84001443	10	2	2	5	30	1	1	2	3	6	2		4	4	4		3	1		1	2	1	4	4		3			1		2		1		2	2	1	2		2	2		2		2			3
84000118	84001445	10	1	2	5	20	1	1	1		5	1									2	1	3			1	3	4	1		1	1	1				3	1	2	3			3		1	2
84000100	84001447	10	1	2	2	40	1	1	1	2	4	2	3		4		4	4	3		1	2	3		3	3	3		3		2	2		1	1	2			1	2			3	1		1			3
84000106	84001448	10	2	4	5	30	1	1	1	1	4	2		1	1	1			1	1	4	1		1	1	1	1			1	1			2	1	2		1	1	1	1	1			1		2	2	2
84000128	84001449	10	1	4	5	35	1	1	1	3	5	1			4	3	4		4	4	4	2	2		4	2			2	1	2	2	1	1			2					1	1	1	1	1			3
84000133	84001450	9	1	4	4	4	1	2	1	3	3	1	3	4	3				3	3	4	2		2		1	2		3	2	2		1	2		1		1	2	3		2	3		2
84000089	84001453	9	1	4			1	1	1	1	6										1	1	1		4		1	4	4										3				2	1	2	2		3
84000054	84001455	10	1								3	1		4		4	4		4	4
84000101	84001458	10	1	3	1	7	1	1	1	1	4	1		3	2	1	2	1			1	1	1		1		2	2	2		1	2			1	3	4				1	4		1	1	1	4
84000069	84001459	11	2	3	3	20	3	2	3	3	4	1	4	4		3		3		1	2	1	2	4	4				1	1			1	1	2		4	1		3	3		3		2	1	1		2
84000020	84001460	11	1	2	4	20	1	1	1	1	4	4	3		3	3		3		3	2	1		2	4	4		2		1			2		2	3	2	3		2		2		3	2	3	2	3
84000029	84001465	10	1								6	1			3	3	4		4	4
84000143	84001466	10	1								5	1		4	4		4	4	3
84000024	84001468	11	1	4	5	35	1	1	1	3	5	2	4	4				4	4	4	4	1	1		4		1	4	4		1	2	1		1	2				4		4		2	2	4		2
84000056	84001469	10	1								6	2	3			3	3	3	3
84000087	84001470	10	1	3	1	2	2	2	2	2	1	1
84000060	84001471	10	1	4	5	30	1	1	2	2	6	1		4	4		4	4		4	1	2	2	4		4	1	4			2	1				2	2	2		1	1		1		1	1
84000050	84001472	10	1	4	1	6	1	1	1	1	6			2	4	4	4	4			4	2	2	4	4		1			1			1	2	1	4		2	2	1		1	4		1		2
84000121	84001474	10	1	2	1	8	1	1	1	3	5	1		2	2	2		2		2	4	1	1			3	3	2		1		2	1		1	1		1		3		3	3	2	2			3
84000136	84001475	10	2	3	5	35	2	1	2	4	1	1
84000052	84001477	10	1	2	0	5	1	1	1	1	6	1	3		4	2	4	2			4	1	2		4	1	1	3			2			2		4	3	2	3	3		2			2	3		1
84000049	84001478	9	2	3	5	20	1	1	1	1	3	2			4	4	4	4		4	2	1			2	2	2	2	2		2	2	2			2	2		2	2	2				2	2		2	2
84000144	84001483	11	1	3	10	25	1	1	1	2	1	1
84000131	84001485	10	1	4	3	8	1	2	1	3	5	1		2	4	2		3	4		2	2	4	4	4	1		4					1	1	1	2		1			3	3	4		3	3	3		4
84000136	84001486	10	1	2	5	5	2	1	1	3	6	1	1	4		1		1		1	4	1	2	2	3			2	2		1	3	1		1	4			3	2		1	2			1
84000102	84001487	10	2	2	5	35	2	2	1	4	4	1		4	4	3	2			3	1	2	4		2			4	4	1			2	2	2	2	2		3		3		3	3		3	3	3	3
84000019	84001488	10	2	3	2	8	1	1	3	1	1	1
84000043	84001495	10	2	4	20	40	1	1	1	2	6	1	1		1		1	1	2		1	1	4		4			1	1	1	1	2				4	4	4	3	3			2		1	1			3
84000129	84001497	10	1	3	5	40	1	2	2	3	5	1	2	4			4		4	2	1	2		3	3	3	3	3					3	3	2	3	3			2		2	3		2	2	2	3
84000159	84001498	10	2	4	3	8	1	1	1	2	3	1				3	1	4	4	3	1	1	3			1	3		1	1				1	2	4	3	1	2		1		4	3		4		2	3
84000035	84001500	10	1	3	4	29	2	2	1	4	4	1	4		4	2	4		1		4	1	1	4		4			2	1			1	2	2	4	3			2	1	1	2		1			2	3
84000079	84001503	10	2	2	3	3	1	1	1	1	6	1	2	4	4	2				2	4	2	1	4	4	1			3		2		1		1		2	1		4		1		1	1	1		3	3
84000044	84001506	10	1	2	4	26	1	1	1	1	4				4	4	3		4	3	4	1	3	4	4	1	3					2		2	2		3	3	2		1	2			2	1		1	3
84000116	84001507	11	2	3	6	36	1	1	1	3	6	1		1	4	2	3		2		4	1	1		1	1	1	1			2	3			2	4	3				1	1	1	1		1
84000003	84001512	11	2	4			1	1	1	1	2	2	1	2	3			4	3		1	2	1	2		3	4		3			1		2	3		4	3	1	2	3	4				4
84000085	84001514	11	1	2	4	4	1	1	1	4	4	1	2	4	4			4		1	4	1		3		4	1		3	1	2	2	2				3	2		2	2		3	1	1		4	1
84000035	84001516	10	2	3	5	6	1	1	2	3	1	1
84000041	84001517	10	1								1	1
84000161	84001522	10	2	3	6	6	3	1	1	1	5	1		3	4		4		4	1	2	1		3	3		1		3	2	2	2			2	1	2			2	2	2	2	2
84000078	84001524	10	1	4	1	16	1	1	1	1	5	1	1	3		4		3		2	4	1	1	2	2		1		3		3	4	2				4	2	2	2		2	3	1			1	2
84000124	84001525	10	2	4	1		1	1	1	1	5	1			4	4	4	4	4		1	1	1	3		4			3	4		3		3	1		4	4	1	2				1	1	1	3	1
84000127	84001528	11	1	4	4	4	1	1	1	2		1	3		4		1	4	2		2	1			4	1	1	3		1		3	2	2	4		4			2		1	3	1	1		1
84000004	84001529	10	2	2	2	8	1	3	3	4	5	4		3		4	4	4		2	2	1			1		3	2	4		1	1		2	3			3	3	3		3		3		3	2	3	3
84000109	84001531	10	2	4	3	6	2	2	2	2	3	1	2		3		3	2	2		1	2			4	4	4		4	4		2		1		2	2	1	2		2	2		2	2		2
84000127	84001532	10	2								1
84000055	84001533	10	1	3	5	5	1	2	2	3	4	1			4	4		4	3	3	1	3	1	4			1	4	4			1	1		1	2		1	4		4	3		3		4	2		3
84000130	84001538	10	1	2	2	7	2	2	3	6	3	1	2		4	2		2	1		3	1		1	1		1		2	1			1	1	1		3	3	2	2		2		2		1			3
84000085	84001540	10	2	2	0	0	6	6	6	6	1	1
84000117	84001544	10	1	3	5	35	1	1	1	2	5	1		4	4	2	4	4			4	1	1		4	1	1			1		2	1		1	4	3		3		1		3	1	1				4
84000044	84001546	10	2	4	3	3	1	1	1	2	1	1
84000089	84001548	10	2	4	2	20	1	1	1	1
84000027	84001550	10	2	1	3	18	3	3	3	5	6	1	3			3	3	4	3		3	3	3	4			1	4		1		2	1		2		2	2	3	3	3			3	3				3
84000073	84001554	10	1	4	5	5	1	1	1	1	1	1
84000159	84001555	10	2	4	3	5	1	1	1	1	2	1	4	4		4		4		4	1	2	2	4	1	1	3				1		1	1	1		1		1		1	1		1		1	2		3
84000100	84001556	9	2	4	1	8	2	1	6	6	5	1		4	4	4		4	4		1	1	4	4	4	4		4				1	1	2		1	1		4			4	4	4		4	1	4	4
84000097	84001557	10	2	2	5	40	1	1	1	1	1	1
84000149	84001559	10	2	3	5	45	1	1	1	1	4	1	1		4	1	1	3			4	1			1	1	1	1	1				2		3	4	4	4	3	4	1	1				4		1
84000003	84001560	11	2	3	10	30				2	6	1	2			3	4	4	3		4	3	1	4		4	1	2			2	2				2	2	1	2	3			4	2	1			3
84000011	84001561	10		2	5	30	1	1	1	2	6	2	4	4	4		4	4			4	1	1			1		4	2	1	1	1			1		1	1		3	1		1	1	1		4	2
84000051	84001562	10	2	3	5	5	3	2	3	3	6	1	2		3	1		1	1		1	1	1	2		2		1	1			4	2	2	1			1		1		1	1	1		1	3	2	2
84000107	84001565	10	2	4	2	2					5	5		2			2	2	2	2	3	2		4	4	4		4		4	1		2		2	2		2	3		3	3	3			3		3
84000033	84001566	9	2
84000001	84001567	10	1	3	1	7	3	1	1	3	5	1	2	3		2		2	2		1	1	3		4	1			2	1		2		3	3		3	2				2	4	2	2	2		1	3
84000020	84001568	10	1	2	5	20	1	1	1	1	3	1	4	4	4		4	4			1	1	1	1	4				4		2				3	3	3	1	2	4		4	1			1	3	3
84000127	84001569	9	2	4	4	6	1	2	1	1	4	6		1		2	3	1	4		3	2	1	3	3		2			3	4	2			2	3		2	1	1	1	3	1					1
84000021	84001570	10	2	3	5	30	1	3	1	3	6	2	4			3	4		2	2	4	1			4	2	2	3		2	2		1	2		2	3		1	2			2	1	1		2
84000132	84001571	10	2	3	3	24	2	2	2	4	5	1		4	3	4			4	2	4	2	2		4	1		3		1	3	3			2		3	3			3	3	4	3		1	2
84000036	84001572	9	2	4	1	4	1	1	1	1	6	1	2			2	2	2		2	1	1	4		4		4	4		4	2	2	2		2		2		2	3	1	2			3
84000083	84001574	10	2
84000076	84001577	10	2	4	5	5	2	2	2	2	6	1	2	3	3	3	3				1	1		3	2	3	1		3		3	1		1		3	3			3	3	3	3		3				3
84000127	84001578	10	2	2	4	24	1	1	1	1	1	2
84000041	84001579	9	2	4	6	30	3	2	2	5	1	1
84000074	84001584	9	2	4	75	8	1	1	1	1	3	5	4	1		2	4	1			4	3	3	4			2		1	4	2		4		2	3	1		4	3		2	3	4				1
84000123	84001585	11	1	3	1	4	4	3	1	4	1
84000055	84001588	10	1	3	5	45	1	1	2	3	4	2	2		2	2	2		2		4	1		3	2	2	2			2	2	2	2	1				2	3	3		2		1		1		2
84000156	84001589	10	2	3	0	4	1	1	1	1	1	1
84000144	84001591	9	2	4	5	5	1	1	1	1	6	1		2	3	3			3	3	4	2		2		1	1	2	2		1		1		1		2	1	2	2			2		2	2			3
84000145	84001594	11	1	1	15	60	1	2	1	3	5	1		3	3	4	4	3			1	2	1	2	4				3	1	1		1	1	1			1	2		1		1	1		1		3	3
84000094	84001595	9	1	4	5	5	1	1	2	3	2	1	2			4	4	4	2		1	1			4	4	1	1	3		1			1	1	1	1			2	1		1	1	1			3
84000130	84001596	9	1	2	1	7	1	1	1	3	4	2		3			4	4	1	1	4	1		3			1	4	4	1	2		2			4	4	3	2	2	3		2			1	3
84000113	84001597	10	1	4	1	6	2	2	2	2	5	1		4	4	3	4			1	2	1	4	4	4	4	2					2	1			2	2	2				2	2	1	1	1		2
84000113	84001598	11	2	4	5	35	1	3	1	3	6	1	4	4	4	4			2		4	1	1	3	4	1			1		1		1	1	1	4				3	1		4	1		2		4	3
84000002	84001599	10	2	2	3	8	1	1	1	1	4	1	1	4			2		1	1	2	3	1	4		4	3			1	1		1			1	1	1	1			1	1		1	1
84000145	84001600	10	1	4	5	15	1	1	1	2	4	2	4	4	4	3				2	1	2	2			1	2		3	4	3		3	2	1			1	3	4	2	1	2				1	4
84000055	84001602	10	2	3	5	40	1	1	1	1	3	1	1		4	4	4			2	4	1		3	4	1	1	3			1		1			4	1	1	4		1	1			1	1		1	4
84000035	84001605	11	2	2	4	28	1	1	1	1	6	1	1	1	4				1	1	1	1	1	1	4		1			1		2	1	3	2			2	1		1		1	1	1			1	2
84000057	84001606	10	1	2	5	40	1	1	1	4	4	2	4			1	1		1	1	3	1	1	4	1	1				1	2	3		2	1	4					2	2		2	1	1
84000021	84001609	10	2	4	5	30	1	1	1	1	6	1	2	2	2	1		2			4	1		4	3	1			3	1	1	1			1	4		4	1		1			1	1	1	3	2
84000032	84001611	11	1	3	5	25	1	1	1	2		4		4	4		4	4	4		1	1	1	4	3	3			4		2		2	2			3	3		4	4	3			3	3		3
84000035	84001614	10	2	2	5	35	2	2	1	3	6	1	3		3	3	2			3	2	2	3		3		3	3	3			2	2	2	2			2	3				3	3	3	3	2	2
84000022	84001616	11	2								5	1			3		3	2	2	2
84000118	84001617	10	2	1	0	3	2	1	1	5	6	1		4	4		4	4	2		2	1		4		4	1	4		1		2	1	1	1			1	2			1	1	1	1		2		3
84000112	84001618	10	1								4	1			3	2	2	2	1
84000003	84001619	11	1	4	1	1	1	1	1	1	3	1		4			4	4	4	4	1	1	2			3	3		3	3	2	1	1	2			2			3	3	3	3		3		1		3
84000003	84001620	10	2	4	5	30	1	2	3	4	2	1	2	3	4	2			1		1	1	2		2	1		2	3		2		1		2		2	2			2	2		2	1	1	3		2
84000086	84001621	10	2	3	1	9	2	2	2	2	2	1	2	2	2		2			2	2	1	2		2	2		2		2	2	2		2	2	2			2		2		2	2		2			3
84000162	84001623	10	2	4	5	35	1	1	1	1	6	1	4	4		1		4	1		1	3		1		4	1		4	1	2		2			1	2	2		2		2	2		1	1	3		3
84000003	84001624	11	2	4	0	0	1	1	1	1	1	1
84000131	84001625	11	1	4	3	24	2	3	2	5	6	1		4	4		4	4	1		1	1	2	4				4	4	1	3			3		3	3	3	1	1	1	1	3				3
84000075	84001629	10	2	4	5	20	1	1	1	3	1	1
84000091	84001630	10	2	2	1	10	2	2	1	3	5	1	2	4		3		4	3		4	1	1		4	1		2	2		2	2		1	1	1			2			2	4		2	2	1
84000155	84001631	10	2	2	0	0	4	4	4	4	1	1
84000116	84001632	11	1	3	5	30	1	2	1	3	6	1	3	3		3	2	3			1	2	1	1	1				1	1		2		2	2	2		1		2	2	2	2	2			2	3	3
84000097	84001633	11	1	4	1	7	1	1	1	1	4	1	3	4	4		4		3		1	1	2	4		4		3	2		2	3				1	2	3		2	2	2		2		2	2		3
84000075	84001634	11	2	4	0	15	1	4	1	5	5	1	3			3	4		3	2	4	1	1		4	1		2	1					2	3	4	2	3	2		1	2	4	2				1	3
84000074	84001636	10	1	4	4	8	3	2	3	4	4	1			4	4	4	4		2	1	1	1	2	4		1			1	1		1	2		2		2	1	2		2	2		1			2
84000057	84001637	10	1	2	5	35	1	1	1	3	4	2		3	3	2		2	2		1	1	1		2		1	2	3		2	2	1				3	2	2	1	1	1			2				3
84000118	84001638	11	2	2	5	15	1	2	1	3	6	1		4	4	2	4		2		4	1	2	3		4	3		2			2	1		1	3	3			2	2		2	2		2
84000131	84001639	10	1	2	3	24	4	4	2	5	6	1	3	4			4		2	2	1	1			4	1	1	4	2			2			1	1	2	1		3		1	1	2	1		1	3
84000030	84001640	10	1	2	5	25	1	1	1	2	4	1		4	4	4	4	4			4	1	1	4		3			3	1	1	2			1	3		2		3		3	3	2		2	1	3
84000068	84001641	10	2	4	5	35	2	3	1	3	3	1		3	4	3			2	1	1	1	1		3	3			3	1	1	2	1		2			1		2		2	2	2	2			2	3
84000058	84001642	10	2	4	1	7	4	1	1	5	2	1	1	1	4	4				1	1	1		1		1	1	1	1		1	1	1			1	1		4	4	4				4	4	1
84000091	84001643	10	1	2	5	35	1	2	3	4	2	2	4	4	4		4			4	4	1	1		4		3	4		1	4	4	4	1		1				4	4	4		4	4		3	3
84000149	84001646	10	1	4	1	7	1	1	1	1	4	1	1			1	2		2	2	2	1	1	1		1	3			3	1		1	2			2	2		3	2		2	3	3			2	3
84000064	84001649	10	2	3	5	30	1	1	1	3	3	1	2	3	3	3			2		4	1	1	4	3	3			4		1	2				2	2	1		2		1	4	1		1		2
84000027	84001650	11	1	4	1	6	3	4	3	4	4	1	2			4	3	2		1	1	1	1			3	1		2	1	1	2	1	1			2		3	2				1	1	1			2
84000099	84001651	10	2	2	5	4	2	1	1	3	4	1	2	4	4			3		2	4	1	1		3	1	2	4			1		1	2		4	3			3		2		1	2	2			3
84000053	84001652	10	2	2							5	1										2
84000132	84001654	10	1	4	1	6	1	1	1	3	4	1	4			4	4		2	1	1	1	1	1	4		1	1			1		1	1	1	4			2	2	1	2	4					3	3
84000097	84001657	10	2	2	5	5	2	1	1	3	6			4	4	4			1		1	1	4	4		4	1			1	4	2			4		4	4		1	2	3	1		1
84000146	84001658	10	1	2	5	20	1	2	2	4	4	1	2	3	3			3		3	4	2	3	3	3	1	1					3	1			2	2	2	2	2	1	1		1			3		3
84000056	84001659	10	1								1	1
84000129	84001660	10	1	3	5	5	2	2	3	1	5	1		4	4	4	4			4	1	2		4	4	4	4	4				1		1	1		2	1	4	4			4	4	4			3
84000066	84001662	10	1	3	5	5	3	1	1	3	2	1	2	2			2	4		3	4	1	2	2	3		1	3				2			2	4	3	2	2	3	2	2		2				1	3
84000122	84001663	10	1	4	5	3	1	1	2	1	5	1	4	4	4	3				1	4	1	1		3	3		2		1		2	1	2	2		4		1	1			4	1	1			2	2
84000020	84001664	10	2	1	5	20	2	2	1	4	3	1		4		4		4	4	4	4	1	2		4	1		2		1		2	1		1	2		1	2	4		2			2	2	2	2
84000020	84001667	9	1	2	0	4	1	2	3	3	1	1
84000056	84001669	10	2	4	1	2	3	2	2	2	3	3	2	2		2			2	2	2	3	2		2	2			2	2		2	2	3		3		3		3	4	3	3	4			3
84000062	84001670	10	2	3	1	6	2		2	3
84000057	84001672	10	2	3	5	5	2	2	2	4	1	1
84000066	84001673	11	1	3	1	4	2	3	1	4	2	1	4	4			4	4		3	4	1		3		4		2	1	1	1		1	1			2	1		2		2		4	2	2	1	3
84000107	84001675	11	1	4	3	5	1	1	1	2	6	3	4	4	4	4	4				1	1	1	4			4	4	4		1	2	1	1	1				2	2	2			2	2		4
84000084	84001676	10	1	2	3	4	2	1	1	1	1	1
84000061	84001677	11	2
84000032	84001678	10	1	3	5	25	1	2	1	3	2	1	3	3	3	1		1			1	1			3	1	1	2		1		1			2	4	3	2	2	2	1		2	2				4
84000086	84001680	11	2	2	3	3	1	1	1	1	3	2	4	3		2	4			2	4	1	1		4	1
84000033	84001683	11	1
84000009	84001686	10	1	4	0	20	1	1	1	2
84000018	84001687	10	2	4	5	35	2	2	2	2	5	1	3	3				3	3	3	1	2	2		3	3	1	3			1	1		1	1	1				3	3	3	3			3			3
84000134	84001690	10	2	2	1	42	1	1	1	2	6	1			2	2	4	4	1		1	3	1	4	4		2			1	2	2				4	3	2	1		1		2		2	1	4
84000139	84001691	10	1	4	5	20	1	1	1	1	1	1
84000014	84001692	10	2	4	23	8	4	5	4	4	4		3	4	3	4		3			2	1											2		3	2	3	2	3	2	3		2			3
84000107	84001695	9	1	4			2	3	6	4	5	1	2	2		3	4	4			1	1			2		3	3	3	3		2		2	4	2		1	3	3		3	3			3	1	1	1
84000034	84001698	11	2	3
84000158	84001699	11	2	4	1	2	1	1	1	1	5	3	2		2	2			2	2	2	3				2	2	2	2	2		2		2		2	2	2	2			2	2	2		2		3
84000033	84001700	11	2
84000054	84001702	10	2	4	2	20	1	1	1	3	4	1	3		4	4	4	4			4	1	1		4	1	1			1			1	2	2	3		2	1	3	1		4	2				2
84000031	84001704	9	2	4	1	7	1	1	1	1	4	1		4	4	4	4	1			1	1	1				1	1	1	1		1	1	1				1	1	1		1		1	1		1		1
84000053	84001705	10	1	2	5	30	1	1	1	2	3	2	1	3		1	3			1	1	1	1	2	1		1		1			1	1	1	1	3			1	3		1	1		3			2	2
84000057	84001706	10	1	3	5	35	2	1	1	1	4	1	3		3		2		2	1	4	1	1	2		2		1		1	1			2	1		3	2	2		2	2		2		2		2	2
84000126	84001709	10	2
84000011	84001710	11	2	2	5	30	3	1	1	3	1	1
84000160	84001714	10	1	1	0	4	1	1	1	3	5			4	4	1		1	2		4	1	1	1		4	1			1		3	1		3		4	4	2	3		1	4		1			4
84000008	84001715	10	1	4	1	8	1	1	1	3	4	1		4	4	4			4	3	4	3				4	1	4	4	1		1	1	1		3		1	3			1	4	2	2			4
84000033	84001716	10	1
84000078	84001717	11	1	3	1	7	2	2	2	2	1	1
84000136	84001719	10	1	2	1	8	2	1	2	3	5	1			4		4	4	2	1	4	1	2	3	4		1	2				4	1	1		4	3		4	4	4			2	2		4	2	3
84000159	84001720	10	1	4	3	20	1	1	1	3
84000109	84001722	10	2								3	3	4	4				4	4	4
84000014	84001727	10	1	2	3	4	1	1	1	2
84000110	84001728	10	2	4	5	20	1	1	1	1	4		4	4	4	4		4			4	1	1		3		1	1		1		1	1	1	2			2		2	2		2		2	2			3
84000046	84001729	10	1	3	3	45	2	1	1	2	3	1		4		3	4	4		2	1	1	2	3		4			4	1		2	1	1	1	1			1	3	1	1			1			3	4
84000124	84001730	10	2	4	1	7	2	1	1	4	2	1		4	2		3	4			1	1		1	1		1		1	1	2	2		3		4		4	2	2	2		2			2			1
84000016	84001732	9	2	4	1	6	3	3	3	3	1	1
84000034	84001734	10	1	4	1	8	1	1	1	1	5	1	3				4	4	4	1	2	1	2	4		4			4	3		2	1		1	2	2				3	3	3		3	3	3		3
84000161	84001735	11	1	4	2	6	4	4	3	5	2	2	2	3		3		3	3		3	3		3		3	1	1	3		2	2		2	3		3		3		3		3	3	3		2
84000131	84001739	10	2	2	3	28	4	3	1	6	4	1	3				4	4	2	2	1	1	3	4	4		1	3			1	2	1		1			1			1	2		1	2	1		3
84000142	84001740	10	2	4	0	20	1	1	1	1	6	2	4		4	3	4			1	1	1	1	3		4			2	2	1	2			4	4		1	1		1	1		1	1		3	1
84000123	84001741	10	2	3	1	5	1	1	1	2	6	1	3		4	3	4	4			1	2	1	4	4			2	2				1		1	2	2	1	2	2	1			2		1	3	3
84000095	84001742	11	1	4	2	8	1	2	3	6
84000159	84001743	10	1	4	1	10	3	3	1	4	3	1			3	3	3		3	3		2																		1	1	1			1	1	1	3
84000110	84001748	10	2	4	5	5	2	2	2	2	5	6		1			2		1	4	2	3	4			2	3	2		4	3					3		4	1		4		3		4	4		1
84000095	84001752	10	2	4	3	5	1	1	1	1	4	1	4	4		2			1	2	4	1	1			4	1	4		1		1	1	1	1		4		1	1		1		1		1		3	2
84000109	84001753	11	2	4	7	7	3	3	3	3	4	1		4	4		4	4	1		2	1	1	4		4	3	3			1		1		3		4	4	2	2	1		1			1	2	3
84000050	84001754	10	1	1	5	5	2	3	3	2	4	1	4	4	4	3				2	4	2	2		4	1	1		2			3	2		2	3	2		2				3	4	2	2		3
84000097	84001756	10	1	2	5	40	1	1	1	3	4	1		4	4	3		4	1		1	1		3	4			3	2	1	2		1		1	4	3		1		1			1	1	3	3
84000040	84001758	10	1	3	5	25	2	2	2	4	5	2
84000036	84001759	10	2	3	0	4	1	1	1	1	4	1	2		2	1		2	1		4	1			2		1	2	1	1	1		1		4	2	2		1		1		4		1	1	4
84000053	84001762	10	2	2	5	30	1	1	1	3	3	1		3		1	2		1	2	1	1		2	2		2	2	3		1		2	1	1	4			2	1	1	2			1		3		3
84000049	84001763	9	1	4	5	4	4	3	4	2	4	3	4	1	3		3		3		2	1		3			4	2	2	4	1		1				3	4	2	1	3				2	4		4
84000014	84001767	10	1	3	3	20	1	1	1	2
84000101	84001768	11	1	3	5	35	2	1	1	2	3	1	4	4	4		3		3		1	1		4	3	3		3	4		1		1	1	2	2			3		3		4	2	2		2	4	3
84000054	84001771	10	2	4	3	25	1	1	1	1	5	1	1		4	2		3		1	4	1		4		4		3	1	1	1	2	1			3	1			1	1	1		1	1
84000100	84001772	11	2	4	3	8	2	5	2	6	6	1		4	4	4	4		4		4	1	2			4	4			4		2	2	1	1		3		3	4	1		4			3		3	3
84000090	84001774	11	2	3	5	30	1	1	3	3	1	1
84000042	84001776	10	1	3	1	4	2	1	1	1	2	2	4	4	4		4		1		1	1		1			1	3	1	1	1			1		4	4	1		3		3		3	3	3		3
84000002	84001778	10	1	4	3	3	1	1	1		4	1			3	3	3	3		2	1	1		1	4		1	1		1	1		1		1	3	3				1	1	1	1	1				3
84000089	84001780	10	1	4	4	4	3	2	3	4	2	1		2	1	3	1		3		4	2		2		3	2	2	2		1			3		3	2	3		3	2	3			3			2	3
84000089	84001781	10	2	2
84000006	84001782	9	2	4	5	35	1	1	1	2	4	1	2		3	3		3		1	4	1		2	2	1	1			1	2	2			2	4		3		3	2			2	2	1	3	3
84000156	84001785	11	1	2	0	2	1	1	1	1	4	1		4	4	4		1	1		1	1				1	1	4	4	1		3	3	1		4		4	2		1	1	3			1	4	1	1
84000021	84001788	10	1	2	5	30	1	4	1	1	5	1	2	3	3			2	1		4	1	1	3			1	1		1	1		1		3		4	2	4	4	1			3	1				2
84000003	84001790	10	1	4	1	6	2	2	2	4	4		3		3	4	4			3	2	2	2		4	3			4	1			1	1	1		1	1			2	4	4	4	4		1		1
84000126	84001793	10	1
84000082	84001794	11	1	1	1	8	1	2	1	2	2	1		1	1	3		2	2		4	1	2		4			3	2	1		2		1	1	2	2		2	4		2	3			1		3	3
84000053	84001796	10	2	4	1	8	1	1	1	1	3	1		4	4	4			2	1	4	1	2	2	3				1	1		2	1		1	1	2		2	2		1	1		1
84000049	84001799	10	1								4	2		3	4		3	3		2
84000124	84001801	9	1								3	1		4	4	1		1		1
84000085	84001802	10	2	2	4	30	1	1	1	3	2	1	3	3	4	3	3				4	2	1	4	3		1	3				2	2	2	2			2		2		2	2	2	2		2	3
84000136	84001803	11	2	4	1	7	3	2	2	2	6	1			3	3	3	3	3		4	1		3	4	3			4	1			1		1	3	3	3	2	1				1	1	1		2
84000146	84001806	10	2								3	1	3		3	3		3	2
84000054	84001807	10	1								1	2
84000008	84001808	10	1	4	2	24	1	1	1	1	6	1	4	4	4	4			4		4	2	3			3	3	4	3		3		3		3	3	3		4				4	4	4	4	3	3
84000010	84001813	11	1	3	3	3	2	1	2	3	4	1	4		4		4	4		2	4	1	1	4			2		4	1	2	1	1	2				2	2			3		3	3	1
84000078	84001814	10	2	4	9	9	1	1	1	3	1	1
84000110	84001816	11	2	1			1	1	1	1	5	5	3		3		3	3	3		2	2	3		3		3	3	3		3	3	3	3		3			3			3	3	3	3
84000042	84001817	9	1	3	1	1	2	2	2	3	3	1	2		1	2	2		1		1	1	1	2		1	1		1		1	1				2	2	1	2		1	1		1		1			3
84000129	84001820	10	1	2	5	5	1	3	1	4	4	1	3	4	4			4		3	1	2	2	4	3				1	1	1	1				1	1	1			2	2		2	2	1	1		4
84000130	84001821	11	1
84000084	84001822	10	2								2	1	2	3		2			2	2
84000108	84001823	10	2	4	2	14	1	1	1	2	4	1			3	2	2	4	3		1	1		2		1	1	3	2			3	2				4	2	3	3				2	3	2	3		2
84000106	84001827	10	1								4	1	2	3		3	3		3
84000130	84001828	10	1
84000118	84001830	10	2	2			1	1	1	3	6	1	1	4	4	2		3			4	1			4		1	2	1	1			1	1	1	3	3		2		2	3	3	2			2		3
84000030	84001832	9	2	3	3	25	2	1	2	3	2	1	2	4	4		4		4		4	2	1			1	1	4	2					1	1	2	2	1	2	4	1		4	1
84000061	84001834	10	2
84000150	84001835	10	2	4	2	2	3	2	2	3	3	3	3	3		3	3			3	1	1	2		4			3	3	1	2	2				4	3	3		3	3		4		3	2
84000112	84001837	10	1	2	10	25	1	1	1	1	3	1		4	4	3			2	2	1	1			4		1	2	2	1			1	2	2	4		3	3	2		1		2	1			1
84000018	84001839	10	1	3	1	7	3	3	2	6	3	1	1	4	4			4		1	4	1	1	1	1			1		1	1			2	2	4		4	1			1	1		1	1	1
84000158	84001843	10	2	4			1	1	1	1			2	3			3			3	1	1	3				3		3	2	2			1	2	3		1			2	2		1	2	2		2	3
84000100	84001844	10	1	4	2	5	1	1	1	2	5	1	4			4		4	4	4	4	2			4	1	3	3	3			2	2		1		2	1		3	1	3	3			1		2	3
84000146	84001845	10	1	4	0	0	1	1	1	1	6	1	1		4		4		1	1	4	1	1	1	4		1			1			1	1		1	1	1		1	1		1	1	1			3
84000084	84001846	10	1	2	3	16	1	2	1	3	5	2	2		4	2	4		2		1	1		1	4	1	3		3			2		2	1	1	2		1	1			1	1		1		3	3
84000149	84001849	10	2	4	1	7	1	1	1	1	4	1		4	4		4	4	1		1	1	1		2	1	1		4		1	1		2		4	1		1	1	1			1		1			3
84000023	84001850	10	2	1	5	15	1	2	1	2	5	2	3	4		3			3	2	1	2		3	4			2	3	1	3		3	1	1		1		2		4			2	2	2	1		3
84000025	84001851	10	1	4	0		1	6	2	6	6	1	4	4	4	4	4				4	2		4	4	2			4	4	1			1	2	1		2	1	2	1		2	1			1	3	3
84000057	84001852	10	2	3	5	5	1	1	1	2	2	2									2	1		2	2	2			2	2		2	2	2	2			2	2	2		2	2	2				3	3
84000031	84001854	10	2	3	5	35	1	1	1	1	4	2	2	2			2		2	2	4	1		1		1		3	3	1	3			2	3			3			1		1	1	1	1	3		2
84000012	84001856	10	2	2	0	5	1	1	1	1	3	1	3	4	4	4	4				1	1	2		4	4			4	4			2	4	4		4	4	4	4		4	4		4		1
84000117	84001857	10	1	2	5	49	1	3	2	4	4	1		4		4		4	3	4	4	1	2			4	1		2	1		3	1	1		1		1		2		3		1	1	1	2
84000139	84001859	10	1	4	1	4	1	1	1	2	5	1			4	2	4	1	1		4	1			2	1	1	3		1		2	1		2	4	3		2	2		1		1		1		1	3
84000027	84001861	10	1	3	3	18	1	2	2	2	6	1	1		4	4		4	4		4	2	4			4		4	4	4	1	1			1		1	1	4		4	4		4		4	1		4
84000046	84001862	10	1	4	3	3	1	1	4	5	1	1
84000010	84001863	10	2	2	3	20	2	1	2	2	4	1	2	2		3	3		2		4	1	2	3			2		3	1	1		1	1	1		2		3		4	3		3	3		2	3	3
84000036	84001865	9	2	4	4	4	1	1	1	1	4	1				1	2	4	1	1	1	1	3	4		2	3	4				1	2	3	2		4		2	2	2		2			2	2		3
84000094	84001866	9	2	1	7	7	3	3	3	3	1	1
84000082	84001867	10	1	4	2	4	2	2	2	5	3	1		4	4	2		4		2	2	1	3	3		1	4			4				2	1	3	2	2			2		3	2	2	2			3
84000037	84001868	10	1	2	5	30	1	1	1	3	1	1
84000121	84001869	10	2	3	5	48	1	1	1	1	6	1	1	3	4	2			1		1	1			4	4		3	2	1	3		2	1		4		1	2			2		1	1	2	4
84000013	84001870	10	1	2	5	35	1	1	1	3	4	1	3	3		1	1			1	1	1	1	1	1	1	1					3	1		2	4	3		1	1	1			1	1			1
84000160	84001871	10	2	4	5	4	2	2	2	2	3	1		4	4		4		3	2	4	1			4	4	1	4	4			2	2	2			3	3		2	2	2	3		2				3
84000115	84001872	10	1	4	5	25	1	1	1	2	2	1		4		3	4	4		1	4	2	1		2		1	2	2		2		1	1	1			1				2	1	2	1	1		3	3
84000057	84001873	10	2	2	7	35	1	1	1	1	1	1
84000055	84001880	10	1	4	5	5	1	1	1	2	3	1	4	4		4		1		1	3	2		3		2		3	4	1	1		1		1		1	1	2	4		1			1	1
84000053	84001883	11	2	3	5	20	3	1	1	1	1	1
84000115	84001887	11	2	4	5	12	2	1	1	1	5	1	4	4	4		3		3		4	1	1		2	1		3		1		3		2	3		3	2			2	1	3		1	2	2	1
84000128	84001888	11	2	3	2	7	2	1	2	4	4	1		4	4	3	4			2	4	2	1		4			3	3	1		3	2		1	2		2	3	3	1	1	3					3	4
84000159	84001889	10	1	4	3	8	1	1	1	4	3	1		4	4	2			1	2	4	1	1	1	1			1		1	1	2		1	1			2	3	3	1			3		3	4	1	1
84000019	84001892	10	1	2			1	3	3	3	6	1	4	4	4		4		4		4	1	4	4	4		4			2		2	3			2	2	2			2	3	2		3	3		3	2
84000129	84001894	10	2	4	5	45	1	1	1	1	6	1	4		4	4	4	4			1	1	4	4		4		4	4		2			2	2	2	2		2		2	2	2			2	1		3
84000018	84001896	10	1	4	1	7	1	1	1	2	3	1	4	4	4	4	4				4	1	4	4	4			4		3		2	1		2		3	2	3	3				2	3	3	4	2	4
84000032	84001898	10	2	4	5	15	1	1	1	1		6	2		2			2	2	2	4	2		1		1	1	1	1		1	1		1	1			1	4	4	4		4			4			3
84000123	84001900	10	1	2	5	25	3	2	1	1	1	1
84000007	84001905	10	1	3	2	8	2	3	1	4	3	1		4		2	4	4		1	1	1	1	4			1	4	4				3	2	1	4	3			4	4	4	4		2				3
84000073	84001906	10	2	2	5	40	1	1	1	1
84000079	84001908	10	1	3	3	4	1	1	1	1	5	1		1			4	2	1	1	1	1	1	4	4	1	1						1		1	4	2	1	2		1			1	1	1	1	1
84000052	84001909	10	2	4	5	20	1	1	1	1	6	1		1	1		3	4	1		3	1		4		1		1	1	1		1		1	1	4	3				1	1	3	1		1		4
84000023	84001911	9	2								4	1		4		4	4	4		1
84000054	84001912	10	2	4	8	40	2	2	1	2	1	1
84000005	84001913	10	1	2	3	20	1	1	2	3	6	1		3	3	1		1		1	1	1	2		4		1	3		1	1	2		2	1		3		3	2	2			2		2	3	2
84000108	84001914	11	2	4	1	6	3	3	1	4	6	1	2		1	2			2	2	4	1	2	3			1	1	1			2	1			4	4	3	3			2	2	2		2		2	2
84000079	84001915	10	2	3	3	8	1	1	3	4	1	1
84000098	84001918	11	1	2	5	40	1	1	3	4	6	1	4	4			4	4	1		1	2	2	4				4	3	1	2		2		2	3	3		1	1		1			1	1	3	3	3
84000073	84001919	11	1	2	5	30	2	1	1	3	6	1	2	3			4		2	3	4	1				3	1	3	3	1	2		2		1		3	3			1	3	3	2	2
84000019	84001921	11	1	3	3	8	1	3	1	4	6	2	2			2	4	4	1		4	1	3		4			4	1	1	2	2	2			4		4	1		1	1	2	1					2
84000132	84001922	11	2								1	1
84000163	84001923	10	2	4	3	3	2	1	1	3	6	2	4	4	4		4	4			4	1	2	4	4			2	2		2		2		2		2	2	3	3			4	3	3			2	2
84000143	84001927	10	2	4
84000050	84001930	10	2	4	5	35	1	1	1	1	3			4		1	3	3		1	1	3	2	3			3	3		1				2	1	3	3	2	2			2	3		2	2	2	4
84000042	84001931	10	1	1	1	7	3	1	3	3	5	1		4		1	2	3	1		1	1		2	2			1	1	1	1	1			1	4		4	2		1	1	2			1	4
84000077	84001932	10	1	3	3	3	1	1	3	5	6	1		2			4	2	1	1	4	1			4		1	3	4	1	3		1	2		3	3		3	2	1		2			1	3		2
84000049	84001934	10	1	1	5	20	2	1	1	3	6	3		4		4		4	2	1	1	1	2		2	2			3	1	2	2		3	3		3			1	2		3	1		1		2
84000085	84001935	10	1	4	1	7	1	3	2	5	4	1	3	3		3		3		3	4	1	2	3				3	1	1	2			2	3	2	2		2	2	1	1	2				2	3	3
84000051	84001937	10	1	2	5	25	2	2	2	4	4	1		4	4	4		4	3		1	2	2	4		4		3		1	1	2		1	1	2			2	4				2	2	1	2	1
84000003	84001939	10	1	3	1	6	2	4	2	6	6	1		4	4		4		4	1	4	1	2	2	2			2		2	2		1		1	2	2		1		1		1		1	1			3
84000139	84001940	10	2	4	5	20	2	1	1	4	4	1		4		2	2	2		2	1	2		2	2			2	2	1	2		2	2		2		2		1			2	1	1	1	2	4
84000031	84001943	9	2								1	1
84000097	84001946	10	1	3	5	5	1	1	1	1	4	1		4		4	4		4	4	4	2	4		4	4	1		1		2	2		2		2		2	3	3		3				3			3
84000011	84001949	9	2	4	6	30	1	1	1	2	5	1	4	4	4		4	4			1	1		4	4	2		2		2	1	2		1		3	2		2		2	2	2		1				3
84000022	84001950	10	2	4	5	5	1	1	1	2	5	1	1		4	2			2	1	4	1	2	4		4	1	1				1	1			4	3	4	1	2	1	1			1				3
84000094	84001951	9	2	3	1	7	1	2	1	2	3	1		1			3	1	1	4	4	1	1				1	3	3	1	2		1	2		1		1		4		1	4	4		4	1
84000143	84001952	9	2	3	5	5	1	1	1	1	6	1	3	3		3			4	2	2	1	1	4		1				1	3			1	2		3	3	3		3	3		3	3		2	2	3
84000158	84001953	10	2	3	5	5	5	4	6	6	3	1	4	4	4		4		3		1	2	4		4		2	4	4		1	2	3		1	2						4	4	2	3	4		4	3
84000078	84001954	10	1	4	5	35	2	2	1	3	4	1	4	4	4		3		3		4	1		2	2			1	2	1		1	1	2		4		1		2	1	1		3	3		2	3	4
84000107	84001955	9	1	4	2	6	2	1	3	4	5	1	1		3				3	3	1	1	1	4			1		2	1	1	1				4	4	4	3		4		3		3	3	3		2
84000030	84001959	10	2	3	5	5	2	2	2	6	4	1	4		4	2		2		1	4	1	2	4	2				4	1	2	1	1		1		4				2	1	2	1	1			2	2
84000102	84001964	10	2	3	5	30	3	3	2	4	4	1	3	3		3			3	3	4	3	1	4			1	4	4		1	1	1	1		2			3	3		3			3	2		4	4
84000046	84001967	10	1	3	2	16	2	1	3	6	4	1		3		1	4		2	1	1	1	1	4		4			1	1	2	2			1		3	3	1			1	4	1	1			1	2
84000075	84001968	10	1	4	1	4	1	1	1	1	2	2			4	4	3		2	1	4	2		4	1	2		3		1	1		1	1	1			1	4	4	4		4	4			1
84000008	84001970	9	1	4	2	20	3	3	3	6	6	1			2		2	2	2	1	1	1	1			3	3	3		1	4	4		4	4			4	2	3		3	4		3			1	1
84000001	84001972	10	1	2	5	35	1	1	1	1	4	1	4				4	4	2	2	1	1	4		4		2	3	3		1		1	2		4	2		2	3			4	1		1	4		3
84000035	84001974	11	2								1	1
84000030	84001976	10	2	4	3	20	2	2	2	2	1	1
84000131	84001978	11	2	4	3	20	4	3	2	5	6	1		4	4	4			2	2	4	1	2		4	1		2	2		1		1	1	1	4				4	3		4	4		3	3	1
84000001	84001979	10	2	2	5	35	1	1	1	1	2	2	1		2		2		1	2	1	1	2			1	2		2	2	4	3	4	3				4	1	3			1	2		2		1	3
84000052	84001981	10	1	3	5	4	2	2	2	2		1	2		2	3		3		3	1	1		1	4	1		4	4		2	2	1	2				2	2		2	2	2		2			3	3
84000091	84001982	9	2	4	5	55	2	2	2	1	1	1
84000008	84001986	10	1	4	3	3	1	2	2	3	6	1			4	4	4		3	2	4	1	1	4	4				4	1	2		1	3			2	2		3	3	2		2		3			3
84000058	84001990	10	1	3	5	5	1	2	2	4	4	1	3	4		2	2		2		2	2	2	1		1		1	1		1	2	4	1	2					1	1	1	1	1			4	1	3
84000154	84001991	10	1	4	5	35	1	1	1	1	1	1
84000124	84001992	9	2	4	5	6	2	2	2	2	4	1	2	2	2		3		2		1	1	3				2	2	3	2	2	3		2	2		3					2	3	3	3	3	3	3	3
84000106	84001995	10	2	4	5	25	2		2	3	5	1	1				1	1	1	1	5	2	2			1	1	1	1			1	1	1	1			1	1	1		1	1	1
84000159	84001996	10	1	4	10	20	1	3	1	4	5	1	4		4		4		4	4	2	3		1		3	3	3		1	1	1		1	1		1		2	3	2	4		4				4
84000142	84001998	11	1	3	0	20	1	2	2	3	3	2			4		4	4	4	4	1	1	1		4	4	1			4	1		1	1	1			1	4		4	4		4		4	3	2	2
84000115	84001999	10	2	4	5	5	1	1	1	2	6	1		4		4	4	4	2		4	2	1		3		1	3		1	1	1		1		4	2			2	1	1		1		2			3
84000069	84002000	10	2	2	2	8	1	1	1	1	5	2	2		2	1		1	1		1	1	1	1	1		1		1		1	1	1		1	4			1			2	1	1		1	2	3	2
84000018	84002002	9	2	4	5	5	1	1	1	1	4	2		4	4	4	4		4		1	2		4					4		1	2		1		4	2		2	2	2	2	2
84000072	84002004	10	1	3	5	5	6	1	1	6	5	1	1			1	1	1	1		4	1	1		1	1		1		1	1		1	1		4		1	1		3	1		1	1		2
84000070	84002005	10	2	4	5	40	1	1	1	1	6	1	2	4	3	1				1	1	1		2		2	1	2		1	1	1	1	2			3		2	4	2		2	1					3
84000134	84002007	10	1	4	1	6	3	3	2	5	1	1
84000153	84002010	11	2								3	1		4	4	3	4	3
84000039	84002011	10	1	4	5	5	1	1	1	1			3		3		3	3	3		1	1																	2				2
84000100	84002015	10	1	3	8	8	2	2	3	4	5	1	3	3		3	3	3			1	1	4	4	4			4	4		2	2	1	1	2				4			4		4	4	4		3	3
84000031	84002018	10	2								6	1			3	2	2	3		2
84000092	84002019	10	2	3	5	30	1	2	1	3	4	1	4	4			4	4	2		1	1	2			4	1	3	4			2	1		1	4	3		1	1	1				1	1	3	2
84000145	84002023	10	2	4	5	14	1	1	1	1	1	2
84000035	84002026	10	1	2	4	7	2	3	2	5	4	1		3	3	3	3	3			1	1	1	3			2		3	3	4	3	1		2	3			3	2	3	3	3				3	3	3
84000031	84002029	10	1	2			1	4	4	6	1	1
84000074	84002030	10	1	4	4	4	2	1	1	3	4	2	1		3	2	3	3			2	1	1	2	4		1			1	1	2	1	3	2						2	3	3	1		1		2
84000005	84002032	10	2	1	3	20	2	3	3	3	5	1		4	4		4	4	3		1	1	1	4	4		1	4			2		1		4	4		4	2	4		4	4	1
84000143	84002033	10	2	4
84000004	84002036	11	2	4	2	2	2	1	2	3	6	1	2			2	4	4		4	1	1	1		4	4	4			1	1		1	3			1	1	3	2			4	1		1			3
84000137	84002040	11	2	4	2	3	1	2	4	3	4	1		2	1		2	2	1		2	1	2	2			1	1	1			2	1			2	2	2	1	1	1		1		1
84000057	84002041	11	2
84000098	84002044	10	2	3	5	35	1	1	1	2	5	1			4	2		3	1	1	4	1	1	4			1	3	3		1	1		2	1			1	1			1	4	1	1		2	2
84000002	84002046	11	2	4	2	8	2	2	2	4	3	1	3		3	3		3	3		4	1			2	2		2	2	1			2	2	2	2		2	2	2			2	2		2	1	2	2
84000070	84002047	10	2	2	1	7	1	1	1	1	4	1	2		2		2		2	2	4	1			4	1	1		3	1	1			1		2	2	1	2		2	2	4		2			2	3
84000052	84002048	10	1	4	5	5	1	1	1	1	2	1			4		4	4	4	3	1	1			4	4	1	2	2		1			1	2	2		2		3		3	3		2	2	2		3
84000019	84002050	10	1	4	5	14	3	1	3	3	6	1		2		3		3	2	2	1	2	3			4	1	4		1	1			2	2	2		1		3	3	2			2	2	2
84000012	84002053	10	2	4	0	28	1	1	1	1	5	4	1	2			2	2	4		5	3	1			2		4	2	3			1	2			4	2			1	4	2	4		1	1	4
84000016	84002056	10	2	4	5	30	2	2	2	4	3	1	2	3				2	1	1	1	1	2	4			1		3	1		3	4	2			3	4	1		1	1		2		1	4
84000066	84002058	9	2	4	1	4	2	2	2	2	2	1			1	1	1		1	1	2	2	2	3		1		1		1	1	1		1			2	2	2	1				2	2	1			3
84000058	84002059	10	2	2	1	7	1	2	1	3	3	1	4		4	4	4		3		4	1	1	3			1		3	2		3	3	3	3	4			3			3	3	2	1			1	2
84000113	84002060	10	2	2	7	49	1	1	1	2	3	1	2	3	4	3				2	1	1	2	2		3	1		2			1	1	1	1		2		2	2		1		2		1			3
84000150	84002061	10	1	4	1	7	1	1	2	3	5	1	4	4		3		3	2		1	1	2		4	1	1		2			2	1	1			2	2	2				3	2	1	1	1
84000101	84002062	10	1	4	5	5	2	1	1	2	2	1		3	3		3	3		3	4	1	1			3	3	3	3		2	2		1	1	3			4			4	4	4		2		3
84000030	84002063	11	1	4	5	28	1	1	1	1	5	1	2			3	4	3	2		4	1	1		2			2	2	1			1		1	3	3	1		2	2			2	1	2	4	3	3
84000118	84002065	11	1	3	5	20	1	1	3	4	5	1		4		1	4		2	2	4	1	1	3		1	1	2			1	2	1	1	1						1	1	2	2	1			3
84000115	84002068	10	2	2	5	25	4	1	1	6	5	1	1	1		1			1	1	1	1		1	3		1	4	1					1	4	1	1	1	1	4	1		4	1				3	3
84000014	84002070	11	1	3	3	20	2	5	1	6	1	1
84000036	84002072	10	1	1	5	20	1	2	1	3	5	1			3	2	2	2	2		1	1	1	4	3	2			2		2	2	1				2	1		2	1	2		2	2
84000021	84002073	10	1	2	5	20	1	1	1	4	6	1		2	4		4	4		3	2	1	3	4			2	3		1			1	1	1	3	3		3	3	3			3	3			3	3
84000056	84002074	10	1	3	3	8	4	1	1	1	5				4	4	4	4			4	1	4		4	4		4		4	4	4		4		4	4		1			1		1	1	1	2
84000048	84002076	10	2	1	2	2	2	2	2	3	4	4	2	3		4	4	3			4	1		2	4	1	1		3		2			2	2	3	2			4	3			3	3	2	2
84000146	84002077	11	1	2	5	20	2	3	4	5	5	1	4	4			4		3	2	4	1			4	1		3	2	1	1	2		2	3	3			3	4	1			1		2		2
84000099	84002079	10	2	3	3	3	1	1	1	1	3	1
84000018	84002080	9	2	4	5	35	1	1	1	1	4	1	3	4	4	2				1	4	2		1	3		1	3		1	1		1	3	2			1	1				4	1	1	1	1	1	1
84000060	84002081	10	2	1	5	35	1	1	1	2	5	1	1		4	3		3	2		1	1		3	4		1		2	1		2	1		2	3	2		2	2	1	1			1			2
84000070	84002082	10	2	4	5	7	1	1	1	3	5	1	3		3			4	2	1	4	1		4		3	2		2				1	1	1	1		1	3		3	3	3		3			2	1
84000108	84002085	9	1	3	0	0	1	4	2	5	1	1
84000154	84002086	10	1	4	1	7	1	1	1	1	1	1
84000046	84002087	10	1	2	3	20	3	2	4	5	6	1	4	4				4	2	1	4	2	4	3	4		2	4						4	3	4	4	4	1		1	1	4		1		3	2
84000048	84002088	10	1	4	0			2		2	3	1		4	4	4	4	4			4	3	2	3				4	4	1	2	1				4	4	2	4			4	4		4	4	2
84000105	84002089	10	1								3	1	4	4		3	4			1
84000139	84002092	10	1	4	0	4	1	1	1	1	5	1	4			4	2		3	3	1	1	4	4	2		3			1	1			1	1	2		1	3	4		4	4	3				4
84000093	84002094	10	2	3	7	7	1	1	1	1	4	1		4	4	4		4		4	2	1		1	4			4	4	1			1	3	3	4		3		3	2	3		3	3		3
84000048	84002098	10	1	2	3	8	4	1	2	4	5	1	2	4	4	3		4			4	2		4	4		1	4	4		1	1	1	1				2	2		1	2	2			2	1		3
84000118	84002099	10	2	4	1	1	3	2	1	4	1	1
84000156	84002102	9	1	3	0	4	1	1	1	2	1	1
84000045	84002104	10	2	4	0	0	1	1	1	1	5	1		3	3	1		3	2		1	2	1	3	2		3			1	2	2			1		2	2	4			4	4	2	3			3	2
84000073	84002105	10	2	3	5	8	1	1	1	1
84000052	84002106	11	1	4	1	8	1	1	1	5	5	1	4	4	4	2				1	1	1	1		4	1		2	1			2			1	4	2	1	1	1	1	1		1			2
84000069	84002107	10	2	3	2	40	3	1	1	4	1	2
84000053	84002111	10	2	2	5	40	2	2	2	2	5	1	2	2				2	2	2	1	3		1	2		1	2		1			2	2	1	1	2			2		2	2	2	2		2		1
84000059	84002113	10	1	4	3	35	2	2	2	2	6	1	3	4		3		3	4		4	1		4		4		3	3	1	1	1		1	1	2			3		3			2	3	3			3
84000019	84002115	10	1	4	3	3	6	4	1	6	6	1	1	4		3		3		1	4	3	2			1	2		2	1	3	3	2	1			4		2		1	1		1		1	1
84000132	84002116	11	2	3	3	20	1	4	2	4	6	1	3		4	4			2	2	1	2			4	1		3	3	1	2			1		3	2	1		3	3				1	1			3
84000070	84002117	10	2	4	5	40	1	1	1	1	4	1		4		2	4		1	1	4	1	1		4	1			1	1	2	2				4	4	2		2	1	1	4			1		2	4
84000041	84002118	10	2								3		1	1		1			1	1
84000071	84002122	9	1	3	1	0	1	1	1	1	2	6	3		2		2	4	1		2	1	4	2			1	1	1			2	1		1		2	1	2			2		2	2	2			3
84000020	84002123	10	2	1	0	20	2	2	2	5	4	1	2		4	1			2	2	4	2		3	4	1	1		2		2	2			2		2	2	2	2	1	2	3
84000088	84002124	11	1
84000107	84002125	10	1	2	3	3	2	2	2	2	5	1		4	4		4		1	2	1	2	3	3			3		3	3	1		1			1	3	3	2	2		2		2	2		3	2
84000015	84002126	10	1	4	5	30	1	1	1	1	6	1	3		4		4		3	1	2	1		2	4		4		4	1	3	3		3	3		3		4	4	4	4				4	4		3
84000092	84002127	9	2	3	5	5	1	1	1	3	1	1
84000053	84002128	10	2	4			1	1		1	2	2	1	2	2			2	2		2
84000078	84002132	10	2	4	1	7	1	1	1	3	5	1	1	1		1	1		1		1	1	1	4	4	1	1					1		3	1		1	1	1		1	1	3			1
84000075	84002133	10	1	2	5	15	1	1	1	1	5	1	2	4	3	1	4				4	1	1		2	1	1			1	2	2		3	2			1	3			1		1	1	2	4
84000054	84002136	10	2	2	3	20	1	2	1	4	4	1	4		4		4		1	1	4	1	3	4		3	1		1					2	1	4	2	1			4	2		1	1	1		1
84000070	84002139	11	1	4	5	35	2	1	2	4	4	1				2	4	2	1	1	4	1	1		2	2	1		2				1	3	3	4	3			2	1		1	2	1		4	3
84000130	84002142	10	2	1	7	49	1	1	1	2	3	1	3			2		2	1	1	1	1			4	1		2	2	1		2	1		1	3	3		2	3		2			2	2	3		3
84000060	84002144	10	2	2	5	30	1	1	1	1	4	1	4	4	4	4	4				1	2	1	4			1	2	3		1			1	1	1		1		4	1	1	1	2			2	3	3
84000079	84002145	10	2	4	2	20	1	1	1	3	5	1	1	4	4	3				2	4	1	1	2		4	1		3		3	3	1		2			3	3	3	3		3		3		4	1
84000047	84002146	9	1	4	6	6	3	3		4	1	1
84000036	84002147	10	1	2	0	0	3	2	5	6	4	4		3	1	2	2		3		1	2	3	4			2	2	3		2	3	2	3			1		2		2		2	2		2		3	3
84000076	84002149	10	2	2	5	40	3		1	4
84000094	84002150	10	1	4	1	7	2	2	2	4	3	1	2		2		2		1	1	4	1		2	2	1		2		1		2	2	2	2	2				2	1		2	1	1		3	1
84000084	84002152	11	2								2	1	1		4			4	2	1
84000027	84002155	10	2	1	3	6	2	2	2	2	5	5	1	1	1			1		1	1	2	1	4	4	3	1				1	2		1		4	2		2		1	1			1	3	4		3
84000117	84002156	10	2	4	5	28	1	1	1	1	5	1	4			4	4		4	4	4	1	2	2		1		1	1		1	1	1		1			1		1		1		1	1	1			3
84000113	84002157	10	1	2	5	5	2	2	2	2	4	1	1		4	4		4	4		4	1	4		4	1	4			1				1	1	4	4	4	3	4		4		4		1	2		3
84000130	84002158	10	2	3	7	49	2	1	1	2	5	2	2	4	4		4			2	4	3	2		4		1	3	2		1	1	1	1		1			2	3	1				1	1		4
84000012	84002159	10	1	2	5	20	2	1	1	1	3	1	3	4		4		4	2		4	1			4	1	2	2	1					1	1	3	2	1	3			3	4	3		2		3	3
84000075	84002161	10	1	4	1	4	1	1	1	1	5	1	4	4		3	4			2	1	1	1	1		1		2	2		2		1		1	4		2	1		1		1	1		1	3	1	1
84000081	84002165	10	1	4	5	25	2	1	1	3	3	1	2	2	2	3		3			1	1	2		4		1	1		1	1			2		4	4	2			2	2	2	2	2		2
84000157	84002166	10	1	2	5	30	3	3	2	5	6	1		4			4	4	4	3	1	1		3	4	4		4	4		2			3	3	3	2		2	2	2				2	2	3	2	3
84000072	84002167	11	2	2	5	35	1	1	1	2	4	1			4	1	2		1	1	4	2			4	1		4	1	1	2	2				4	3	2	1	1			3		1	1		3
84000128	84002168	11	2	4	1	7	1	1	1	1	1	2
84000053	84002169	10	2	3	5	8	1	1	1	1	4	1		4	3		2	2		2	2	1	2	2			2	2	2				2	2	2	2	2				2	2		2	2	2		3	3
84000084	84002170	10	1	4	3	20	2	2	2	3	3	1	2	3	3	3				2	4	1	2		4	3			3	1	3	4			3		2	2	2	2			2	3		2		4	3
84000050	84002171	10	1	4	1	6	1	2	2	3	4		2		1	1		1	1		4	1	4			4		2	3	2	2		1		3	3	4			2	1	1		1	2			2
84000007	84002173	10	2	3	1	7	1	1	1	2	5	1	4	4	4		4	4			1	1	1	4	4		1			1	1	2			3	4		4		2	1	1			1	1		2
84000050	84002174	10	1	3	1	6	1	1	1	3	4	1		3	4		4		3	3	4	2	1	2	4	1				1	1	2		3		3		2		2	1		1	1	1		3		3
84000101	84002175	10	2	4	2	7	2	2	2	4		4	1	2			2	2		1	4	1	2	3			2	1		1	3	4				4	4	4				1	1	1	1	1		2	3
84000136	84002177	10	2	3	5	5	4	1	1	5	1	1
84000110	84002178	10	1	3	0	4	1	3	2	4	2	3		2	3	2	2		2		1	1				2	3	3	2	2	3			2	2	3	3		3	3	3				3	3
84000161	84002179	10	1	3			1	2	1	2	6	2	2			4	4		2	1	4	1	1			4		2	2	1	3			4	4		4	4	1		1	1	1	1			3	1	2
84000051	84002180	10	2								5	2	2	4	4	4	4
84000140	84002181	10	1	2	5	5	3	3	3	5	4	1	1	1	4		4	1			1	1		3	4	4		4	4		1	1		1			1	1	1		1		1	1	1			4
84000077	84002183	10	2	2	3	35	1	1	2	3	5	1
84000044	84002185	10	1	2	3	3	3	2	2	4	5	1	4	4	4		4		4		1	1	4		4			4	4	4	1		1		1		1	1	2		3	3		2		3	3
84000055	84002186	10	1	1	1	9	2	1	2	3	4	1	2	2		2	2	1			1	1	2	4	4				2	3		2	1		1		2	2	2	2		2		2		2	3	3
84000129	84002187	10	1	4			1	1	1	2	1	1
84000036	84002193	10	1	2	1	1	1	1	1	2	3	1	4	4		3	3		3		1	1	3		3		4	3		4				1	1	2	1	1	4	3			3	3	3		2		3
84000087	84002194	10	2	4	0	28	1	1	1	2	4	1	2		4	4		4	2		4	1	2	3	4			4	3		1	3		1		1	2			2	1	2		2	2				3
84000016	84002196	10	1	3	1	6	1	1	1	2	1	1
84000012	84002197	10	2	3	4	20	1	1	1	1	2	1		1	1		1		1	4	4	2	4	4	4			4	4		4	4				4	4	4	4	3		3		4	4		4		3
84000097	84002201	10	1	3	7	7	1	1	1	1	5	1	4		4		4	4			4	2	4			4		2	2	3		2	1	2		4	3		1	1			2	1	1		1		4
84000002	84002202	10	1	2	2	8	1	2	1	4	2	1	4		4			4	4	3	1	2			4	3	1	4	4			3	1	1			2	2		2	1			1	1	1
84000024	84002205	11	1	3	2	3	1	2	4	1	1	1
84000081	84002207	10	1	2	5	30	1	1	1	3	5	1	4		4	4	4			1	1	2		4	4	2			2	1	2	2				2	2	2		3	2		3	2		3		3
84000044	84002208	10	2	3	3	15	2	1	1	2		4	4	4		4	4			4	1	1	1	1	2				2	2	2		2		3			2	3		2	3	1		2		2		3
84000155	84002209	9	1	2	3	3	4	2	1	3	6	1	2	2	1	1				1	1		4	4
84000082	84002211	11	2	2	2	4	2	2	2	2	5	1	4	4			4	4		3	2	1	1		1	1	1	4			1	1			1	2	1		2			1		1	1	1		1
84000055	84002214	10	2	4	5	40	2	1	1	3	3	1	3		4	3	4			2	4	1		2		1		2	1	1			1		1	3	2	2	2		1			1	1	1	2
84000075	84002215	11	1	2	0	4	1	4	4	6	6	1	2	2		2	4			1	4	1	4	2		4	1			1	2			4	4		3	4	2		1	1		1		2	4		3
84000068	84002216	10	1	4	5	35	1	1	1	4	3	1			4		4	4	2	2	1	1	1			1	1	4	4		2	1	1		1			1			3	4	3		4	2	3
84000060	84002217	10	2	4	5	30	1	1	1	1	2	1	2	4		2	4	4			4	1	1		4	1	4	4			2				1	2	1	1	2			1	3	1	1		2
84000058	84002218	10	2								4	1		3	3	3			2	1
84000020	84002221	10	2	2	0	20	1	1	3	3	6	1		4	4	4	4			1	1	1			4	1	1	4	4		2			1	1		1	1		4	3		4		4	1
84000128	84002222	10	1	2	5	35	1	1	1	2	5	1	3		4			4	3	3	1	1	2	4		3	1			1	2	3	1	1			2		3	3	2			3	2		3
84000119	84002223	9	2	4	3	5	1	1	1	1	2	6	2		2	2			2	2	5	2			4	3		3				3	4	4	3			3		3	4		3	3	4			4	4
84000120	84002224	9	2	3	1	6	1	3	2	2	3	1		4		4	4		4	4	1	1		2		2		2	2	2		3	2	2	2		2		2	2	2	2				2	2	2
84000005	84002225	10	1	4	4	20	2	2	2	4	6	1			4	4		4	2		1	1		2		4	1	3		1		2	1	2	1	4				3	2	3	3		2		3		4
84000021	84002226	11	1	1	6	6	1	1	1	1	6	1	2	2			2	2		2	1	2	2	2	2		1			1		2	1	1	3	4					1		1	1	1	1		3
84000162	84002227	10	2	4	4	14	1	1	1	1	1
84000053	84002228	10	2	3	5	40	1	2	1	2	5	1	1		4	1		2		1	4	1		2		4	3		3	2	2	1	1		1			2		2		2	3		2	2	2		3
84000034	84002229	10	1	4	3	8																									1			2	1		4	3	2	4			3	2
84000089	84002231	10	2	1			2	2	2	2	4	4			1	1	1	1		1	2	2	1		1			1	1	1				1	1	1	1	1	1	1				1	1	1	1	1
84000005	84002233	10	2	4	3	20	1	1	1	2	1	1
84000152	84002234	10	2	1	5	5	2	3	2	3	6	2		4	3		4		3	2	1	2	2		4	1	1	3			2	2	2		1		2			4	2	3	4	4			4	1
84000136	84002240	11	1	4	5	5	3	3	3	3	5	1		3		3		3	3	3		1	3	3	3	3			3		2	3	3	2		2			3	2		3	3	3			4		3
84000037	84002245	10	1	2	5	6	6	6	4	6	1	1
84000048	84002246	10	2	4	3	3	3	1	2	3	5	1	4		3		2	4		1	4	1	1	1	1	1				1		2	2			4	4	4	1	1		1	4		1		4	1
84000025	84002247	10	2	4	1	4	2	3	2	5
84000076	84002251	10	2	3
84000157	84002253	10	1	4	6	30	3	4	2	6	5	1	2		4	3			4	3	4	2	4		4		1	1		2		2		3	4	2	2			2			2	2	2	1
84000006	84002254	12	2	2	5	20	1	1	1	1	5	1	4		4		4		4	2	4	2		3		3	1		2	1		3	2		1	4		2		2	1		3		2	1			3
84000144	84002257	10	2	3	1	5	1	1	2	3	5	1	1	1			4	1		1	4	1		1			1	2	2	1	1		1	1		2	2			2		1	2	2	2			2	3
84000030	84002258	10	2	3	5	35	2	2	2	3	5	1	1	4		3	4		4		4	1	2			4		4	4	1	1		1	1			3	1	2			2	3		2	2	3
84000013	84002259	10	2	1	5	35	2
84000118	84002260	10	2	4	0	20	1	2	2	4	2	1	1			1	4	4		2	4	3		3	3	2			2	1		2	1	2		1	2		3	3				1	2	1		3
84000122	84002263	10	2	3	5	5	2	1	2	3	1	1
84000099	84002265	10	1	3	3	3	3	1	1	3		1	1	1	1	1			1		1	1	2	4		1			1	1	1	1		1			3	1		4		3	4	2	3		1		3
84000092	84002267	10	1	1	5	30	1	1	1	4	4	1	4	4	4		3			1	1	1	1	2	2		1			1	3		3		2		4	4	3		1	4	4	2
84000157	84002271	10	1	3	1	6	2	2	1	3	4	2	2		2			2	3	3	4	1	3			2	2	2		2	3		3	2		2	2			3	2	2	3		3			3
84000036	84002273	10	2	4	0	4	1	1	1	4	3	1	3		3	3	4	4			1	2			4		3	3	3		1		1	2			3	1	2		1	1		2		2	1	2	3
84000074	84002274	11	1	2	4	5	1	1	1	1	1	1
84000133	84002276	11	2	2	5	20	3	1	1	5	3	1		4		1	2	1		1	3	2				4	1	1	1	1		3	1	2	2		4		1		1		2	1	1		2	4	2
84000060	84002279	9	1	4	5	5	1	3	1	3	1	1
84000046	84002281	10	1	3	3	8	2	2	3	4	5	1			4		4	4	4	3	4	1	1	4			3	4	2		1		1		1	1	2			2		1	2	1	1				3
84000012	84002282	10	2	2	1	4	3	1	1	4	5	2	4	4		4			3	2	2	2	2	4		4		4		1	2	2		1		2		2	3	4	4			2	2			3	3
84000142	84002283	9	1	4	1	4	1	1	1	1	1	1
84000107	84002284	10	1	3	6	6	5	5	5	5	2	2	3	3		3	3	3			1	1	2		3	2	3	2				2	2		2	2		2	2		2	2	2		2			3	3
84000091	84002285	9	2								6	4	2				2	2	2	2
84000035	84002287	10	2	3	4	7	1	1	3	1	4	1	1	2	4	3		3			4	1	1		4		1	2		1	2	2	2	2	2					4		3	4	3	4		3
84000088	84002288	10	1
84000118	84002294	11	1	4	5	5	3	3	3	5	6	1		4	4		4		4	4	1	3	4	4	4			4		4	2			2	1		1	1		4	1		1		1	3
84000161	84002296	11	1	4	1	6	1	1	1	4	5	1		2	1	2	1	3			2	2	2		1	1	2			1	2	2				1	2	2	1	1		1		1		1			3
84000050	84002297	10	2	2	1	6	3	4	2	4	5	1	2	2			3	2		1	1	2	2	4		4	4			4		2	2	1	2	2				2	1	1	2	1			2
84000028	84002298	11	2	2	4	15	1	1	1	1	3	1		4		2	4	4		1	4	1	1		4		1		3	1	1	2	2			3		3	2	3	1	1			1			1
84000015	84002299	10	2	2	1	6	1	1	1	1	6	1	4	4	4	2				1	1	1	2	2	3		2	2			1		2	1	2			2	2	2	1	2				2		3
84000043	84002303	10	2	4	1	8	1	1	1	1	6	1		1	4	1	4		1		1	1		1	4		1		3			1	1			4	3	4	2	2	1	2			2		1	2	1
84000073	84002305	10	2	4	1	7	1	1	1	1	6	1		1	1	2		3	1		2	1	2		4		1	3	1			2		1	1	4		1	3	4		4		4		4	3
84000082	84002307	10	2	4	3	3	2	2	2	2	5	1		4	4			4	4	4	1	2		4	4			4	4	4	1		1			1	1	1		4	4		4	4	4		1		3
84000131	84002309	10	1	2	3	23	3	5	2	6	6	1	3	4			1		3	2	1	1		4	4	1	1			1	3		2	2	1		4		1	1	1	1				1		1	1
84000092	84002310	10	1	3	5	5	2	1	1	3	4	1	4	4	4				4	3	1	2		4	4	4	4			1	2		1			3	3	3	2			2	3	2		2	3	3
84000139	84002311	10	1	4	1	4	1	1	1	1	6	2		4	3	2	3	2			1	1		3	3	2	3		1			3	1	2	3		4			3		3		4	4	2	4	1
84000153	84002312	10	2	3	3	20	1	1	1	3	4	1	1	4				4	2	1	1	2	1	4		3			3	1	1	2	2			4		2	2			1	3		1	1
84000103	84002313	10	1	2	5	35	2	1	2	4	4	1		4			1	4	1	2	1	1	4		1	1		4	1			1	1	1		2	3		3	2		4	4	2			2	2
84000103	84002316	11	1	4	5	35	1	2	1	5	4	1	1	2			3	4		1	4	1	2		3	2	1			2	2	1	2	3		4				3		3	4	2	1		2	3
84000092	84002317	10	2	3	5	7	1	1	1	1	5	1	2		2		4	4			1	1		2	4	2	2			1		1		1	3	4		1		2	1		1	1		1		1	2
84000124	84002322	9	2	4	5	35	1	1	1	1	4	1		3			4	2	4	3	4	1	3	2	1				1	2			1	1	1	2		1		3	3	2		2		1		1	3
84000110	84002323	10	2	4	0	4	3	2	5	4	2	1	2	4	4				3	2	4	1			2		1	3	4	2	1		1	1	1			1	4	3	2				4	4			3
84000014	84002324	10	1	3	3	6																1	2	3	2	3		2				1	1	1	1		1
84000121	84002327	10	2	2	3	3	2	1	1	3	5	1			4	1	2		1	1	1	1	1		4		1		4	1		2	3	2	2			2	2		1	1	3			1	2		3
84000094	84002328	10	1	2	5	35	1	1	1	2	4	1	4	4			3		3	2	4	1	1		2		1	2	4		2			3	1		3	3	2	2	1	1				2		2
84000112	84002331	10	1								6	1	4	4				4	1	1
84000150	84002333	10	1	2	1	7	3	2	2	1	5	1		3	4	2	4			1	2	1	3			4	1	3	2		2	2	1	1			2		4		1	2	2	2			2
84000095	84002334	10	2	3	2	4	2	2	2	2	2	2			4	3	4	4		3	2	2	1			3		3	2	1	1	2			1	4		3	2				3	2	2	2		2	3
84000115	84002335	10	1	2	5	25	1	1	1	2	5	1	4	4	4		4		4		4	1	1	4	3	1	2				1	1		2	1			1	2	3		3	3		3			3
84000085	84002337	10	1	2	4	4	1	2	1	3	4	1	2			2		3	2	3	4	1		2		1		2	2	2	1		1		1	1		1		3	3		3	2	3		3
84000066	84002338	10	1	4	5	5	1	2	1	3	6	2		4	4	3	4			1	4	3	1	3				4	4	1	2	2	1		1			1		4		4	4	4		4		4
84000051	84002339	10	2	3	5		2	3	1	5	6		1	4		3		2		1	1	1	3		4		1		3	1	2		3		3		3	3	3			3	3		3	3
84000041	84002340	9	2	3	1	1	2	1		1					4	4	4	4	4		1		1		4	1		2		1		2	2	1		4		2		2		3	2		2	1	1		3
84000149	84002341	10	2	4	5	30	1	1		1	3	1	4	4		4		4	3		1	1		4		1		4	4	3	1	2			4	1	2			2	1			1	2	4		3	3
84000145	84002343	10	1	2	5	5	2	3	1	2	6	1	3		4		4		4	2	4	1	2	1		4	1	4			2	1		2	3		2		4	4	4	4				4	2	3
84000102	84002344	11	1	2	5	6	2	1	1	4	3	1	1		1	1		1	1		1	1		1	1			2	1	1		1	1		1	1		1		2	2	2		2		2		3	2
84000087	84002347	10	1	4	5	20	1	1	3	4	2	1	4		4		4		4	4	1	2		4	4		1		4	1	1	2	1	1				1	4	4	4	4				4	1	3
84000006	84002349	11	2	4	4	7	2	2	2	2	5	1	1	3	3			3		3	4	2	2		2	1	1	2			1	1	1		1		2		2			2	2	2	2		1
84000048	84002350	10	2	4	3	20	2	1	2	3	5	1		2	4	4		4		3	1	1	2		4	2		4		2				2	3	3	3	3		2	3	2	4			1		2
84000049	84002351	11	1	3																	1																		3			4	3		2	4		4	2
84000160	84002353	10	2	4	1	20	1	1	1	1	4	2		4	4		4	4	1		4	1			2	1	1	1		1	1		1	1		4		4	1		2			1	1	1
84000053	84002358	10	1	4	8	8	2	1	1	1
84000038	84002360	10	2	4	1	7	6	3	1	4	1	1
84000041	84002363	10	2	4	5	35	2	2	2	2	2	1	4	4		4	4	4			1	1		2			1	2	1	1		1	1	2		4	3		1		2	2	2		2		3	2	3
84000103	84002364	10	2
84000091	84002365	10	1	3	5	35	1	1	1	1	1	1
84000040	84002367	11	2	4	5	15	2	2	2	2	6	1	4	4			4	4	4		1	1		3		2		3	3	3	1		1		1	1		1		3	2	3		2	2				3
84000038	84002370	9	2	4	2	7	1	2	1	6	2	1	3	3		3	3			3	4	1	4		4	3	2	3			1	1		2		2		1	3	3	2	3		3				2	4
84000103	84002371	10	2	4	5	5	1	1	1	2	6	1				2	2	2	2	2	1	2	2	2	2		2	1
84000003	84002373	10	1	2	1	6	1	2	1	2	2	1	4	4		4		4		4	2	1	2	2		1		1		1	1	1			1	1		1	4		4	4	4			4
84000052	84002374	10	1	4	1	5	2	2	2	3	4	1	2			3	3	3	2		1	1	2	1		1	1			1	2	1	2		2		3			2	1		2	1		1	4		3
84000011	84002379	10	2	2	5	30	1	2	1	2	6	3	2	2				3	2	2	1	3		2	3		1	2		1	2	2		2			2	2	2				3	2	2	2	2	3
84000007	84002380	10	2	3	5	35	3	1	1	4	3	1	4		4		1	4	2		4	2	3			1	1	4	2			2			3	4	2	3			1	2	4	2		2	4
84000078	84002381	10	1	4	5	35	4	1	1	6	4	1			3	2		2	1		2	1	2			1		2	2	1		1	2	1		1	2				2	2	2		1	1			2
84000153	84002383	10	1	4	3	16	2	2	3	4	6	1		4	4		4	4	3		4	2	1	3	4	1			3		1	2			2	1		1	2		1	1			1	1			3
84000037	84002384	10	2	4	5	30	1	1	1	3	5	1	2		4		4	4		2	4		1	2	4			2		1	4	4	2			4		4			1	2	3	4		2
84000035	84002385	10	2	4	4	6	2	1	1	4	4	2	1			3	3		2	1	4	1		2		1		2	2	2		2	1	1	1		2		3	3	2			3	2			3	2
84000006	84002386	10	1	4	1	7	1	1	1	2	5	3	2	4		3		2		1	4	1	2	4		2			3	1		3		3		4	3	4	2	2		1		1	1
84000081	84002387	10	1	3	5	25	1	1	2	2	6	1	2		4		4		3	2	1	1	2	4	4	1				1	2	2			1	4		2		2	1	1	1	1					4
84000087	84002388	11	2	2	5	15	1	1	1	1	6	1		4	4	3		2		1	3	2		1	1	1			1	1		1		1	1		1	1		3	2		3	2	1		3	2	1
84000033	84002391	10	1
84000006	84002395	11	2	1	5	35	3	2	2	2	3	1	1	3				3	1	1	4	2		3	1			4	1	1	1	1	1			4		4		3	1	1	3			1	1		3
84000019	84002396	10	1	4	2	4	3	2	3	4	5	1		1	1		2		1	1	2	1	1	2				1	1	1	1	2	1				4	3	1	1	1				1	1	3		1
84000001	84002397	10	1	4	7	35	2	1	2	2	5	1		2	4		4		2	1	4	1	2	4	3		1	2			2	2		2	2	3				2	3	3			2	3			3
84000159	84002399	10	2
84000036	84002400	9	2	3	0	20	1	2	1	1	1	3
84000133	84002401	10	1	3	0	4	1	5	3	5	3	1	1	2		1	1	2			2	1		1	2	1			2	1	2	3		3		3		3	1	1		1	1		1			2	2
84000122	84002402	10	2	3	5	5	5	5	5	5	5	1			1	1	1		1	1	2	3	1	1	4			1	1			1	1	2	1	1			1	2			1	1		2		4
84000053	84002404	10	2	1	5								1			1		1	1			1										1	1	4		4		4	1
84000160	84002405	10	1	3	0	20	1	1	1	1	4			4	4	4		4	4		4	1			2	1	1	2	2		1	1				4	1	1	3			3		1	1	1	1		3
84000151	84002407	10	1	4	5	35	1	4	1	2	3	1		4	4	4	4	4			4	1		2		3	4		3	1			1	1	1	2		1	2	2				2	2	2
84000139	84002409	10	2	4	5	20	2	1	1	3	4	2	2	4		3			2	1	1	1		2	4	1		1	3		2			3	3		4	3		3	2		3		1	1	4
84000028	84002410	10	2	4	3	8	1	1	1	1	5	1	4		3	2	4	4			4	2	1		4	1	1			1	1		2	2		4		1		3	2	2	3	2			4
84000044	84002411	10	1	2	3	21	2	2	2	4	5	2	4		4			4	4	4	4	2	3		4	3		1	2		2	3	1	1				1	2	3	1	1			2
84000142	84002413	9	2	4	5	24	3	3	3	3														4	4	4	1			1	2		2		2	2	2
84000042	84002415	10	2	4
84000091	84002416	10	2	2	5	40	2	2	2	2	4	1	4	4	4		4			3	1	2	3		4	1		2		1	2	3			1		3	2	4	4			4		3	2
84000088	84002418	10	1
84000022	84002419	10	2	4	5	40	1	2	1	4	4	1		4		3	4	4		2
84000132	84002421	10	1	4	3	6	1	1	1	3	5	1	2		4	3		2		3	4	1		1	4	1	2			1	2			1		3	2	2	2	2			2	1	1			3
84000098	84002423	10	1	4	1	7	1	1	1	2	5	1				3	4	4	3	2	1	1	1	3		1	1			2	1	1	1		1	4					1	2	3		1	2
84000140	84002425	10	2	3	3	3	1	1	1	2
84000029	84002427	10	1	2	1	5	2	3	4	6	5	1	2	2	3	1		3			4	2	2		4	1			1	1		2	1		1	4		3	2	2	1	1				1		2
84000127	84002428	10	1	2	4	6	1	3	2	5	3										5	3																		4
84000083	84002432	10	2	3	5	35	2	2	3	6	4	1	2	2			2	2	2		1	2	1	4	4				1	2	1	1	1		1			1	1		1		1		1	1	2
84000090	84002433	10	1	4	1	1	5	4	3	5	1	1
84000150	84002434	10	2	2	1	6	1	1	1	1	3	2	1		1	2			2	2	2	1		4	1			1	1	1	2	2		2		4	3		2	2	1			1		1	2
84000101	84002441	10	2	2	5	30	1	1	1	1	5	1	2		2	2			2	2	1	1	2			1	1	2	2		1	2		1		3	3			2	2		4		2	2	2	2	2
84000115	84002442	10	1	1	5	25	1	1	1	1	3	1	2	4	4		4			3	4	1		4		3	1		4	1		2	1			4	3	2		2		1	4	2	3		2
84000081	84002443	10	1	2	1	7	2	3	2	5	6	1			4	3	4	3		2	1	1		4	4		1	2		1	1		1		1	4	3				2	2	4	2	2				4
84000018	84002446	10	2	4	5	20	1	1	1	1	4	3	1	4	4	3		3			1	1		4		4		4	4	4	4	4		4	4			4	1	1	1	1	1						1
84000107	84002451	10	2	3	3	3	4	2	4	6	1	1
84000132	84002453	10	1	2	3	20	3	2	1	4	6	1	3	4			4	4	2		4	1			1	1		2		1	2	3	1			4	2				2	2	3	3		2	2	3
84000075	84002454	10	1	4	5	20	1	3	2	5	5	1	4	4	4		3			1	4	3			3	2	1		3	1	2	2	1				2	2	2	2		2			1	1	1	4
84000128	84002455	10	2	2	2	2	3	2	1	3	1	2
84000098	84002456	9	1	4	10	35	1	1	1	1
84000111	84002457	10	2	2	1	7	1	1	1	1	5		4	4	4		4			4	1	1			4	4		4	4	4	2	2	3		3		3			3	3		2		3	2		3
84000146	84002458	11	1	4	5	5	1	3	2	5	6	1	1		4	2	4	2			4	1		3		2	1	3	3		1		1		1		2	2	1			1	2		1	2	2	2
84000053	84002459	10	2	1	5	8	1	1	1	3	5	1	1	2			3	2		3	2	1	1		4		1	4	4		1	1	2		2			1		2		2		3	3	1		2
84000032	84002460	9	2	4	5	10	1	1	1	1	5	1	2		4		1	4		3	4	2		2			1	2	1	1	2	2	2		1		4		1	1	1	1	1					3
84000134	84002461	10	2	2	5	30	1	1	1	2	1	1
84000084	84002462	10	2								1	1
84000001	84002463	11	1	2	5	5	2	2	3	3	3	1		3	3	4			3		4	1			4	1	1	3		1		1	1	1		3	3			3	3		3	2	2
84000143	84002465	10	2								5	1	3	4		2			1	1
84000156	84002468	11	1	4	5	20	1	2	1	2	6	1			1	1	2	4	1		1	1		4	2		1	1		1	1		1		1	4		3		4		2	3	2		1	3	2
84000037	84002469	10	1	3	5	5	1	1	1	2	6	1	2		4	4	4	4			4	1			4	1	2	3		1		2	2		2	2		2	2		1	2			1	1		2
84000048	84002470	9	2	1	5	15	1	1	1	1	6	2	2			1		2	2	2	2	1	1	1	1	1			1		1	1			1	1		1	1		1	1		1		1			1
84000128	84002471	10	2	2	5	35	2	1	1	3	4	1	4	4			4		4	4	1	1	2	4	2	2				1	1			1	1	1	1		1	1		1		1	1
84000123	84002472	10	1	2	5	20	3	1	1	3	6	1	2	2	1		1			1	1	2	1	2		3	1	3			3		2	1	1	4					1	1		1	1	1	4
84000012	84002475	10	1	2	0	20	1	1	1	2	4	1	1		4	2	4	4			4	1			4		4	4	4	1			2	2		2	2	2	1			1	1	1		1			3
84000012	84002476	10	1	2																		1																		1		1	1		1	1	4		1
84000009	84002477	9	1	4	1	7	1	1	1	1	6	1		4	4	2	4			1	2	1	2		4		3	3		3				2	2	4	4	4	2			2	2		2	2		2
84000095	84002478	10	1	4	3	8	1	1	5	6	5	1		4	4	4	4	4			4	1	1	4	4	3		3				2	1	4	4	4				1	1	1	3		1			1	2
84000131	84002480	11	2	3	3	24	4	4	4	5	6	1	2		4	4			2	1	1	1	1	3			3	3		1	1	1	1	2	3							1	3	1	1	1	4	1
84000052	84002481	10	1	2	3	3	2	1	1	3	6	1		4	4			4	3	2	4	2	1	4	4			2	1		1	2	1	1	1				2		1			1	2	1		3
84000113	84002482	10	1
84000012	84002483	10	1	4	0	0	2	2	2	2	3	3	4	4			4	4		1	2	2	1		4	4	1	4			4		4		4		4	4			1	1	1	1	1		4		4
84000095	84002484	10	1	4	3	6	1	1	1	1	3	2		4	4	4	4			2	1	1	1		4			3	2	1		2	1	2	2		4		3			2	4	3		2	1		3
84000158	84002485	10	1	4	5	35	1	1	1	1	1	1
84000088	84002490	10	2
84000041	84002491	10	1	3	1	6	3	2	2	5	1	1
84000134	84002493	11	1	2	5	51	1	1	1	2	4	1	4	4	4	1		4			1	1	3	3	2		1		1			2	1		3		4	3	2			2		1	1	1		1	1
84000032	84002495	10	2	4	5	25	3	1	2	4	3	1	1	1		1			1	1	2	2			1	1	1	1	3				1		2	2	2	1	1		1	1			3	4	3
84000098	84002497	10	1	4	1	8	4	3	1	4	6	1	2		4	3	4	4			4	1			4	1		4	4	1	4			4	1		4	3	3	1	1			1		1	1		2
84000001	84002502	10	1	2	1	7	2	2	2	2	2	2	2		3		2		2	2	2	2	2	2	2		2	2			1	2			2	2		2	2	2	2		2	2				3
84000031	84002504	11	2	4	1	4	1	1	1	1	4	1		3	3	3	3		3		4	1			2		2	1	1	1	2	2	2			2	2		1			4		1		1	2
84000037	84002505	10	2	1	5	25	1	2	1	4	1	1
84000081	84002507	10	2	2	5	25	3	2	3	5	6	1		4	4	4			4	1	1	2	3		4	1		4	4		2		2	3	2			2	1	1	3	3	4						3
84000040	84002508	11	1	4	1	3	2	1	2	4	6	1		4		2	4	2		1	1	2		4	4		1	3	2		3	3	2				3	1	1		1	1	2			1		4	2
84000084	84002509	10	1	4	3	5	1	1	1	4	1	1
84000043	84002510	10	1	4	2	6	2	4	2	6	5	1		4		4	4	2		1	4	1	2		4		1	2		1		4	2		2	4		2	2			2	4	1	2				3
84000155	84002513	11	1	3	3	20	3	1	1	3	6	1	4		4	4		4	4			1	1	4	4	1	1				2			1	1	4	2		2		2	2			2	2	1	1	3
84000019	84002514	10	2	1	56	0	1	2	2	1	1	1
84000140	84002516	10	1	2	3	3	1	1	2	3	6	1	2		4	3	4		2		1	1	2	3		2	1	3			1		1	1	1		2			2	1	1			2	1
84000015	84002518	9	1	4	6	6	2	1	1	2	6	1			4	1	4	3		1	4	1		2	3	1			1	1			1	1	2		4	4	2		1		2	1	1				2
84000048	84002522	10	1	1	5	30	2	1	1	2	5	1			1	2	4		2	1	4	2			4	3	1	2	2			1	1	1	1	1			2		1		1		1	1		3	3
84000091	84002526	10	2	1	5	4	1	1	1	2	3	1	2		3	4	4	4			1	1				2	2	2	2	2			1	1	1		1	1		4		4	4		4	4		3	3
84000159	84002527	10	1	4	5	20	1	1	1	1		1
84000009	84002529	10	2	4	4	4	1	1	1	1	5	1		4	4	4		4		3	1	1			4	1		3	2	1		2			1	4	3	4	3		3	3			3	2			3
84000090	84002531	10	2	2	15	30	4	1	1	5	4	1			3	2	3		1	1	1	1		1	2		2		1	1			4	3	3	4	4			2	1		3	1	1		4		2
84000097	84002532	10	2	3	5	35	1	1	1	1	3	1	2	4	4			4		2	4	1	2	3		4	1			1	1		1		2	3		2			2	2	2	2		2		2	3
84000133	84002533	10	1	2	5	20	2	1	3	4	4	1	2	4		1		2		1	3	2	1	4		4		2	1		2	2		3	1		3		2	1	1		1	2			4	2
84000085	84002534	10	2	2	8	29	2	2	2	4	5	2		4		2		4	1	1	4	1	1	4	3	1			4		2		1		1	4		4			2	1	4	2	1
84000044	84002535	10	1	3	3	21	1	1	3	3	5	1	4	4	4	4			2		1	2		4	4		1	3		1	2		1			1	1	1		4		4	4	2		2	2		3
84000156	84002536	10	2	4	5	15	1	1	1	3	3	1		2	1			1	1	1	1	1		1	1	1		1		1	2		1		1		1	1	2		1	2		3		2		1	1
84000032	84002538	11	1	3	1	5	3	1	1	4	3		2	3	4			4	2		1	1	1	2	3			3		1		1		2	2	3		2		2	2		3	2		2			3
84000147	84002539	10	2	2	5	20	1	1	1	1	6	1	4		4		4	4	3		1	2	3	4	4				3	1	1			1	1		2	1	1		1	1		1		1	2		3
84000001	84002542	10	2	4	5	35	2	1	1	2	3	1	4				4	4	4	3	1	1		4	3			2	2	1			1	1	1	2	2		3	4	3			2		2	3	2	3
84000082	84002543	10	2	3	2	7	1	1	1	1	4	1	2	4	4	4			2		1	1	4	4				2	4	1	1	1		2	1		2		1		1	1		1		4		3	3
84000125	84002545	10	1	2	5	20	2	1	1	2	1	1
84000099	84002551	10	2	1	2	20	1	1	1	2	4	1	4	2	2		3	2			1	1	4	2	4			1	1			2	1	1		3		1			2		2	1	1	1
84000061	84002552	10	1
84000072	84002556	10	1	4	1	7	2	1	3	1		4			4	2		2	2	1	2	3	3	4			1	3	4			3			3	2	3	4	2			3	3	2		4		4	3
84000036	84002557	10	2	3	1	4	1	1	1	2	4	1	3	4	4	3		2			4	2			3	1	1	1		1		2	1	2	1		2		4		4		4	3	4			3
84000001	84002558	10	1	4	5	20	3	1	1	1	5	2	1	2		4	4			1	4	1		3		1		1	1	1		2	1	2	3	3				1	1	1			1	1	3	1
84000096	84002559	10	1	4	1	4	4	3	2	6	3	2	2	4	4	4	4				4	1	2	4	4	1				1	3		1	2	4	4			1		1		2	1	1		2		3
84000127	84002560	10	1								1	1
84000147	84002562	10	2	2	5	5	3	4	3	5	5	1	4	4		4		4	1		4	1	4	4	4			3		1		3	2	2	1		4		2		1		1	1		2	3	2	3
84000157	84002563	10	1	2	5	5	1	1	1	1	5	1	2	2				2	2	2	4	2	2	3	4	1				2	2	2	1		1	4			2	2	1	1			1				3
84000031	84002565	10	2	4	5	7	1	1	1	1	5	1		4			4	4	1	4	4	1	1			4	1	1	1		4		4	4	4	4			1		1	1			1	1	1
84000112	84002566	10	2	3	5	25	1	1	1	1	5	1	1			4		3	2	2	4	1	1	2	4		1	1			1			1		4	2	1	1		1	1		1	1				3
84000035	84002567	11	2	3	4	7	1	1	1	1	5	1	2		2	2	2	2			1	1		2	2	2		2		2		2	2		1	2	2		4	4	4			4	4		1		3
84000161	84002569	11	2	4	5	30	4	4	4	4	1	1
84000136	84002570	11	2	2	5	30	4	3	4	5	2	1	3	3				3	3	1	4	1	2			2	1	2		1	2	2	2		2		2		2	1			2		1	1	2		2
84000012	84002571	10	2	3	5		3				3	1	4		4	3	2		3		4	1	3	4	2	2		1			1		1	1		2	2			2		2	2	2	1		2		3
84000101	84002573	11	1	2	5	5	1	3	3	1	3	1	4			3	3		3	2	4	1	2		3	1			4	1	2		1	1	1	2			3			2	4	2		1	2
84000029	84002576	10	2	4	0	0	2	2	2	2	5	1		4	4	4	4	4			1	1		3			3	3	3	3		2	1		1	4	2			4	4			4	4	4	3
84000081	84002577	10	1	2	5	27	1	2	3	5	5	1	1		4		4	4	3		1	1	4	4	4		1		4		1	1	1			3		2	1			1		1	3	1	2
84000160	84002578	10	2	3	4	4				1	4	2		4	4		4	4		1	4	1	1		3	1	1			1	2		2	1		4	3		2	3	2		4		1		2
84000062	84002579	11	2	3	5	6	1	1	1	3	5	1	4	4			4	4	4		1	1	1	4	4	1	2					2		2	3	4	2		2		1	1		2	1				4
84000117	84002581	10	1	2	5	35	1	2	3	5	1	1
84000137	84002584	10	2	4			2	2	2	2
84000158	84002588	10	1	4	1	7	1	1	1	1	1	1
84000019	84002591	11	2
84000012	84002593	10	1	4	7	27	3	1	1	6	4	1		4		1	3		1	1	4	3	3		3		1	3		1	1		1	2		3	2		2	2	1	1			1			4	3
84000021	84002594	10	1	3	5	30	1	3	1	3	6	2	3	4				4	4	3	1	1		4	4	1			2	1	1	2		2	1	3				3	2	3	4			1	2	4
84000029	84002596	11	1	2	5	25	1	2	1	2	5	1	4	4	4	4			1		4	2		2	4			1	1	1	1	2		1		2		1	1		1	1	3	1					3
84000093	84002600	11	1	4	1	8	1	1	1	2	4	1			4	3	4		4	2	1	2	1	1	4	4		4			2	1			1	2	2		4		4	4	4	3				2	4
84000095	84002602	9	1	3	3	6	1	1	1	2	4	1	2		1		4	4	4		1	1			1		2	2	2	1	2	2	1		2		2		2		2			2	1	1		1	3
84000118	84002603	10	2	4	0	0	1	2	2	3	6	1	2	3	3				3	2	1	2	2	3	3				3	3	2	2			2	2		2		2	2	2			2	2		2
84000002	84002605	10	2	3	3	3	1	1	1	1	3	1	4	4		4	4			2	1	1	1			4	1		3	1		2	1	1		4		2		1	1		4		1	2			3
84000077	84002609	11	2	3	5	20	1	1	1	1	6	1
84000038	84002611	10	2	4	1	6	1	1	1	1	4	1	2		2	1	2	1			4	1	1	1		1		1		1	1	1				1	1	1	3		2	1			2	1	1		2
84000117	84002612	10	2	2	5	0	1	1	1	1	3	1		4		4	4	4		4	1	2		1	1		1	1		1	1		1	1	1			1		4		4	4		4	4		4
84000159	84002614	9	1	4	3	8	1	2	1	2	4	1	3	3		3		3	3		4	2		2			2	2	2	2		2		2		2	2	2	2	2		2	2		2
84000123	84002615	10	1	4	1	5	3	3	1	3	5	2				4	4	4	4	4	4	1		2		2	3	3	3		2		1		1	3	1			3	1			1	1	3		2	3
84000003	84002616	10	1	4	1	6	3	1	1	3	6	1	2	1	4	4				3	4	1		1	4		1	2	2			4	1		2		3	2	3	3			2		2	2		3
84000028	84002617	10	2	2	3	3	1	1	1	3	5			4	4	4	4		4		4	1		4		1		4	4	1		1	1	1		1		1	4	4	4			4		4	1	2	3
84000134	84002618	10	2	3	5	30	1	2	1	2	1	1
84000131	84002619	11	1	3	3	24	3	3	4	5	6	1				2	4	4	3	3	1	2	3	4	4	1		4			1		1	1		1	1		2	2	1			1	1				3
84000162	84002620	10	1	4	4	28	2	1	1	3	4	1	4			4	2	4	4		4	1		2	3	3	2	3			1	1				3	2	1	3	4		3	4	2			2		3
84000040	84002621	10	2	4	5	20	2	1	2	3
84000117	84002622	10	2	2	0	0	1	3	2	4	4	1		4			2	4	2	3	4	1	1		2	1			3	1		2		1	3		3	3		2	1	2	4		2				4
84000152	84002623	10	2	3	1	6		1	3	3	4	1	3	4		3	4	4			4	1	2		2			3	3	1	1	1	1	1	1				2	3	1		3			2	1		4
84000013	84002625	10	2	3	5	35	1	2	1	2	5	1	2		3			3	1	1	3	1	1		2		1	3	2		1	1	1	1			2		1		1	1		1		1			3
84000090	84002626	10	1	3	6	6	1	3	1	3	4	1	3		3	4			3	3	4	1	1		4	1			3	1	1	1			1		3	1				2	4	1	1	1	3
84000098	84002630	10	1	2	5	40	2	3	2	6	5	1	1	1	4				2	2	4	1		3			1	2	3	1		3			1	2	3	2			2	3	4		3	2			2
84000030	84002631	10	2	4	3	28	1	1	2	3	4	1		4	4		4	4		4	1	1		4	4			4	4	1	1	1		1			1	1	1	4		1	3			4	3	1
84000091	84002632	11	1	3	6	10	1	1	1	1		1			4				3	2	4	1	1		4	1		4		4	2	3			1		3	2	2				1	2	1	1			2
84000058	84002633	10	1	3	5	35	3	1	1	2	3	1	4		4	3		3		4	3	1	1		2	1	2	3			1	1		1		1	1		2		2		1	1	1			2
84000015	84002635	10	2	4	1	6	1	1	1	1	3	1	1		4		3	4		2	1	1	1	1			1	3	2			2	1	1			3	1				2	4	1	2	2	1	2
84000064	84002636	10	2	1	5	35	2	1	2	2	4	1		4	4		4	4		1	2	1	1	4		4			2	2		2	2	1			4	4	2	4			4		4	4	3	1
84000015	84002638	10	1	4	1	6	1	1	1	1	5	1		2			3	3	3	3	2	1	2	2	2		2		2			2		2			2	2		2		2		2	2	2	2	2
84000041	84002639	10	2	1	6	30	3	3	1	5	1	1
84000110	84002640	10	1	4	1	4	2	2	2	4	6	1			4		4	4	2	1	2	1		3	2		3		3	2		2	1	1	1	3			2				4	2	2	2		4	2
84000053	84002641	10	1	4	5	8	1	1	1	1	4		2			1	3	1	1		1	2		2	3	1		1	1				1	1	1	4		4		1	1	1			1	1	3		2
84000025	84002642	10	1	4	1	4	1	3	1	1	6	1	4	4		4	4		4		1	1		4		1	4	4	4		2	2		2	4	4			2	1	1	2				2		3
84000101	84002643	10	2	4	1	7	1	1	1	1	1	1
84000036	84002644	11	1	4	4	4	1	1	2	4	4	1		1	4	2	4		4		1	1	2	3				4	4	1	1	1		1	1		1		1	1	1	1				1		4	4
84000112	84002647	10	1	3	0	5	1	2	2	1	6	1	2	4	4		4		3		1	2		2			4	4	4	3	2			1	1		3	4	1		1	1		1		1			3
84000052	84002648	11	1	4	5	5	2	1	1	4	5	1	4		4	4	4	4			4	2	4		4		4		4	2	1	1	1			1		1	3		4		4	4		3	1		4
84000030	84002649	10	1	4	5	20	3	2	1	4	4	1	4			3	2	4	2		4	1	4	3	2		1			1	1	1	1	1		1				2	1	1	2	2				3
84000074	84002650	10	2	3	2	8	1	1	1	1	3		1	2				2	1	1	2	3		1	3	3		1		1	1	1		1		1		1	1		1		1	1		1		3	1
84000084	84002651	10	2	3	3	20	3	2	1	4	2	2	1		1		4	4		1	5	1	1		4	4	1	4			1	1	2	3			3		1	2	1	1	1
84000004	84002654	11	1	3	5	25	2	2	3	3	5	1	4	4	4		4	4			1	1			4		1	1	3	1		2	1		1		2	2	2		3	3	3			2		3
84000070	84002658	9	2	4	1	8	1	1	1	1	1	1
84000076	84002659	10	2	4
84000093	84002660	10	1	4	2	8	1	1	1	1	5	1	1	4	4		4	4			4	1	2	3		2	1			1			2	2		2	2	2	2			2	2	2	2				3
84000092	84002661	10	1	2	5	30	2	1	2	5	3	1	4	4	4			4		4	1	2	4		4	1	1			1	1	1		1		4	2		3		4			2	1	2		2
84000002	84002662	10	1	4	3	8	1	1	1	3	3	1	3			3	4	4	4		4	1	1		4		4		3	1	1	1			1	3	1			3	3	3		3		3	1	4	4
84000010	84002663	9	1	3	2	8	5	2	2	2	4	1	3	2		2	4		2		4	1	1	2		1	1	1					1	1	1		1	1	1		1		1	1		1		4
84000099	84002665	10	2	4	1	8	2	2	1	1	4	1	1	3	3			3	1		2	2	2		3	3	1	2			2	1	2	4			3				2			1	1	1			2
84000158	84002667	10	1	4	5	25	1	1	1	1	5	1		1			4	4	1	4	1	1		3		1	1	1		4	2	3	1			3		4			1	1	1	1	1		3	3
84000115	84002669	11	1	3	1	5	1	1	1	3	4	1		4	4	4	4		4		4	2		3	4	4	2	3				1	1	1			2	2			2	2	3	2	2			2
84000134	84002672	10	1	3	5	12	2	1	2	4	4	1	2		4	1			1	1	1	1	3	4		1		4	3		2	2			1		2	2	2	1		1			1	1	4		3
84000002	84002674	11	2	3	3	8	2	2	2	3	1	1
84000123	84002675	10	2	3	5	20	2	1	1	3	6	1									4	1	2			4	1	1		1		1	1		1		1	1	1	2				1	2	1	2
84000041	84002679	9	1								1	1
84000027	84002682	10	2	3		5		1	1	1	6	1	2	4		2			2	1	1	1	1	1		1		1		1			2		1	1	1	2		2		2	2		1	1		3
84000005	84002688	10	1	2	3	40	4	1	2	5	6	1		4	3	2	4	4			1	1		2	4	2		1	3			1		2	1		2	1		3		3		3	3	3		1	2
84000058	84002689	10	2								6	4		1		1	1	1		1
84000046	84002691	10	1	4	1	8	1	1	3	4	1	1
84000034	84002692	10	2	4	3	3	1	1	1	1	5	1	1		3		3	3	1		4	1	1	2		1		2		1	2	2		2	2			2	2		2	2		2		2		3
84000019	84002693	10	2								6	1
84000125	84002694	10	2	3	0	8	1	1	1	2	3	1		4	1	3		2		1	4	1		1	1		1	3		1	1	1	1			2		1	1	2	1		2			2	2
84000085	84002695	11	2	3	4	24	1	1	1	3	5	1	1		4	1	2			3	4	1		3	4		1		3	1		1	1	2		4	2			3			2	2	1	2			3
84000109	84002696	10	2	2	3	6	1	1	1	3	4	1			3	3		3	3	2	4	1	2	4			2	3		1	1	1		1	1			1	2	2			2		2	1		2
84000105	84002698	10	2	2	3	21	3	2	1	4
84000118	84002699	10	1	4	3	3	1	1	1	2	5	2	1	4	4	1	4				1	1		4	4		1	1	1			1	1	2		2	1			3	1	1		1		1	2		3
84000088	84002700	10	1
84000145	84002702	10	2	4	4	3	1	1	1	3	6	4	1			1	4	4		4	4	1	3			3	1	1	1			3	1	1			4	4				1	1	1	1	1		3
84000137	84002704	11	1	4	4	4	1	1	1	1	1	1
84000049	84002706	10	1								6	3	3	3	3			3	3
84000066	84002708	10	1	4	5	20	1	1	1	1	5	2	4		4	2		2	1		4	1		3		2	1	2		1	1		1	3	3	4				2	1			2	1	1	2
84000097	84002711	10	1	2	5	5	1	2	1	3	5	1		2	4		4		2	1	4	1	2	3	4	1				1	2	2		2	1	3				3	1	1	3		1			3	2
84000100	84002712	9	1								2	2	2		2			2	2	2
84000160	84002713	10	1	3	5	5	1	2	1	4	5	1		4		4	4	2		2	1	1	1	3		2		4		1		1	1			2	2	1	2	2	1				1	1			3
84000059	84002714	10	2	3	3	20	4	1	1	5	3	1		4			4	4	1	1	4	1	1			4	1	2		1		2		2	1		1	2	2		1	1			1	1	3		2
84000142	84002715	10	1	2	0	20	1	1	1	1	5	1		4		2	4	4		2	1	1	1			1	2		1	1	1	2	1			4		4			1	1	1		1	1		1	2
84000087	84002716	10	2	2	5	20	2	2	2	4	6	1	4			4	4	4	4		4	1	1		4	4	4			1	2		2	2	2		2		1	1		1			1	1		3	3
84000099	84002717	10	1	4	3	20	1	1	1	3	3			3			2	3	3	4	1	1	3		4	2	1		1		3	4	1				4	3				3	4	2	1	1	2		3
84000061	84002721	10	2
84000018	84002722	10	2	2	2	2		1	1		1
84000059	84002723	10	1	4	1	8	1	1	1	1	3	3	1		2		4		1	1	4	1	1	4			4	4	4				1	1		1	3	2		3	1		2	1	1				3
84000132	84002724	10	2	3	2	56	1	1	1	2	6	1	4	4	4				4	1	4	1	1	4		4		2		1	2	2	1	1				1	1	1		1	2	1				3	3
84000051	84002726	11	2	4	1	4	1	1	1	1	5	1	4		4	2		4	4		1	1		1		1	2		2	1	2	2	2	2			2			3	3		3	3		3	1	2
84000041	84002727	10	1	2	6	6	1	3	2	4	5		2		2	4		4		2	2	1	1	4			1		4	1	3	4	1		1		1		3	2		4		4	2		1	3	3
84000001	84002730	10	2	3	5	5	2	1	3	3	4	1	3		4	2		3	1		1	1		4	4		1	2		1	1	1			2	4	2			4	1			3	1	1	1		3
84000070	84002731	11	2	4	5	35	1	1	1	1	1	1
84000139	84002733	10	1	4	0	4	1	1	1	1	6				4	3	4		2	1	4	1	2	2	2		1			1	2				2	4	3	1		2		2	2		2	2
84000075	84002734	11	2	4	5	5	3	3	1	5	5	1			4	2	3		2	2	4	1	2		3	3		3	3		3		2	2		2		3	3	2		3		2		2	1	2
84000133	84002735	10	1	2	1	4	1	1	1	2	4	1	1	2			4	4		1	1	1	1	4		1		2		1		1	1			2	2	2	2	2		2	2		2		3	3	2
84000077	84002737	10	2	3	3	30	3	2	2	2	1	1
84000008	84002738	10	1	4	1	4	1	1	1	3	6	2	2		2	2	2	2			1	1			3	3	3	3		3		2		2	2	2		2	2			2	1		2	1		3
84000155	84002740	10	2	4	5	2	1	1	2	3	5	1	3		3	3	3			3	1	2	1			3	1		1	1		2	2	3	2	1					3	3	3	4		3		3
84000059	84002741	11	1	4	3	20	2	4	4	4	4	1	4	4	4		4		4		1	1	4	4			4	4		2			3	3	4	4	3		3	3			2	3		3	3	3
84000107	84002742	10	2	4	2	6	4	2	1	6	6		1			2	2	2	1		2	1		2		4		1	2	1	2	2		3	3			2			2	1		2	1	4	3
84000131	84002746	10	1	2	1	8	3	3	3	4	6	1		4	4	3	4		4		1	1			4		1	1	1	3	2	2		1	1	2			4	4			4	3	3		3
84000121	84002747	11	1	2	3	18	3	3	6	6	4	1	3		4	2	2	4			1	1			4	2	1	2		1	2			2		2	2	2	3	4	4			3	3		3
84000094	84002748	10	2	4	5	35	1	1	1	1	3	1		3		3		3	3	2	4	1		1		3	3	3		1		2	1	1	1	4				4	3	3	4			3		3	3
84000070	84002750	9	1								4		1		4			3	2	1
84000143	84002752	10	2	4	1	4	1	2	1	3	6	1		2	3	1		1		1	2	1	3	3		4			4	1		3	3	1		1	1		2		2	4	4			2	2	3	2
84000097	84002755	11	2	1	5	40	1	2	1	2	3	2	3		4	3		3		2	1	1		3	4	1	1		2		1			1	1	4		2			3	1		1	1	1	2	1
84000106	84002756	10	1	4	0	6	1	1	1	2	5	1	4		4	1		1	1		1	1	1		1		1	1	1			4		1		4	4	4	2	2		1		1		2		1
84000042	84002757	10	1	2	5	5	1	1	1	1	5	1	2	4				1	2	1	2	1	1	1			1		1	1			1	2	1	4	3		2	2	2			1		1	2
84000128	84002758	9	2								1	1
84000073	84002763	10	1	3		8															1	1		4	4			4		4
84000085	84002764	10	1	2	1	7	1	3	2	1	6	1	2	4	4	3				1	4	1		3		4		4	4	2	1			2	2	4		4		1	2		2		2	1
84000101	84002765	9	2	4	5	35	1	1	1	3	3	1		4		3	3	4		2	1	1	3	4			1		2	1	1	2		1	1			1		3	3		4	4	3
84000046	84002768	11	1	4	3	8	1	1	1	1	3	1	4	4				4	2	3	1	1	1	4		1		3		1	2	2			1	3	2			2	1		3	1	1			3	3
84000058	84002771	9	1	4	5	35	1	1	1	2	4	2		2	1		1		1	1	4	1	1		1		1		1	1	2
84000133	84002772	10	2	2	0	20	1	3	1	3	6	1		4		4	4	4	1		2	3	1	1	4		1	4				2	1	1	1	4				1			1	1	1	1	1
84000154	84002773	10	2	1	5	35	1	1	2	1	1	1
84000075	84002775	11	1	4	0	20	2	3	1	5	6	1	3		4			4	4	4	4	2		4	4	2			4	3		2	1	1			1	1			3	2	1		2	2		4
84000145	84002776	10	2	2	3	3	1	2	1	2	3	1	4	4	4				1	1	1	2	1	4		4	1			1	1	3	1			2		1	2	1			1	1	1		1	3	3
84000103	84002777	10	2	2	5	7	6	6	6	6	5	1	4	4		4	4	4			1	2		3			2	2	2	3	1		1			1	1	1	1	1	1	1		1			1	1
84000086	84002778	9	2	4	1	1	2	2	2	3	3	2	4	3		2	3			2	1	3	4		3				1	2		3	3		2	3		2			3	3	2		3	3			2
84000155	84002780	10	2	4	5	20	1	1	1	1	6	1	3	3			4		2	1	4	1	1		3	3	3			3		3	1		1		3	1	4	4	1				3	2
84000034	84002783	10	1	4	2	2	2	2	1	2	6	1	1		4	2		2		3	4	3	3			4	1		3	2		2		2		2	2	1		3	2	2	3	2			2	3	3
84000127	84002784	10	2	2	4	24					4	2	3	4			4		1	1	1	1		4	4	1		2		1		2	1			4	3	2	2	1			4		1	1	2		3
84000031	84002786	10	1	3	1	7	3	4	3	5	4	4	4	4	4		4	4			1	1			4		1	4	3	1	1		1		1	2	2		2	2		2	2		2		2
84000054	84002787	11	2	2	3	3	1	1	1	1	2	1	3		4	4	1		2		4	1		2	3	1		2	1		1	1		1		4		3		1		1	4	1		1			2
84000015	84002788	10	2	3	5	20	1	1	1	1	2	1	1	3	3				2	1	1	1		2	2		2	2	2			2	2	1	1		2			3	1	2		2	2		2		2
84000035	84002789	10	1	3	4	4	3	2	1	4	5	1	2	3	4			4		2	4	1	1	4	4		1	4			1	1			3		2	2		2	1	1		1	1		3		3
84000136	84002791	10	2	3	5	5	1	1	1	1	4	1		4	3	2		4		1	2	2		4	3	1	1		3			3	2		3	4	2			1	1			1	1	2		1	1
84000154	84002794	10	1	4	7	7	1	1	1	1	6	1		4	4	4		4	2		1	1	1	4		4			3	3	3		1	2		4		3		3		3		2	2	1		1
84000157	84002795	10	1	3	5	35	4	2	2	6	6	1	2		4		4	4	2		1	2	2	3				4	3	1	1			2	1	2		1	1	2		1	2		1		2		3
84000027	84002796	10	2	2	3	18	1	3	3	6	6	1	2	2	1	2			3		1	1	1	4		4		2	2		1		1		1	4		2	2			1		1	1	1		1
84000107	84002797	9	2	2	3	3	2	2	1	1	5		4	4	3	3	4				2	1	4	4	2	3			3			2	1			3	3	1		4	3	3	3	3			2		3
84000103	84002798	10	1	3	5	35	2	1	3	4	2	2			2		4	3	2	1	1	1	2	4			3	3		1	1			2		4	3	2			1		4	1	1	1	4	1
84000012	84002799	10	2	2	5	16	1	1	1	1	4	1			4	4	4	4		4	1	1	3	4			2		2	1	2		1	1		2	2		3	4	2	3		2			3	3
84000084	84002802	10	1								1	1
84000074	84002803	10	1	4	5	40	1	3	1	1	2	2			2	3	3	2		3	4	1	2		2		1		2	3	2	3	2	3		3			2			2	2	3		3	1		3
84000085	84002804	10	2								1	1
84000139	84002805	12	1	2	0	4	1	1	1	3		3	1	1	1		1			1	4	2	1	3		1		1		1	2	2		2	2		1		3	2	1	2		1			4		2
84000045	84002806	11	1
84000012	84002808	10	2	4	5	20	4	4	4	4	4	1		4		4	4	4		4	1	1	1	4	4				4	1			1	1	4	1		1	2	2			2	2		2			3
84000158	84002809	10	2	1	1	5	1	1	1	1	4	1	2			2	4	4		2	1	1	2	4		4			2	1	2		1				2	1			1	1		2	1	1	1	3	3
84000029	84002810	10	1	4	1	5	2	1	1	4	6	1	4	4	4		4			4	1	1			4	4		4	4	4	1		1	1		1	3		3		2	3		3	3		1		4
84000078	84002813	10	2	3	1	7	4	4	1	6	4	3	2			1		3	2	3	3	2			1	2	1	2		3		3	2			3	2	3	1		1	1		1		1			3
84000109	84002814	10	2	2	2	30	1	1	1	1	3	1	4		4		4	2	4		4	1	1			1	1		1	1	1	1	1			2	2			1	1			1	1	1	1	2
84000110	84002818	10	2	4	0		1	1	1	1	1	3
84000070	84002819	10	1	3	1	8	3	4	2	5	5	2	3	4	4				4	3	1	2			4	4	1		4	1	2		2		3	2	3				2	2	3	3		1	2	3	3
84000125	84002821	10	2	4	5		1	1	1	1	2	2		2		2	2	2		2	2	2			3		2	2	3	4	4				3		2	1	3	4	3		2		1		3	2	3
84000036	84002824	10	2	4	5	20	2	1	2	3	5	1	2				4	3	2	2	4	1	1		4	1	1			1	1		1			2	2	2	1	1			1	1	1		4		3
84000030	84002827	10	1	3	5	5	2	1	1	2	5	1		2	1	2			1	1	1	3	2	2			2	2	2		2	2			1	2		1	2		2			2	2	2	2	3	3
84000029	84002831	11	2								6	1	1		1	1		1	1
84000092	84002832	10	1	3	4	30	2	1	1	2	4	1	4		4	2			1	1	4	1	1	4			1		2	4	1	3	1		1	4			3	2		2	2	2					3
84000098	84002836	10	1	4	1	6	1	1	1	1	1	1
84000095	84002837	11	2	4	3	10	1	1	1	2	3	1		1	4	1			1	1	2	1	2	2			1	4		4		1	1		1	2	4		3			3	3		3	3		3
84000092	84002841	10	2	4	5	35	1	1	1	1	1	1
84000019	84002842	11	2								1	1
84000032	84002843	10	1	4	0	1	3	2	3	2	4	1			4	2	3	4		1	1	1	1	3	1	1	1				1	1	1		1		4			2	1			1	1	1
84000060	84002844	10	1	1	5	35	1	1	1	1	3	1		4			4	4	2	2	1	1	2	4		4		3		1	1		1	1	1			2		4		3	3	1	1			2	2
84000126	84002845	11	1
84000126	84002850	10	2
84000143	84002852	9	1	4	1	7	2	2	2	4	2	2	1	4	4		4			1	2	2	2		2	2	2		2				2	2	2	2		2		4	4	4		4	4		2	3
84000107	84002856	9	2	4	3	6	5	5	5	5	5	3		2	2		2	1	2		1	1		3	3		3	3	3				2	2	2	2		2	2				3	2	2	2	2		2
84000132	84002857	10	1	2	2	20	2	1	2	3	6	1	3		4	4	4			3	4	1	1		4	1		3	1		4	3		4	2			2	2	2		3	4	1			4
84000130	84002858	10	1	3	1	35	2	1	1	2	6	1		4	4	4		4	4		1	2		3	4	1		4		1		2	1			2	1	1			1	1		1	1	2		4
84000028	84002861	11	2	4	2	2	1	1	1	3	6	1	2		4	4		3		2	4	3			4	1		2	1	1	2			1	2	3		1	2		1			1	1	1		4
84000003	84002863	10	1	4	6	6	1	1	1	1	5	5				2	2	2	2	2	1	3		2	2			2	2	2	2		2		2	2		2	2	2	2	2	2				2	2
84000057	84002867	10	2	2	1	7	1	1	1	3	2	1			3	4		4	4	4	2	1		1			3	3	3	1		2		1	1		2	1	4			4		4	4	4		3	3
84000044	84002869	10	2	4	4	26	1	1	1	3	1	1
84000159	84002870	10	1	4	2	2	1	1	1	2	4	1	2	3			3	4		1	4	1	2	4	1				3	1	2	2			2	4	4		3			2	4	2		3	3
84000003	84002872	10	2	3	1	6	1	1	1	1	4	1	2			2	4	3	2		1	3			1	1	1	1		1	2	3	2	2		2			2			2	2	2	2		2		3
84000113	84002873	11	1	3	1	6	3	1	3	5	4	1									4	2	2	2	4	1		2			2
84000048	84002883	10	2	3	5	20	1	1	1	1	6	1	4	4	4		4	4			4	1	1	1	1			1		1	1	1	1			1	1			1	1		1	1	1		1		3
84000020	84002885	10	1	2	0	20	1	2	3	4	5	1	4		4		4	4	3		4	1	2			4		4	3	1		2	1	1			4	4	2	3	2	2		3
84000069	84002886	10	1	4	2	20	2	1	1	3	4	2			3	3	2	3		2	2	1		1		2		3	3	1	2	1	1	1			3			3	2	3			3	2	2	2
84000022	84002887	10	2	2	4	40	1	1	1	2	5	1	4		4	4			2	2	1	1	1	3			1	3	2		1	2	1	2	1				1	1		1	2			1	4		2
84000146	84002888	11	1	2	5	20	1	2	2	3	6	1			4	4	4	4		2	4	2	2	3	4		1			1	1	1	1				2	1			4	2	3	1		1	3	3
84000044	84002889	10	1	4	3	3	6	6	6	6	5	5	4	4	4		4		4		1	3	4				4	4	4	4		2	2	2		2		2	4	4	4			4		4	1	1	1
84000151	84002890	10	1	2	5	5	1	4	1	2	3	1	4		4			4	4	4	1	3			3	1	1		3	1	1		1		1	2		1	2	3		1			1	4		4
84000159	84002892	10	1	4	2	8				1	4	1		4	3			4	2	1	4	1		1	1	1		1	1		4	2	2	2		4			2	2	1	2		2				1
84000147	84002894	11	2	4	0	20	5	5	5	5	5	1		4	4	4	4			4	1	2	4		4		4	4		1	1		1	1			1	1	4	4		4		4		4	1		4
84000124	84002895	10	2	3	5	35	1	1	1	1	3	2	4	4		4		3		2	4	2		2	4	1			2	1	1	2		1	1			1		2	2	1			1	1		4
84000049	84002897	10	2	1	0	1	3	3	3	3	1	1
84000051	84002900	11	1								6	1	1	2		2		3	2
84000145	84002901	10	2	4	8	8	1	1	1	1	2	2	2	4			4	3		1	1	2		3	4	4		1		2		2		2	2	3		4		2		1	2		1	2	3	1
84000010	84002903	9	2	4																																				3	3					3		3
84000118	84002904	11	1	3				1		1		2			4		4	4	1	2	4	2	1	4	4				2	1	2	2			2		3	3		2	1			1	1	1		3	3
84000082	84002905	10	1	2	3	20	2	1	3	5	4	1	3	4			4		2	2	1	1		3	4	1			3	1	2	1	1			2		1		4		2	4		2	3		2	3
84000133	84002906	10	2	3	5	20	1	1	2	2	2	1	3	3	3		3	3			4	2	2			1	1	1		1	1	2			1	1	1		2	2	1	1		1				3
84000121	84002908	10	2	1	2	36	1	1	1	2	2	1	1	1	4	1	4				1	2	1	4	4			3	3			1	1	1	1		1		1	2	1	1				1	1
84000053	84002909	10	1	4	2	7	2	1	1	1	3	1	4	4		3	1	3			4	1	1	4	1		1			1	1		1	1	1			2	4			3	3		2	2		4	3
84000018	84002915	10	2	4	5	35	1	1		1		2	2			2	3	2	3		4	1	3			2	3	2	3										3		3		2	2	3		1		4
84000075	84002916	10	1	4	5	20	1	1	1	3		2	2		4	1			3	2	4	1	2	1	4	4				1			1	2	1	4		2		2	1	3	3	1				1
84000162	84002917	11	2	4	5	35	2	3	1	1	4	1	1		3	2	4			1	4	1	1	2	1		1		2			1		1	1	1		1		3	1		3	1		1			4
84000077	84002918	10	1	4	1	7	1	4	3	5	1	1
84000159	84002920	10	1								3	1		4	4	2	1		1
84000050	84002923	10	2	3	1	6	3	2	3	5	5		3				4	4	3	1	4	1	1			4	1	2	3			2	1		2	4	3		2	3		3		2		3	3
84000136	84002930	11	1	1	5	7	3	4	4	6	6	1		2	2	1	3			2	1	1	2	3		4	3	4			2	2			2	4		3	3	3				3	3	2			3
84000020	84002931	10	2	2	5	20	3	3	3	5	6	1		4		4	4	4		4	1	1			4	4		4	4	4		1	1	1				1	1	1	1	1				1	4
84000152	84002935	10	2	2	5	30	2	1	1	3	6	1		3	4	2	4			1	4	1		2	4	1			2	1	1	2	1			2		2	2	2	1	2		1			2
84000125	84002937	10	1	4	3	4	2	2	2	3	6	1	4	4		4	4	2			4	3	4	4				4	4	4	1		1			1	2	1	3	4		4		4	4				4
84000152	84002939	11	1	2	5	30	1	3	1	4	6	1		4	4		4		2	2	1	1		4	4		1		2	1		2		3		3	3	1		1	1	1	1			1	1		4
84000008	84002946	10	1	2							5										4	1																		4			4
84000072	84002947	10	2	4	5	35	2	1	2	2	4	4	1	3		3	3			2	4	1	2	2			3		1	1	4	3			3	3	2		1			3		3	3	1
84000156	84002948	9	1	4	5	5	1	1	1	1	2	1		2	2	2	2			2	1	1	2	1		1			1	1	2	2		1		2	2		2	2	2			2	2		2
84000049	84002950	11	2	4	0	4	3	2	1	5
84000033	84002951	10	1
84000095	84002955	10	1	2	3	8	1	1	1	1	4	2	2			2	2	2	2		2	1				4	2	2	3		3		4		3	2		1	2	3		4	1		1		4		3
84000131	84002956	11	2	2	3	40	1	3	2	4	6	1	4	4		4			2	2	1	2	2	4			2	4		1	1	1			1		1	1	1			1	3	1	1			3	3
84000149	84002957	9	1	4	5	5	2	1	1	1	6	2	1	4	4			4	1		1	1		4	4	4	3			1			1	4	4	3		3			1	1	1		1	1	3	3
84000127	84002958	10	1	2	4	28	1	1	1	1	5	1	4		4			4	4	4	2	2	4			1		4	4	1	1	1	1	1				1	4		4		4		4	4		3	3
84000053	84002959	10	1	2
84000160	84002960	10	2	4	0	28	1	1	1	1	4	1		4	4		4		2	3	1	1			2	1		4	4	1	1		1	1			2	1	1		1	1				1			4
84000091	84002964	10	1	2	2	6	2	3	1	2	6	1		1		1	1	1		1	2	1		2	2	2		2	2			1	2	2	1			2		4	4			4	4	4		2	3
84000159	84002965	10	1	4	5	20	1	1		2	1	1
84000146	84002966	10	1	4	0	4	3	3	3	4	3	1	3	3	4		4	4			1	2	1	3	4			4	4		1	2	1	2		3				4		3	4	2	1				3
84000051	84002969	10	1	2	5	5	2	2	2	4	5	1	2	2	2		2		2		1	1	1		4	1		2		1	2	3	1			4		1	2		1	1		2	1		2
84000055	84002970	10	1	3	5	45	2	1	1	1	5	1	1		3	3	3	4			4	1		3	4	1	1		1		1	3	2	3				2	2	1		2	4	2				2	2
84000103	84002972	11	2	3	5	35	1	1	1	3	4	2		2	4	3	2			1	1	1	2		3		1	3		1	1	1			1		2	2	2		2		3		2	3
84000112	84002980	10	2	4	5	25	1	1	1	1	4	1			4		4	2	3	2	3	3	1				1	4	4	1	1			1	1		1	1		4		2	4		1	2		3	3
84000105	84002983	11	1	2			1	1	2	3	3	1	4	4		2	4	2			1	1	4				1	4	4	1	1	2	1	2			2		3		1	1	4	1			4
84000010	84002984	10	1	4	2	20	1	1	1	2	5	1		3	3	2	4			1	4	1	1		4		1		4	1		2	1	1		4	4			2	1	1	3		2				3
84000003	84002985	11	2	2	5	25	1	1	1	1	6	1	2		3	3	4			2	4	1	4	3	4	4				3	4	3			3		3	3		4	4		3		3	3		3
84000077	84002986	10	2	2	3	49	1	1	1	1
84000071	84002987	9	1	4	1	1	1	2	3	2	1	1
84000046	84002990	10	1	4	2	8	3	1	2	4	5	1	4	4	4		4	4			1	1	1	4	4		1	4			1	1		3	3		4		4	4	4	4				4		2	3
84000002	84002991	11	1	3	3	7	1	3	2	5	5	1	2	4		4	4		4		4	1			3	1	1	3		1	1				2	3	3	2	3	2	1			2		2			3
84000008	84002992	10	2	2	3	10	1	1	1	1	4	1	1	3	2	4				1	1	2				1	1	4	4	1	1	2	2		1			1		3		1	4		3	1			4
84000155	84002993	11	2	3	3	8
84000155	84002994	10	1	4	3	7	3	2	1	4	3	1	3	4			4	4	4		1	1	1		4	3	1			1	2		1		1	2	2		1			1		1	1	1	1
84000062	84002995	9	2	3			3	3	3	3	4	4		3	2	3		2		3	2				3		2	3	2	3		3	2		3		2	3	3	2	3	2	3				3	2
84000051	84002996	11	1
84000140	84002997	10	1	4	5	20	3	3	3	6	5	1	4	4		3			4	1	1	2	2				3	4	3	4	1			1	1	3		1	3	4				3	3	4
84000082	84002999	11	1	3	4	8	3	2	4	3											5	2	2		2	2				1	2	2			2	2		2	2		2			2	2	2
84000149	84003001	10	2	3	5	20	1	2	1	3	4	1	2			4	2		3	2	1	1	2	3	4			2		3	2	2	1				2	1			1	3	4	4	3				4
84000134	84003005	10	1	3	5	30	1	1	1	2	3	1	4		4	4			4	1	1	1	1	1		1		1		1		1	1		1		2	1	1	2	1	1	2				1	3
84000162	84003006	10	1	2	4	28	2	1	1	3	1	1
84000046	84003007	10	1	4	3	30	2	2	3	4	5	1	3			2	4	4		4	4	2	1	3	4		1	3			1	2			1		2	2	2	1		1	4			1	2	3	4
84000125	84003009	10	1	2	1	4	1	1	1	3	4	1	4		4		4	4	2		2	1		2	4		1	1		1		2	1	1			3	2	2	3	3	3	3				2
84000013	84003011	10	2								2	1	1	2			2	2		1
84000116	84003012	10	2	2	5	5	2	2	2	2	6		4	4	4	4		4			4	2		4	4			1	4	1	2	2	1		1			1		2		2		2	2	1		3
84000158	84003013	11	1	1	1	5	2	2	2	2	1	1
84000144	84003016	10	2	4	1	5	1	2	3	4	1	1
84000031	84003019	10	2	3	1	4	1	1	1	1	1	2
84000056	84003020	10	1	4	5	8	2	1	2	2	1	1
84000156	84003021	10	2	4	5	5	1	1	1	1	3	1	4	4			4	4	1		4	1		1	2		1		2	1	1	1			1	3	3		3	2		2			2	3	3
84000076	84003022	10	1	2
84000109	84003023	10	1								3	1			1		2	2	3	4
84000124	84003024	10	1	3	7	35	1	1	1	1	3	1		2	4	3	2	2			4	1	2			1	2		1	1	1	2	1			3		3	3	3			3		2	2		2	2
84000051	84003026	10	1	2	5	5	3	1	2	5	6	1		3	3		4		1	1	1	1	2	4		2	2			1	2				1	4	3	2	3	2				2	1	1	4		3
84000034	84003027	10	2	4
84000007	84003031	10	1	4	5	7	1	1	1	2	6	1	3		3	1	4	1			4	1		1	2		4	4	4		2	2	1		1			1	2	2			2	1		1			3
84000065	84003039	10	2
84000025	84003041	10	2	4	5	20	1	1	1	1	6	1	1		4			4	1	1	1	1	1	3		2				1	3		1		3		3	2	2		1			1	2			1
84000030	84003042	10	2	2	5	35	1	2	1	3	5	1	1		4	3		4	1		4	1	1		4		1		2	2	1		1	2	1			1		3	1	3			1	1
84000149	84003043	10	2	3	1	7	1	1	1	1
84000027	84003046	10	1	3	3	6	1	1	1	3	6	1	3		4	1		1	2		1	1	4		4		1		2	1		2		1	1	2	2				2	2	4		3	1		3
84000143	84003048	10	2	1	5	7	1	2	1	1
84000065	84003049	10	1	2	5	30	1	2	2	4	3	2		4		3		4	3	2	1	2	1			1	2	4		3		2	1		2	2		2	2			1	1		1	2	2	3	3
84000117	84003050	10	2	2	1	4	4	2	6	6	5	1			4	4	4		4	3	4	1	4	4	4	1		4					1	1	1	1	1		3			4	4		4	4	1
84000093	84003055	10	1	4
84000098	84003057	10	2	3	6		1	2		4	1	2
84000150	84003061	10	1	4	5	7	2	2	3	3	5	1	2			2	3		4	3	4	2	2	3		4				1	3	2	1	1		1			2	2		4		4		4	4	4	3
84000150	84003063	10	1	4	1	7	2	2	2	2	4	1		2			4	4	1	1	4	1		1	3		1	4	4			3	1		2	2	4				1	4	4		2	1	3	2	3
84000021	84003066	10	1	4	5	34	3	4	2	3	6	1	2	4		3	4	4			4	2		3		3	1		3	2	2			3		3	2	3	2	2		2	3		2		3		3
84000156	84003067	10	2	4	0	20	1	3	1	3	4	1	2	2			2	2		1	2	1			1	1	1	2		1	2	1	1		1		2		1	1			1	1	1		2		3
84000143	84003068	10	1	3	7	7	1	1	1	1	6	1	1			3	4	4		4	1	1		2			1	3	3	1	1			1	2		4	2	4	4	4	4	4				1		3
84000014	84003069	10	2	2	3	3
84000008	84003070	11	2								1	1
84000044	84003072	10	2	3	3	21	1	1	1	2	6	1	3	3	3	3	3				1	1	1		4			3	2	1	2			1	1	3		2			1	2	3		1	1	2	2	3
84000077	84003074	10	2	3	5	20	1	1	1	4
84000014	84003075	10	1	4	3	8	1	1	1	1	4	1	4	4		3			3	3	1	1		2	4		4	4			1		1		1	2		1	2				4	2	3	3	3	3
84000117	84003076	10	1	4	5	5	2	1	1	4	5	1		3	4		4	4		2	4	3		2	4	1		3	3		2		1		2	2		3	3	4			2		1	1		4	3
84000013	84003077	10	2	3	5	35	1	1	1	1	3	1		4	4		4	4		2	3	1		4	1	1	1			1	1	1	1			3		2		4			4	4	4	1	1		4
84000020	84003078	11	1	2	1	4	2	1	3	5	5	1		4	4	2		4	4		4	1	3	4		1	1	3			2		2	1		3		3	1		1	1	3			1			4
84000024	84003079	10	2	4	5	35	1	1	1	2	2	1		4	4	2	1	3			4	1	3	2	1		1	2			1	1			2	3		2	2		1		2		1	1			3
84000077	84003081	10	1	3	3	4	1	2	1	4
84000161	84003082	10	1	3	1	7	5	2	2	6	5	1			4	4	4	4	3		1	1	1			4	2	2	3		2	2	1			4	2		2	4	1			1		1	4		3
84000072	84003083	10	2	3	5	35	1	1	1	1	1	1
84000152	84003085	9	2	4	5	30	1	1	1	2	3	1	2	4	3	3			1		4	1	2			1		1	1	1
84000139	84003087	10	2	3	0	0	2	2	2	3	3	1	2		2		3		3	1	4	1		4	3	1	1		2		2		2	2			2	2	3	2	2		3			2	1	3	3
84000073	84003088	11	2	4	5	0	3		3	3	6	6		4	4		4	4		4	4	2	4		4			4	4	4	4	4		4	4	4			4		4		4	4		4		4
84000144	84003092	10	1	3	5	25	3	1	1	3	6	1		3			3	3	3	2	1	1	1			4		3	3	1		2		2	2	4		3	2	2	2	3	4					2	3
84000005	84003095	10	2	3	5	40	2	3	1	3	6	1		4	4		4	4	4		1	1		3	4			4	4	1		2	1		1	3		1	2		1	1	3	3				3	3
84000086	84003096	10	1	2	2	8	2	2	2	4	6	1		4	4			4	2	1	1	1	1		2	1	1	3				2	2		1	3	3			3	2	3		2		1		2
84000013	84003098	10	2	3	5	35	1	1	1	2	1	1
84000031	84003102	10	2	3	1	7	2	2	2	3	5	1			4		4	4	3	1	1	2	1			4	4	4		1		1		1	2		2	1	2		1	4	3			1	2
84000122	84003105	10	1	3	5	5	4	1	2	1	6	2	4	4		4			4	4	1	1	1	4		4	1	4				1	2	1			4	2	4	4	2				4	4		4
84000106	84003106	10	2	4	5	30	1	1	1	1	4	1	1		1		1		1	3	1	1			1		1	1	1	1	1		1	1			1	1		1	1	1		1	1				1
84000121	84003108	10	1	2	3	20	1	1	1	2	4	1	2	4			4		2	2	1	1	1		4	1		3		1	1	3	1		1			2	2		1	2	3			2		2
84000132	84003109	10	2	4	3	4	1	1	1	2	3	1		4	4		4	4		4	1	2	2		4	1			4	1	1	1		1	1		1		2	3	2				2	1	1	3	4
84000025	84003110	10	2	3	0	20	1	2	3	4	5	1	4	3		1	3	3			1	1	1	4			3	1		1	1	1		1	1		1			2		1	3		1	1			2
84000100	84003112	10	1	4	3	8	1	2	2	2	3	4		3	3	3	2		3		2	1	3		3	3	2		3			4		3			4	4	3		4	3			3	4	3
84000154	84003115	10	2	4	5	40	1	2	1	3	5	1	4	4	4			4	4		4	2	2	4	4	1			3		1	1		1		1		1		2		1		1	1	1			3
84000006	84003116	9	2	2	4	35	1	1	1	1	5	1	4		4	3			3	2	2	1	1	1				1	1	1			2		1	2	3	3		3	2		2	3		2		2	3
84000072	84003117	10	2	2	5	35	1	1	1	1	4	2	2	2			4	3		1	1	1	1	2	1		1			2		3	2		3		4	2	3	2	1		4	1				4	2
84000125	84003118	10	2	2	5	25	1	1	1	1	5	2	1		3	1	1	3			4	1	2	2	2			1	1		1	1	1			3		1	4	4	1	3			2			3	2
84000130	84003121	10	1	4			2	1	1	2	3	1	1			2	2		1	1	1	1	1	2	2		1	2					2		1	4	3	3	1	2	1	1				1	3		2
84000023	84003122	10	1	2	5	20	1	2	1	3	4	1	3	4		4		2	4		1	2		3	4	1	1			1	1		1		2	2	2			3		3	3	3	3		3		3
84000036	84003123	10	2	4	1	5	1	1	2	3	1	2
84000009	84003124	9	2	2	4	4	1	1	1	1	4	1	4			4	4	2		1	4	1			4	3	1		1	1		1	1	1		2	2			2		1	2		1	1			3
84000081	84003125	10	2	4	5	25	4	3	3	6	6	1	2		2			2	1	1	1	2	2			2	2	2	2				2	2		2	2	2	2	2		2			2	2	3		2
84000045	84003126	10	1								2	1	1			2	1	3	1
84000121	84003127	10	2	2	3	20	2	1	2	3	4	1	2	1			4		2	2	1	1		3	4		1	1		1		1	1	1		2	2		2		1	2		2	2				3
84000023	84003128	10	2	4	5	20	6	2	1	6	5	1		3	4	3	4	4			1	3			4		1	3	1	3	2	2	1				4	1		3			3	1	2	1	4	3	3
84000127	84003129	10	1	4	4	4	1	1	1	1	6	1	1			1	2	1		1	1	3	1	2			3	4	4		1		1		1	1		1	2	2	3	1				1		3	4
84000133	84003130	10	1	2	4	5	1	1	1	2	5					1	3	3	1	4	1	1	1	4		1	1		1		3			1	1	4		3	3	2	1	2			1		3
84000009	84003132	10	1	2	4	29	1	1	5	6	1	1
84000130	84003133	10	2	2	5	35	1	1	2	2	5	2	2		2	3	1		1		2	2			1	1	4	2		1		1	2	1		3		1	1			1	1		1	1	3		3
84000043	84003135	10	1	4	2	8	1	1	1	1	4	1	2	2	2			2		1	2	1	1			2		2	2	2		2	1	2	2	2			1	1	1			1	1			2
84000037	84003137	11	1	2	5	30	3	2	1	5	6	1	4		4	4			3	1	1	1	3	4	4		4		2		2		1	1	1			2		2	1	1	1	1					3
84000061	84003138	10	1
84000086	84003139	10	1	1	2	5	1	1	1	1	4	1	1			1	1		1	2	1	2			1	1	1	1	1		2	1			2	4		1	3	3	2		2	2			2		3
84000003	84003140	10	1	3	5	5	2	2	1	2	1	1
84000140	84003142	11	2	3	3	20	2	2	2	2	6	1	4	4	4	1	3				4	1	1		2		1		3	1	2		1		1	3		3				3	4	1	3	1		1
84000084	84003143	10	1	4	3	20	2	1	1	1	1	1
84000086	84003145	10	2	4	2	10	2	2	2	4	4	1	3		3	3		3		3	2	2		3	3	3		3		1		1	1	1		2	2		1		1	1	1		1				3
84000132	84003146	10	1	3	2	20	1	1	1	3	6	1		4	4	1		1	1		1	1		4	4	1			1	1		3	1	2	1			2		2	1	2	4	1			3	2
84000142	84003149	10	2	4	0	0	1	1	1	1	5	1		2	2	2		2		2	1	2	1				1	1	1	1	1	1		1	1			1	2	2	2			2		2		3
84000064	84003151	10	2	4	5	35	1	1	1	1	3		2	2		2	4	4			4	1	1		4		1	1	1			1		4	2	4		4	3		2			2	3	3	3	1
84000157	84003152	11	2	3	5	32	2	2	2	5	1	1
84000142	84003153	10	1	4	0	8	1	2	2	2	6	1	2	2				2	2	2	4	1	3	1		1		2	1		1	2	1	1			3		3				3	2	2	2	2		3
84000132	84003154	10	2	2	2	10	1	1	1	1	6	1	1	2	1			1	1		1	1		1	2			1	1	1	1	2	3		1		1			2	1	1	2			1	2	2
84000117	84003155	10	1	4
84000054	84003158	10	2	4	3	20	1	1	1	1	2	1	4	4	3				3	3	4										2		2	2		2		2	4	4	4		4		4			3
84000085	84003159	10	1	2	4	4	2	2	1	4	5	1		1	1		4	4	2		4	1		2		2		3	3	1	1	1	1			4	3		3	3	1	2		1				1
84000097	84003160	9	2	2	5	40	1	1	1	3	3	1		4	4	2			1	1	4	1		2	4		1	2		1			1		1	1	1	1		2		2	4	2		1	1		3
84000158	84003161	10	1	2	2	7	2	1	2	4	4	1		4	4		4	4	1		1	2	2	4		4		4		1		2	1	1	1			1	1	2				1	1	1		3
84000047	84003165	9	2	4	1	15	1	1	1	1
84000020	84003168	10	2	4	0	4	1	1	1	1	4	1	4	4	4	4	4				1	2		4	4	3		3		1	1			1	1	2	3		2	3				1	2	2	2	2
84000073	84003169	10	1	3
84000039	84003173	10	2	4	2	8	6	3	2	4	5	1	2	4	4			4		1	4	1	1			4	1	2	2				2	3	2	4		3		1	1		2	1		1		2
84000021	84003178	11	2	4	5	30	1	1	1	1	4	1			4		4	4	4	4	1	3	2			4	2		3	1	1	1	1			1		1			4	4		4	4	4	1
84000085	84003180	11	2	1	4	24	3	2	3	2	4	1		4	4			4	4	3	4	2	2	4	4	3				1	1	1		1	1		1		3		2		4	4	3			2
84000007	84003181	9	2	4	5	5	1	1	1	2	4	1			4	4	4	4		3	1	1	1		1	1		1	1		3	3	3	3			3			3	3	3				3
84000124	84003182	10	2	4	5	35	2	2	2	2	4	3	4				4	4	4	2	3	1		2	4	1	2		3		2	1	1				3	2	2	2	1		3			2	2		4
84000116	84003184	10	2	4	1	7	2	2	1	3	6	2	3	3	4		4	4			2	1	3	4	4	4				4		1	1	2		1	2		3				3	4	4	4	2		2
84000122	84003185	10	1	4	4	7	4	1	1	4	6	1		2	2	1	1			1	4	1	1		4	1	1	1			1	3	1			2	4			3		1	3	1		1	3	2	1
84000107	84003186	10	1	3	3	6	1	1	1	3	5	2	2			3	4	4		2	1	1	2	4	4	4	4				1	1	1			3	2		3	3		3		3	3				3
84000012	84003188	9	2	4	5	5	1	1	1	1	1	2
84000152	84003190	10	1	2	5	30	3	1	1	4	6	1		4	4	1		3	1		1	1		2			2	2	2	1	1		1	2	1	2			3	3	2	2	2				3	2
84000029	84003192	10	2	4	1	5	2	2	2	2	5		2		2			2	2	2	1	1	1	4	1	4		1				3		1		2	2	1	4			4		4	4	4	1		3
84000040	84003193	10	2	4	1	4	2	1		2	1	1
84000109	84003196	10	1	3	3	30	1	1	1	2	1	1
84000096	84003197	10	2	1	2	7	1	1	1	1	5	3		4		3	4		3	3	4	1	1	3	4		4		4				3	2	3	3	3			1	1		4	1	1		2	3
84000041	84003198	10	2	4	1	6	3	2	1	2	1	1
84000055	84003200	11	2	3	5	40	2	1	1	3	3	1		4	4		4		3	2	3	1	1		4		1	2		1	1	2	2	2			3			2		1		3	2	1	3		4
84000072	84003201	10	1	2	5	5	5	2	3	6	5	1	3	3		3	4	4			3	1	1		2	2	1	2				1	1		2	3	2					2	4	1	2	2		2
84000020	84003203	11	2	3	5	20	2	2	2	2	5	1		4	4		4		1	1	1	1	1			4	1		3	1	2	2	1	1	1				4		4		4	2	2		2	2
84000123	84003204	11	1	4	4	4	3	5	5	4	6	1	1		3	3		3	1		1	1	1	2	1	1			1		4	4		4	4		1			1	1		1	1		1	3		1
84000159	84003205	10	2	4	3	10	2	3	2	4	4	1			3		2	3	3	3	4	2		2		2	3	2		1		2	2		2	3	3				2	3	3		2	2	3	2	3
84000029	84003206	10	1								1	1
84000121	84003207	10	1	2	3	18	2	1	1	4	4			4	4		4	4	2		1	1	2		3			4	4	1	1		1	1			2	1	2		2	2	3		2		2	3
84000043	84003208	11	1	3	4	8	1	1	1	2
84000032	84003209	10	1	2	5	25	3	2	1	4	5	1		4	4		4	3	2		4	2	3		3		2		3	2	1	1			3	3		2	1				1	1	1	1	3
84000066	84003210	10	1	1	0	0	1	2	2	1	3	1	1			1	1		1	1	1	1	2			1	1	1		1	1		1	1			1	1	4			4	4	4	4
84000122	84003212	10	2	2	1	7	4	2	4	5	1	1
84000107	84003213	10	2	3	3	15	2	2	1	3	4	1	2			2	4	4	3		1	2	2		4			2	2	1	2	2	1			2		2	2				3	3	4	4		3
84000046	84003214	10	1	1	3	3	2	2	2	4	5	1	2	4				4	1	1	1	1		4		4	1		4	1		1	1	2	1		3		2			1	3		1	1
84000007	84003215	10	2	2	5	35	1	1	1	1	3				4	1		4	2	2	4	1	1	2		1		4		1			1	1		3	4	2	2		1	1		1	1				3
84000100	84003216	11	2
84000054	84003217	10	1	3	4	10	1	1	1	3	4	1	2		4	4		4	3		2	1	1			4	1	3	3		2	2			1		2	1	4	4		2			2	2		2	3
84000146	84003218	10	1								1	1
84000131	84003222	11	2	2	3	3	1	2	2	3	6	1	1			1	4		1	1	1	1	1		3		1	3	1		1	1				4	1	2		1	1			1	1	1		1	3
84000147	84003226	10	2	2	5	18	1	1	1	2	4	1	4			4	4		4	4	1	1	2			3	1	4		1	2		1		1	3		1		3		2	2	2		2	2		3
84000124	84003228	10	1	3	5	30	1	1	2	3	4	1	4	4			4	4		1	4	1	1	4		4		4	2		2	2		1		2		2		2	1		2	1		1
84000065	84003229	10	2	1	5	30	2	2	3	3	5	2	3	4	3				4	4	1	2	1		4	1	2		3				1	1		3	2	1	3		3	1		3	2		1
84000074	84003230	10	1	4	4	8	1	2	1	1	1	1
84000159	84003231	10	1	4	3	7	1	1	1	1	4	1		4	4			4	4	3	4	3	4			4	4	4	4			2		2	1	3	3		4		4		4	4		4	2	3
84000088	84003232	9	2
84000022	84003237	10	1								6	6	2		2		1		1	1
84000118	84003243	10	1	2	1	4	3	1	2	2	5	1	4		4			4	2	2	1	1		1		1		4	4	1	1				2	2	2	2	1			1	1		1	1	3		3
84000103	84003246	10	1	4	5	35	1	1	3	5	3	2		3	3	3	3	3			2	2	2	4			3	3		1	3		1	1	1	3			3	3	3		4		3				3
84000012	84003247	10	1	2	5	25	1	2	1	4	1	1
84000149	84003249	10	1	3	1	7	3	1	1	4	5	1			4	2	3	1	1		4	1	2	4		1	1			1	1	2		4	3	4				2		1	3	1	1		4
84000144	84003250	10	1	2	5	5	1	1	2	2	2	1			4	4		4	4	2	4	3	1		4	1	1	3			1	2			1	3	2		3	2	1	4			1			3	4
84000146	84003251	11		4	5	20	1	3	1	1	6	1	2		3		4		2	2	4	1		3			2	2	2	1		2		3	3	3	2		2		1	1	1		1				3
84000023	84003252	10	2	2	5	20	2	3	2	4	4	1	4		4		4		3	2	1	1	3	4	4		3	3						1	1	2	1	1		4		2	3	2	2				3
84000161	84003253	11	1	3			2	4	1	5	4	1			3	3		3	3	3	2	1	2			2	2	2	2		2	2		2			2	2	2	2		2			2	2
84000018	84003254	10	1	2			1	1	1	1	5	1	1		4		4	4	4		4	2	2		4			4	4	2	1		1	1			1	1		4		4	4		4	4
84000074	84003256	10	2	1
84000117	84003258	10	1	3	1	1	3	1	3	5	3	1	4	4		4		4		2	4	3	2	4	4		1	4				2	1	1	1	2			3	4		4	4			3	2
84000002	84003259	11	1	4	3	7	2	2	2	2	1	1
84000049	84003262	10	2	4	5	20	1	1	1	1	4	2	1	1	4				2	1	1	1		4			1	4	4	4	1	1	1			3	1			4	4		4		4	4
84000082	84003266	10	2	2	2	4	1	1	1	2	1	1
84000118	84003267	11	1	2	0	4					6	1		3	4	2	3		2		4	1		1		3		2	2	1		2	1	1	1			1	1	4	1			1		1	3		3
84000014	84003268	11	1	3	2	6	4	4	4	5	4	2	1		4	4		4		4	2
84000127	84003269	10	1	4	4	30	1	1	1	1	2	1	2			2	2		2	2	1	1	1	3	1	1			2		2		1	2		2	2			3	3	3	3			3		2
84000124	84003271	10	1	3	1	6	1	1	1	2	3	1	3		4	2	3		2		1	1	1		3	1	2	2				2	1	1	1		2		2	2		2		3	1		4	3
84000122	84003272	10	1	1	3	7	3	2	3	3	1	2
84000142	84003273	10	2	4	5	20	1	1	1	2	1	1
84000004	84003274	10	2	1	3	20	1	1	1	2	6	2									1	1
84000052	84003275	10	1	2	5	5	1	1	1	1	1	1
84000025	84003276	10	1								1	1
84000005	84003279	10	2								3	3	4	3	3			3	3
84000010	84003280	10	2	4	3	8	1	1	1	3	4	1	2	2			3	3		3	1	2		2		4	4	4	4			3	3	2			3	2				1	3	1	1	1	4
84000128	84003282	10	2	3	2	2	1	1	1	1	1	2
84000142	84003284	10	1	4	0	2	2	4	3	5	3	1		4	4	4		4	4		1	2	4		4	1			4	1		2	1	2		2		2			1	2	4	2		2	2		3
84000108	84003287	10	2	3	2	2	2	3	3	2	6	1		4			4	3	2	2	1	1	1	4	4		3	3			2	2		3		4		2	2	3	1			1		1	2		3
84000103	84003289	10	1	2	5	35	2	1	1	1	4	1			4		3	4	2	2	1	1	2		2	1		1	1			1	1	1		2	2			3	2	2		2	2		1	3
84000090	84003290	10	1	1	5	30	5	5	4	6	3	1	1	1			1	1		1	2	2				1	1	1	1	1	4	4	4	4			4			1	1		4	1	1				1
84000129	84003291	10	2	4	5	40	1	1	1	1	1	1
84000100	84003293	10	2	3	2	8	3	3	3	6	1	1
84000156	84003295	9	2	4	4	4	1	1	1	1	6	6	1			1		1	1	1	2	1	1		4	1			4	4				2	2	2	2	2			2	2	2	2	2				1
84000065	84003297	10	2	2	5	10	1	1	2	3	4	2	2		2		2	2		1	1	1	2			2	2	2		2	1		1	1			1	2	1		1	1			2	1
84000003	84003299	10	1	3		6	2	2	2	1	6	1	4	4		4	4	4			4	1		4		4		4	4	1		2	1	1			2	2	3		3			3	3	3	4	2
84000103	84003305	11	1	4	5	35	3	1	1	3	1	1
84000030	84003306	10	1	2	3	20	2	1	2	6	4	1	4	4		1		4		1	4	2	1		4		1	4		1	1	2		1			1	1		3	1		4		1	1	1		4
84000064	84003307	10	1	2	5	40	1	3	1	4	6	1	1			3		4	1	1	4	2			4	1		2	3	1	1		1		2		2	2	2	3	1	1			1			4	3
84000059	84003310	10	2	2	2	21	2	1	1	3	2	1			4	3		3	4	4	4	1	1			3	2	3		3	2	2	1			3	3			3	3	4		3		2	3	3
84000106	84003311	10	2								5	1	2	2	4				4	2
84000150	84003312	10	2	3	5	7	1	1	1	1	5	5			2	2	2	2		2	3	2	2	2	2	2				2		1	2	3		3		4	4			3	2	2		1	3		2
84000056	84003314	9	2	4	1	8	1	1	1	1	1	1
84000033	84003316	10	2
84000021	84003317	11	1								3	1	2		3	3	3	3
84000105	84003318	10	1	4	3	18	2	1	1	4	1	1
84000035	84003320	10	2	3	4	24	3	3	1	5	5	1	2			1		3	2	1	1	1	1	3	2			2		1	1	1	2				2	3	1	1	1		1	1			3
84000162	84003321	11	1	3	4	28	2	1	1	3	4	1	4		3			4	2	1	4	1			3	3		3	3	1	1	1	1		3	3				3	1	1	4			2		2
84000109	84003322	11	1	3	3	18	1	1	1	2	4		2			2		2	2	1	2	1	2		2		2	2		2	1	1		1		4	1		3	2		3	3			3		2	3
84000015	84003323	10	2	4	5	5	1	1	1	1	1	1
84000112	84003324	11	2	2	5	25	4	1	2	4	4	1	4		4	4	4		3		1	1				1	1	3	1	1	2			1	1	4		2		3		1	2	1		1	4
84000128	84003325	11	1	4			2	1	1	3	5	1									3	1
84000092	84003328	11	1	4	5	30	2	2	1	2	1	1
84000119	84003330	9	2	3	3	7	1	1	1	1	4	1		3	1		1	1		1	4	3			4	3	1		1	1	1			1		1	4	4	4		1	1	2			1		2	4
84000071	84003331	10	1	4	1	4	1	1	1	1	2	2	3			3	3	3		1	4	2	4		4		4		4	4	4		4			4	4	4		4	3	3			2	3		3
84000029	84003332	10	1								5	1		1	4	3			3	1
84000039	84003334	10	1	4	5	40	2	1	2	3	4	1		4	4	4		4	4		4	2	3	4	4	1	1				1		1	1	1	1					3		4	3	2	2		3
84000079	84003336	11	1	4	3	21	2	4	2	3	4	1			3		2	1	2	1	1	3			2	2	2		1	1	3		1	2	2			1	2	1		1	1	1			4	4
84000041	84003340	11	2	3	5	7	1	2	1	5	5	1	4			1	1	1	1		4	1		4	4		1	1		1		2		2		2	2	2		2		2		2	2	2	2		1
84000034	84003341	10	2	2	8	7	1	2	3	4	1	2
84000078	84003342	10	1								1	2
84000085	84003343	10	2	2	5	42	2	2	2	2	2	1			4	4	4	4	4		4	3	4	4	4	4				4	4			4		4	4	4	4			4	4	4		4		4
84000101	84003347	10	1	4	5	35	2	1	1	3	4	1		4		4	4	4		4	4	1	1				3	1	1	3		1		1	1	4	4		4	3		3		3		3
84000037	84003349	11	1	2	5	5	2	1	3	5	6	1		4		4		4	4	3	4	1		4	4	1		3		2	3	3	1			3		2	4		4	3	4		3			2
84000084	84003350	9	2								1	1
84000128	84003353	10	2	2	5	30	1	3	1	3	4	1	4		4	3		4		2	4	1	1		4		1	3		1	2	2			1	3		2		3		2	4	2	2
84000160	84003354	10	2	2	5	5	1	1	2	3	1	1
84000031	84003358	9	2	4	1	1	1	2	3	4	4	1		4	4	3		3	2		4	1	2	2	2		1			1	2	2	2	2		4			1				2	1	3	3	4		3
84000113	84003359	10	2	2	5	30	1	1	1	3	3	1		1		2	4	3		2	1	1	2		4			3	4	1	1	2			1		2	2		1	2		2		2	1	3		3
84000098	84003360	10	2	2	5	35	1			1	1	1
84000119	84003361	9	1	4	3	5	2	1	1	3	3	1			4	3	4	4		2
84000061	84003366	10	2
84000157	84003368	10	1	2	5	30	1	1	1	3	5	1		4		3	4	3	3		4	1		3	3		2	3	3		1	1		1		3		2	2		2		2		2	2		3	3
84000048	84003370	10	1	2	0	4	1	1	1	2	4	1		4	4		4	2		1	4	1	2	1	3				3	1	1	2	1			3		2	1	2	1	1				1		3	2
84000092	84003371	10	2	3	4	5	3	1	1	4	6	2	2			2	1		1	3	4	1	1		4	1	2		3		2	2	1		4	3				2	2		3		3	4			2
84000153	84003372	9	2	3	3	3	1	1	1	1	1	1
84000087	84003373	10	1	2	5	20	1	3	1	3	5	1	4	4				4	3	2	2	2		4	4	1	2	2			3	3	2	3		4			2	2			2	1		2	4	4
84000034	84003374	10	2	4	3	8	1	1	1	1	3	1	1	1			1	1		1	4	1		1	4			3	2	1	1	1	1	1	1					3	1		4		1	1		4
84000038	84003377	10	2	4	5	5	2	3	1	4	6	1	2	4		1	4			2	4	1	2	1		1		1		1	2	2			4		4	2		2	1		4	1		1			2
84000145	84003380	10	2	3	5	20	2	1	1	1	6	1	4				4	4	2	1	4	2	1	4		4	1	4				2	1	3			2	1	3	3			4		4	2	2
84000018	84003383	10	1	2	7	7	3	3	3	3	5	1		4	4		4	4		4	4	1	3	4	4		3			1		2	1				2	3		3	2		4	4		4	2
84000078	84003384	10	2	4	5	7	1	1	1	1	4	1	1		1		1		1	1	2	3	1		4	3	3	3				1	1		1	1	1			4	4		4	4	4				3
84000054	84003387	10	1	4	3	8	1	1	1	2	5	2	4		4		4	4		2	4	1		3		3	1		1	1		2	2		4		2	2	1		1	1	1		1				3
84000133	84003389	11	2	4	2	4	1	2	1	2	3	1	4		4		4	4	3		4	1		2	2	2		2	2			1	1	1	1			2	3	4			4		2	1		3
84000119	84003390	10	2	4	3	24	1	1	1	1	5	1		2	1		1	2		1	2	1	2		1	1			1	1	2	2	2	2		1				2	1	1	2			1			2
84000036	84003391	10	1	4	0	4	1	1	1	3	3	1		3			2	3	1	2	2	1		2		1	1		1	1		1	2	3			3	4				1	4	1	1	3	3	2	2
84000091	84003393	10	2								4	1	4	4			4		2	1
84000064	84003395	10	2								3	1				4	4	3	4	2
84000100	84003396	10	2	4	1	8	1	1	1	2	5	5		2	2			2	2	2	1	1	4		4	4	1	1			1	1	1				1	1		4		4		4	4	4	2
84000120	84003397	10	2	2	5	30	1	1	1	2	2	2		4		2	2	3	1		1	3	1	4	3		1		3		1	1	1	1	1				2		1	2	4		2			4
84000117	84003399	10	2	3	5	30	1	3	3	2	4	1		4		3	4	4		1	1	1	2	2	4		2			2			2	2	1	1		1		3	3			3	3	3		3
84000071	84003400	9	2	1	0	0	1	1	1	1	3	1	4		4			4	4	4	4	1		4	4	4	4		4				1	1	1		4	1			4		4	4	4	4	1		1
84000094	84003401	10	1	4	5	25	1	1	1	3	3	1	3	3	3		3	3			4	1	1		3		1	3		1	2	3		3		4	3		2		1	1	3			1	1		3
84000110	84003403	10	1	4	2	4	2	1	1	1	1	2
84000041	84003404	11	2	4	5	30	3	4	1	6	6	1	3		4	3	4		4		1	1	4	4	4		1	4			3			3	2	3		2	1		2	2	3			1		3	4
84000123	84003405	10	2	3	5	16	2	1	1	3	6	2	1	2			1	2	1		1	1	1			2	1		1	1		2	2	2	2		2		1				2	1	1	1
84000033	84003406	10	2
84000061	84003407	11	1
84000109	84003408	10	1	4	5	30	1	3	2	5	3	1		2	4	2	4	3			4	1	1	4			2	4		1		3	4		4		3	4	3		3	1	1		1			1	1
84000139	84003409	11	2	4	5	25	2	2	2	4	5	1			4	4	4		4	4	1	2	1	4	3	1			3		1	1	1			1	2		3	3		3	3	2				2	3
84000094	84003411	10	1	2	1	7	1	2	1	1	6	1			4		4	4	4	4	4	1			4	4	1	1		1			2		3	4	4	2	2	1		2		1				1
84000101	84003414	10	2	3	5	35	2	2	1	2	3	1	3		4		3	3	4		1	1		3		1		4	3	1		3		2	2	4	2		4	4	2	3			2		3
84000050	84003416	10	2	3	5	15	3	1	1	1	1	1
84000027	84003417	11	1	3	0	6	1	3	1	6	6		4	4	4	4				1	1	2	2			4		4	1	2		3		3	3	4		4	3		3			3	3	3	4
84000081	84003419	11	1	2	4	4	3	2	5	5	6	1	2	1		2			1	1	1	3	4	3	1	1				4				1	1	1	1	1	2	3			1	2			1	4	4
84000157	84003420	10	1	2	5	30	1	1	1	1	6	1		4	4		4	4		4	1	1	3	2		4		1		1	2			1	1	3	2		2	1	1			2	1			1
84000099	84003421	10	1	3	3	2	1	2	2	4	1	1
84000125	84003424	10	1	4	5	5	2	1	2	2	4	1	3		3	4			4	4	1	1		4	2	1	3			1	2			1	1		1	1	3		3	3	3		3			3	4
84000005	84003425	10	1	2	3	3	1	1	4	5	6	2			3	2	2		1	1	1	1		1	4		1	2		1	1	2	1				3	2	3	4	4				2	2	4	1	2
84000066	84003428	10	1	4	1	1	2		2	2	1	1
84000041	84003429	11	2	2	5	30	1	1	1	1	6	1		4		1	1	1		1	1	1	1			1	1		1	1	1		1	1		4		2	2	2	1				1	1		1
84000088	84003431	10	2
84000155	84003432	11	2	4			1	1	1	2	4	1	4			4	4	4		1	4	2	2		2	2		2	2				3		3	3	3	3	2	2		1		1	1			4	2
84000072	84003433	10	1	4	5	7	1	1	1	1	4	1	4	4	4			4		4	4	2	1		4		4		4	1	2	1	1		1		2		4		4		4	4		3
84000093	84003434	10	2	4	7	7	1	2	2	6	5	1	2		3		4		2	2	2	2	2		4		2		2	1		1	1			1	2	1		3	2			3	2	3	2	3	3
84000010	84003437	11	1	4	3	15	1	2	1	4	2	1	4	4		3	4		3		4	1		3	3	1			3	1	2		1	2	2		2		2	2	2		4			2
84000041	84003438	11	1	2	5	5	2	3	2	4	5	1	1				4	4	2	2	3	1	3	2		4			2	1	2	2		2		4		4	2	3	1		1		1			1
84000140	84003439	10	1	3	3	8	1	1	2	3	6	1		4	4		4	4		1	1	2		1	3		1	4		1		2	1		2	4	2		2	3			4		2	2	4		3
84000044	84003441	10	2	2	3	3	2	2	1	3	4	2				3	3	3	4	4	1	1		2			2	2	2	2		2	2	2	2		2		2			1	2		1	2	2
84000127	84003445	10	1	4	4	24	1	1	1	1	3	1	2	2		2	2		1		2	1	1	1			1	1		1			1	1	1	1	1				1	1	1	1		1	1
84000120	84003447	10	1	2	5	30	1	2	1	2	4	1	2		2		2	3		2	1	1	2	3	2			3		4	2		3	4	1			2	1		3	2	4			2		1	1
84000159	84003449	10	2	4	3	20	1	1	1	1	3	1		2	3	2		2	1		3	1	2	2	1		1		2			2		4	4		4	3	2	1		2	3			3	2
84000113	84003451	10	1	3	5	35	1	1	1		4	1	4	4		4	3	4			3	3			4	2	4		1	1				3	1	4	2	1	4	4			4	3		4		3	4
84000022	84003452	10	1	2	5	45	2	2	1	4	5	1	3		3	2			3	3	4	1	1	4	2		1	1			2		2		1	4		2	3	3			4		2	2		1	3
84000138	84003453	10	1	1	5	50	2	4	3	4	4	5		3		3	4		1	2	1	2	2	4		4		4		1		2		1	1	3		1		3	1		2	2		2	4	3	3
84000138	84003456	10	1	3	5	60	2	2	2	4	4	1	3	4	4	4		4			1	3	1	4	4	1			2		1	3			3	3	1		1	4				1	1	4		4
84000048	84003457	10	2	3	3	2	2	1	1	1	1	1
84000146	84003459	10	2	4	5	20	1	1	1	2	6	1	1		4		4		4	3	1	2	1	4	4	1				1		2		2	1		2	2	4			4	4	4	4		4		3
84000124	84003460	11	2								5	1				2	2	2	2	2
84000160	84003462	11	2	4	0	4	1	1	1	1	3	1	4	4	4	2				1	4	1		3	4	1			3	1		1	2	1	1	4				4	1			2	1	1		1	3
84000068	84003464	10	2	2	5	35	1	1	1	1	3	1	2	4	4			4		3	4	1	1			4	1	4		1	1			1	1		3	1			1	1		2	1	2		2	3
84000098	84003467	11	1	4	1	8	2	2	2	2	3	1	2	2		2		2		2	2	1	2	2	2				2	2	2	2	2		2		2			2	2	2	2			2		3
84000113	84003468	10	2	2	5	30	2	4	2	6	6	1		1		1	1	1		1	1	1		2	2		1	2	2			2	2	2		4	4		1	1	1	1			1				2
84000069	84003471	10	1	4	2	24	1	1	1	3	5	2	1	1		1			1	1	2	1		1		1		1	1	1		1	1		1	1		1	1	1				1	1	1			1
84000088	84003475	10	1
84000157	84003476	11	1	2	1	6	2	3	4	6	6	1		1		2	4	2	2		4	2	2			4	1	3		1	1			1		1	2	2		2	2		2	2	2		2	4	3
84000030	84003478	10	2	4	3	17	1	1	1	3	4	1	4		4			4	2	3	4	1	4	4		4		4		1	2	2		2	3		2		1	3			2		1	1			3
84000091	84003480	10	2								3	1			4		1	4	3	1
84000103	84003484	10	1	4	1	7	1	1	1	3	3	1		4		3	4		4	4	1	1	1	3	4			2	3		2	2			2	4	4			2		2	2		1	1	3	1
84000008	84003485	10	2	4	2	2	2	2	2	2	4	1		4		3	3	3	3		1	1	2			2	2	2	2		2	2		2	2	2			2	2		2		2	2		2
84000154	84003486	10	2	4	1	6	1	1	1	3	6	1		4	2		4		2	1	1	2		2	2		1	2	2				1		1	1	1	1		1	1	1			1	1	4	4	3
84000155	84003488	10	2	4	2	2	1	1	1	1	5	1	1	4	4		4	4			4	1	1		4	4			4	1	2	2			2	2		2		4	2		4	2	2		2	4
84000153	84003489	10	2	4	6	13	2	3	5	1	4	2		4	3	4		3		4	4	1			3	2	2	2		2		2			2	2	2	3		2	3		2	3	4
84000132	84003491	11	1	3	3	7	1	2	1	3	5	1	4	4	4		4			4	1	1		4	4	4	1	4			1		1	1	1			1	4	4		4		4	4
84000081	84003492	10	1	3	5	30	1	1	1	3	4	1	4	4		4		4	2		1	1	3	4		1			1	1			1	1	1	2		1	3	3	4		3			1	2	3	3
84000124	84003493	10	2	4	5	35	1	1	1	1	5	1				4	4	4	4	3	4	1	2	2	4	1		2			1		1	1	1			1			1	1	4	1	1			1	3
84000091	84003494	9	2	3	1	7	3	2	3	2	6	1	1	4	2		2	1			5	1	3	3	4		2		1		2		3	3	1	4			3	2	2		3		3		2	1
84000013	84003495	10	2								5	1	4	4	4			3		2
84000131	84003496	10	2	3	3	24	1	2	2	4	6	1			4	4	4	4	3		1	1	1		4	1	1		3			1	1	1	1	1			1		2	2	4		2		1	2
84000014	84003497	11	1	4			1	1	1	1	3	1		4	4	4		4		4	1	2	3			3		3	1	1			1		1		1	1	4	4			4	4		4	2	3
84000081	84003498	11	1	2	5	27	2	2	3	3	5	1			4	2	4	4		2	1	1	2		4	1	1	4			1		1		1		3	2	1	2			2	3	1			1	3
84000127	84003499	9	1	4	1	6	1	3	2	4	4	1	3	3	4			4	4		1	2	1		1	2		2		1	1			1	1	1		1	1	1		1		1	2
84000150	84003500	10	1	4	1	7	1	1	1	1	4	1	1	2		2	2	2			1	1			4	1	1	1	1			2			1	1	2	1	2			1	4	2	1			3	3
84000053	84003503	11	1	4	1	8	4	3	2	5	6	1		4	4	2	3		1		1	2	1	4	1		1			1				2	2	3	3	2	2	3	1				2	1	4	3
84000043	84003504	10	2								5	1	2	3	2			1		4
84000073	84003506	10	2	3	5	5	1	1	1	4	5	1	3				4	3	1	1	4	1	1		4		1	3	3		1			1	1		4	4			1	1	1		1	1	1		1
84000049	84003507	11	1	2	4	4	1	1	1	1	6	3		3	3	1	3		3		1	3		2	3	1	3		3		3				3	3	3	3	1	2		2			2	1		4
84000156	84003510	10	1	4	1	4	1	2	2	3	1	1
84000149	84003511	11	1	3	5	35	2	2	2	3	6	3			2	2	4	2		1	1	1	1	1	2	1		4					2	1	3	4		4				2	3	2	2	2
84000146	84003512	10	2								2	2	2	4	3			3		1
84000053	84003515	10	1	4	5	5	1	1	1	1
84000106	84003517	10	2	3	5	30	1	1	1	1	1	1
84000031	84003518	9	2								1
84000160	84003521	10	2	3	0	20	1	2	2	3	3	3	1		4	4	4	4			4	3		1		1	2	4	4		2	2	1			4		4			2	2	3	2		1			3
84000101	84003522	10	1	4	5	7	2	1	1	3	4	1			3	2		2	1	1	5	1		1		2		2	1	1		4	2		3	3		4		2	2	1	3		1		3		2
84000055	84003524	10	1	1	5	40	2	1	1	1	3	1	1		4		4		1	1	1	2	2	4	4		1	2			1	2		1	1		1		1	2		1			1	1
84000090	84003528	10	2	4	6	6	2	2	2	2	3	1			4		4	4	4	4	4	2	3	4		2			3	1		2		1	1	1	2		4				4	4	3	1
84000039	84003529	10	2	3	5	8	1	1	1	1	3	1	4		3	3	4		4		4	2	1	3		4	3	3			1	1				4	4	1	3	4	4	4	4					3
84000090	84003530	11	2	1	5	15	1	1	1	2		1	2		2		2	2	2		1	2		2	2		2		2	2	1	1	1	1				1	3	4			4	2	2			3
84000037	84003532	11	2	3	1	1	1	1	1	1	1	1
84000027	84003534	11	2	3	3	15	2	3	1	4	5	1			4	3	4	3		2	1	2				4	4	3	4	1		3	2			4	3	3	3			3	3	4	4
84000019	84003535	10	1	3	2	40	1	1	1	1	5	1	1		1			1	1	1	1	1		4		1	1	4		1		4	1	3			2	4		1		1	1	1		1	3	2
84000100	84003536	10	2	2	2	8	6	3	4	5	5	5		2			3		4	3	3	1			4			3	2	3	4	3		3		4	3				3	2		3		4	4		4
84000109	84003537	10	1	2	3	21	2	1	2	3	2	1	1			2	4	4		1	4	2		4		4	1	1	1			2		1	1		2	2	2	3	1		2		1		3	4	1
84000113	84003539	10	2	3	5	35	2	1	1	2	3	1	4			2			3	2	4	1		2	4	1	2	4			1	2		3			3	1		4		3	3		3	2		1	2
84000134	84003540	10	2	3	5	30	1	1	1	1	6	1		4		4	4	4		2	1	2		4	4	1			3	1	2		2		1		2	1	2	3			4		2	1	1	2
84000106	84003541	10	1	2	5	5	1	3	3	2	4	1	2		4			4	2	1	4	1	1	4		1	3	3			2	4	2		3			3	3		2	2	4	2			4		3
84000103	84003543	9	1	4	1	7	2	2	1	3	1	1
84000092	84003544	10	1	1	4	30	2	2	3	4	3	1	2		3	1		4	1		1	1	1		2	1		3	1		1	1				4	2	1	1	2	1	1	3						2
84000008	84003547	9	2								1	1
84000001	84003548	10	2	4	1	7	2	1	1	2	4	1		3	3		4		3	1	4	2			4	1	1	2	2			2	1		1	2		1	2	3	2			1		1	2		3
84000069	84003549	11	1	4	3	8	1	1	1	1	6	2	2	4	1	1	2				1	1		1	2	1			4	1	1			1	1	4		1		4	1		3	3		1		3	3
84000048	84003552	10	2	2	3	3	3	3	2	6	1	1
84000087	84003554	10	2	2	5	20	1	1	1	1	4	1	4	4	4	4			3		1	1	2		4	1	1	3				2	1	1		3	2		3			3	4		2	1		2	3
84000023	84003556	10	2								4	1	2	4			4	4		2
84000118	84003559	10	2	3	15	15	2	2	2	2	2	1	1	2		3		4	4		2	1	2		2	2	3			2	3		3	3		3		3	4	3			2	2		3
84000134	84003560	10	1	2	0	0	1	2	1	4	3	1		4	4		4		2	1	1	2	4	3				3	1	1	2		1	1	3		3		1			1	4	1		1	3
84000077	84003561	10	1	2	3	35	1	3	2	4	4	1	3		3	3		3		2	4	1		3	4	1	2			1		1	1	1		3		1	3	3	3	3			2		3	2
84000161	84003564	10	1	3	5	5	1	2	1	6	6	1		4	3		2		3	1	1	2	1	2	4	1	2				2			1		2	1	1	1	2		1	3		2				3
84000014	84003565	10	2	1
84000075	84003566	11	1	2	0	11	1	1	1	2	5	1		4	4			4	2	3	1	1	1		4	1	2	1			1	2	1		1			1	2		2	1	1			3		4	3
84000034	84003567	10	2	3	3	8	1	1	1	1	6	1	2	2				2		2	4	1	2			2	2	2		2	1	1		2		2	4		2	2			2	2		2	1	2
84000153	84003570	10	2	3	3	3	1	1	1	2		3		2	4			4	2	2	1	1	2	4		4	1		3		3		2		3		4	1	3	3	1		4			1	3	3
84000032	84003571	10	2	3	1	5	1	1	1	1
84000078	84003572	9	2	4	7	56	1	4	2	5	1	1
84000060	84003573	10	2	4	5	35	1	1	1	1	4	1		4	2		3	3		1	1	1		2	1	1		3	3			3		2	3	3	4		1			1		1	1	1	3
84000062	84003575	10	2	3	5	40	1	1	1	2	5	2			4	3	4		2	1	1	2	2				1	3	3	3		2		1	1		2	1	4	2	2			3	1		2
84000134	84003579	10	2	1	5	30	2	1	1	2	3	1	4	4			1	4		1	1	1	1			1	1		4	1				1	1	3	1	1	4	4		4	4			4		1
84000109	84003580	11	2	4	3	18	1	1	1	1	5	1	1	2	2		2	2			2	1	1	2	2		1		2		2		2	1		4		2	2	2		2	2	2			3	3
84000120	84003581	10	1	3	5	30	1	1	1	3	5	2	4		4			4	2	2	2	1		2		2	1		2	1	2	2		2		3		2	2	2	1				2	1		2	2
84000068	84003582	10	2	4	5	35	1	1	1	1	3	6	1		2	2	3	3			4	3	4		3		4	3		4	1		2	1			2	1	1		2		1	2	1			1
84000032	84003584	10	2	3	1	5	2	3	2	5	1	1
84000138	84003585	10	1	2	5	35	2	1	1	4	5	1			4	2		4	3	2	1	1		4	4	2			3	3		4	1	4		4		4	3			1	1		1	1			3
84000112	84003586	10	1	2	1	5	3	3	2	4	4	1		4	4		4	4	4		1	1	2		3		2	4	4		1	1		1	1		2				4	4	4		4	4			3
84000056	84003587	11	1	4	3	5	1	3	1	4	6	1	1	4			3	4		1	4	1	1	4	1			3		1	3				2	4	4	4			2	3	3	3	3		1
84000058	84003588	10	2	1	5	5	1	1	1	1	4	1		2	1	1		1		1	1	1	2	2		2		2		2	2	2	2	1			2			3	2	2		2		2		3
84000136	84003590	10	2	4	5	25	1	2	1	3	5	1	1		1	1		1	1		4	1	2			4	1	1	1			2		2	2	2		2			1	2	4	1	1		2	2	2
84000048	84003592	10	2	2	2	20	1	1	1	2	3	1	2	4	4		4			2	1	2		3			3	3	3	1	2	2	1			1	2			3	2	3	4			2	2	2	3
84000023	84003594	10	1	2	1	4	1	2	1	3	6	1		2	4		4	4		1	1	1		1	4			4	4	1			2	2		4	2	1	2	2			2		2	2			3
84000044	84003597	11	2	3	3	23	1	2	1	3	6	1	4		4		4	4		2	4	1			4	1	1	2	2			3	1	2	1		3		2	4		2	3		2		4
84000033	84003600	10	2
84000129	84003604	10	1	1	1	8	1	4	1	6	4	1		4	4	4		4	4		1	1		4		4		1	3	1		2	1		2	4	3		2			1		3	1	1
84000048	84003608	10	1	3	3	3	1	1	1	2	4	1	4	4	4		3	4			4	1	2	3	3	1		3				1			1	2	3	1	2			3	4	3	3
84000073	84003613	10	1	4	5	20	1	1	1	1	1	1
84000159	84003614	10	2	4	3	3	1	1	1	2	3	1	3	4	3				2	2	1	1	1		2	1	3			1	1			2	3		3	4	1				3	1	2	1		2
[truncated: 2,553 more rows]
[truncated: 193 more columns]
