# Supplementary material for: Bayesian Nonparametric Sensitivity Analysis of Multiple Test Procedures Under Dependence
Source: Biom J. 2025 Dec 14;67(6):e70101. doi: 10.1002/bimj.70101 (PMC12703229; doi:10.1002/bimj.70101)
Supplement: Supplementary file 1 — Supporting File: bimj70101‐sup‐0001‐DataCode.zip [file BIMJ-67-e70101-s001.zip › Code_and_Data/data/CY08MSP_STU_QQQ_USA_variable_labels.txt]

Variable	Position	Label
CNT	1	Country code 3-character
CNTRYID	2	Country Identifier
CNTSCHID	3	Intl. School ID
CNTSTUID	4	Intl. Student ID
CYC	5	PISA Assessment Cycle (2 digits + 2 character Assessment type - MS/FT)
NatCen	6	National Centre 6-digit Code
STRATUM	7	Stratum ID 5-character (cnt + original stratum ID)
SUBNATIO	8	Adjudicated sub-region code 7-digit code (3-digit country code + region ID + stratum ID)
REGION	9	REGION
OECD	10	OECD country
ADMINMODE	11	Mode of Respondent
LANGTEST_QQQ	12	Language of Questionnaire
LANGTEST_COG	13	Language of Assessment
LANGTEST_PAQ	14	Language of Parent Questionnaire
Option_CT	15	Creative Thinking Option
Option_FL	16	Financial Literacy Option
Option_ICTQ	17	ICT Questionnaire Option
Option_WBQ	18	Well-Being Questionnaire Option
Option_PQ	19	Parent Questionnaire Option
Option_TQ	20	Teacher Questionnaire Option
Option_UH	21	Une Heure Option
BOOKID	22	Form Identifier
ST001D01T	23	Student International Grade (Derived)
ST003D02T	24	Student (Standardized) Birth - Month
ST003D03T	25	Student (Standardized) Birth -Year
ST004D01T	26	Student (Standardized) Gender
ST250Q01JA	27	Which of the following are in your [home]: A room of your own
ST250Q02JA	28	Which of the following are in your [home]: A computer (laptop, desktop, or tablet) that you can use for school work
ST250Q03JA	29	Which of the following are in your [home]: Educational Software or Apps
ST250Q04JA	30	Which of the following are in your [home]: Your own [cell phone] with Internet access (e.g. smartphone)
ST250Q05JA	31	Which of the following are in your [home]: Internet access (e.g. Wi-fi) (excluding through smartphones)
ST250D06JA	32	Which of the following are in your home? <Country-specific item 1>
ST250D07JA	33	Which of the following are in your home? <Country-specific item 2>
ST251Q01JA	34	How many of these items are there at your [home]: Cars, vans, or trucks
ST251Q02JA	35	How many of these items are there at your [home]: Mopeds or motorcycles
ST251Q03JA	36	How many of these items are there at your [home]: Rooms with a bath or shower
ST251Q04JA	37	How many of these items are there at your [home]: Rooms with a [flush toilet]
ST251Q06JA	38	How many of these items are there at your [home]: Musical instruments (e.g. guitar, piano, [country-specific example])
ST251Q07JA	39	How many of these items are there at your [home]: Works of art (e.g. paintings, sculptures, [country-specific example])
ST251D08JA	40	How many of these items are there at your home? <Country-specific item 1>
ST251D09JA	41	How many of these items are there at your home? <Country-specific item 2>
ST253Q01JA	42	How many [digital devices] with screens are there in your [home]?
ST254Q01JA	43	How many of the following [digital devices] are in your [home]: Televisions
ST254Q02JA	44	How many of the following [digital devices] are in your [home]: Desktop computers
ST254Q03JA	45	How many of the following [digital devices] are in your [home]: Laptop computers or notebooks
ST254Q04JA	46	How many of the following [digital devices] are in your [home]: Tablets (e.g. [iPad®], [BlackBerry® Playbook™])
ST254Q05JA	47	How many of the following [digital devices] are in your [home]: E-book readers (e.g. [Kindle™], [Kobo], [Bookeen])
ST254Q06JA	48	How many of the following [digital devices] are in your [home]: [Cell phones] with Internet access (i.e. smartphones)
ST255Q01JA	49	How many books are there in your [home]?
ST256Q01JA	50	How many of these books at [home]: Religious books (e.g. [Bible], [Example 2])
ST256Q02JA	51	How many of these books at [home]: Classical literature (e.g. [Shakespeare], [Example 2])
ST256Q03JA	52	How many of these books at [home]: Contemporary literature
ST256Q06JA	53	How many of these books at [home]: Books on science
ST256Q07JA	54	How many of these books at [home]: Books on art, music, or design
ST256Q08JA	55	How many of these books at [home]: [Technical reference books]
ST256Q09JA	56	How many of these books at [home]: Dictionaries
ST256Q10JA	57	How many of these books at [home]: Books to help with your school work
ST230Q01JA	58	How many siblings (including brothers, sisters, step-brothers, and step-sisters) do you have?
ST005Q01JA	59	What is the [highest level of schooling] completed by your mother?
ST006Q01JA	60	Does your mother have any of the following qualifications: [ISCED level 8]
ST006Q02JA	61	Does your mother have any of the following qualifications: [ISCED level 7]
ST006Q03JA	62	Does your mother have any of the following qualifications: [ISCED level 6]
ST006Q04JA	63	Does your mother have any of the following qualifications: [ISCED level 5]
ST006Q05JA	64	Does your mother have any of the following qualifications: [ISCED level 4]
ST007Q01JA	65	What is the [highest level of schooling] completed by your father?
ST008Q01JA	66	Does your father have any of the following qualifications: [ISCED level 8]
ST008Q02JA	67	Does your father have any of the following qualifications: [ISCED level 7]
ST008Q03JA	68	Does your father have any of the following qualifications: [ISCED level 6]
ST008Q04JA	69	Does your father have any of the following qualifications: [ISCED level 5]
ST008Q05JA	70	Does your father have any of the following qualifications: [ISCED level 4]
ST258Q01JA	71	In the past 30 days, how often did you not eat because there was not enough money to buy food?
ST259Q01JA	72	Now think about where you would place your family on this scale. Where would you say your family stands at this time?
ST259Q02JA	73	Now think about where you would place your family on this scale. Where do you think you will stand when you are 30?
ST019AQ01T	74	In what country were you and your parents born? You
ST019BQ01T	75	In what country were you and your parents born? Mother
ST019CQ01T	76	In what country were you and your parents born? Father
ST021Q01TA	77	How old were you when you arrived in [country of test]?
ST022Q01TA	78	What language do you speak at home most of the time?
ST226Q01JA	79	How long have you been enrolled at this school?
ST125Q01NA	80	How old were you when you started [ISCED 0]: Years
ST126Q01TA	81	How old were you when you started [ISCED 1]: Years
ST127Q01TA	82	Have you ever repeated a [grade]: At [ISCED 1]
ST127Q02TA	83	Have you ever repeated a [grade]: At [ISCED 2]
ST127Q03TA	84	Have you ever repeated a [grade]: At [ISCED 3]
ST260Q01JA	85	Have you ever missed school for more than three months in a row: At [ISCED 1]
ST260Q02JA	86	Have you ever missed school for more than three months in a row: At [ISCED 2]
ST260Q03JA	87	Have you ever missed school for more than three months in a row: At [ISCED 3]
ST261Q01JA	88	Why miss school for 3+ months: I was bored.
ST261Q02JA	89	Why miss school for 3+ months: I was suspended for something (e.g. violence, aggression, use of drugs, drug dealing).
ST261Q03JA	90	Why miss school for 3+ months: I was pregnant.
ST261Q04JA	91	Why miss school for 3+ months: I could not reach school because of transportation problems.
ST261Q05JA	92	Why miss school for 3+ months: I had to take care of a family member.
ST261Q06JA	93	Why miss school for 3+ months: I had to help with work at home, the family business, or on the family land.
ST261Q07JA	94	Why miss school for 3+ months: I had to get work to bring money home.
ST261Q08JA	95	Why miss school for 3+ months: I was sick.
ST261Q09JA	96	Why miss school for 3+ months: I did not feel safe at school.
ST261Q10JA	97	Why miss school for 3+ months: I could not pay [school fees].
ST261Q11JA	98	Why miss school for 3+ months: School was closed because of a natural disaster (e.g. flood, earthquake).
ST062Q01TA	99	In the last two full weeks of school, how often: I [skipped] a whole school day
ST062Q02TA	100	In the last two full weeks of school, how often: I [skipped] some classes
ST062Q03TA	101	In the last two full weeks of school, how often: I arrived late for school
ST267Q01JA	102	Agree/disagree: The teachers at my school are respectful towards me.
ST267Q02JA	103	Agree/disagree: If I walked into my classes upset, my teachers would be concerned about me.
ST267Q03JA	104	Agree/disagree: If I came back to visit my school 3 years from now, my teachers would be excited to see me.
ST267Q04JA	105	Agree/disagree: I feel intimidated by the teachers at my school.
ST267Q05JA	106	Agree/disagree: When my teachers ask how I am doing, they are really interested in my answer.
ST267Q06JA	107	Agree/disagree: The teachers at my school are friendly towards me.
ST267Q07JA	108	Agree/disagree: The teachers at my school are interested in students' well-being.
ST267Q08JA	109	Agree/disagree: The teachers at my school are mean towards me.
ST034Q01TA	110	Agree/disagree: I feel like an outsider (or left out of things) at school.
ST034Q02TA	111	Agree/disagree: I make friends easily at school.
ST034Q03TA	112	Agree/disagree: I feel like I belong at school.
ST034Q04TA	113	Agree/disagree: I feel awkward and out of place in my school.
ST034Q05TA	114	Agree/disagree: Other students seem to like me.
ST034Q06TA	115	Agree/disagree: I feel lonely at school.
ST038Q03NA	116	In past 12 months, how often: Other students left me out of things on purpose.
ST038Q04NA	117	In past 12 months, how often: Other students made fun of me.
ST038Q05NA	118	In past 12 months, how often: I was threatened by other students.
ST038Q06NA	119	In past 12 months, how often: Other students took away or destroyed things that belonged to me.
ST038Q07NA	120	In past 12 months, how often: I got hit or pushed around by other students.
ST038Q08NA	121	In past 12 months, how often: Other students spread nasty rumours about me.
ST038Q09JA	122	In past 12 months, how often: I was in a physical fight on school property.
ST038Q10JA	123	In past 12 months, how often: I stayed home from school because I felt unsafe.
ST038Q11JA	124	In past 12 months, how often: I gave money to someone at school because they threatened me.
ST265Q01JA	125	Agree/disagree: I feel safe on my way to school.
ST265Q02JA	126	Agree/disagree: I feel safe on my way home from school.
ST265Q03JA	127	Agree/disagree: I feel safe in my classrooms at school.
ST265Q04JA	128	Agree/disagree: I feel safe at other places at school (e.g. hallway, cafeteria, restroom).
ST266Q01JA	129	Occur during past four weeks: Our school was vandalised.
ST266Q02JA	130	Occur during past four weeks: I witnessed a fight on school property in which someone got hurt.
ST266Q03JA	131	Occur during past four weeks: I saw gangs in school.
ST266Q04JA	132	Occur during past four weeks: I heard a student threaten to hurt another student.
ST266Q05JA	133	Occur during past four weeks: I saw a student carrying a gun or knife at school.
ST294Q01JA	134	How many days/wk before school: Eat breakfast
ST294Q02JA	135	How many days/wk before school: Study for school or homework
ST294Q03JA	136	How many days/wk before school: Work in the household or take care of family members
ST294Q04JA	137	How many days/wk before school: Work for pay
ST294Q05JA	138	How many days/wk before school: Exercise or practise a sport (e.g. running, cycling, aerobics, soccer, skating, [country-specific])
ST295Q01JA	139	How many days/wk after school: Eat dinner
ST295Q02JA	140	How many days/wk after school: Study for school or homework
ST295Q03JA	141	How many days/wk after school: Work in the household or take care of family members
ST295Q04JA	142	How many days/wk after school: Work for pay
ST295Q05JA	143	How many days/wk after school: Exercise or practise a sport (e.g. running, cycling, aerobics, soccer, skating, [country-specific])
ST326Q01JA	144	This school year, how many hours/day use [digital resources] for: For learning activities at school
ST326Q02JA	145	This school year, how many hours/day use [digital resources] for: For learning activities before and after school
ST326Q03JA	146	This school year, how many hours/day use [digital resources] for: For learning activities on weekends
ST326Q04JA	147	This school year, how many hours/day use [digital resources] for: For leisure at school
ST326Q05JA	148	This school year, how many hours/day use [digital resources] for: For leisure before and after school
ST326Q06JA	149	This school year, how many hours/day use [digital resources] for: For leisure on weekends
ST326Q07JA	150	This school year, how many hours/day use [digital resources] for: For learning activities at school
ST326Q08JA	151	This school year, how many hours/day use [digital resources] for: For learning activities before and after school
ST326Q09JA	152	This school year, how many hours/day use [digital resources] for: For learning activities on weekends
ST326Q10JA	153	This school year, how many hours/day use [digital resources] for: For leisure at school
ST326Q11JA	154	This school year, how many hours/day use [digital resources] for: For leisure before and after school
ST326Q12JA	155	This school year, how many hours/day use [digital resources] for: For leisure on weekends
ST322Q01JA	156	How often: I turn off notifications from social networks and apps on my [digital devices] during class.
ST322Q02JA	157	How often: I turn off notifications from social networks and apps on my [digital devices] when I go to sleep.
ST322Q03JA	158	How often: I keep my [digital device] near me to answer messages when I am home.
ST322Q04JA	159	How often: I have my [digital device] open in class so I can take notes or search for information.
ST322Q06JA	160	How often: I feel pressured to be online and answer messages when I am in class.
ST322Q07JA	161	How often: I feel nervous/anxious when I don't have my [digital device] near me.
ST307Q01JA	162	Agree/disagree: I keep working on a task until it is finished.
ST307Q02JA	163	Agree/disagree: I apply additional effort when work becomes challenging.
ST307Q03JA	164	Agree/disagree: I finish tasks that I started even when they become boring.
ST307Q04JA	165	Agree/disagree: I stop when work becomes too difficult.
ST307Q05JA	166	Agree/disagree: I am more persistent than most people I know.
ST307Q06JA	167	Agree/disagree: I give up after making mistakes.
ST307Q07JA	168	Agree/disagree: I quit doing homework if it is too long.
ST307Q08JA	169	Agree/disagree: I complete tasks even when they become more difficult than I thought.
ST307Q09JA	170	Agree/disagree: I finish what I start.
ST307Q10JA	171	Agree/disagree: I give up easily.
ST309Q01JA	172	Agree/disagree: I am careful with what I say to others.
ST309Q02JA	173	Agree/disagree: I get easily distracted.
ST309Q03JA	174	Agree/disagree: I say the first thing that comes to my mind.
ST309Q04JA	175	Agree/disagree: I like to make sure there are no mistakes.
ST309Q05JA	176	Agree/disagree: I carefully check homework before turning it in.
ST309Q06JA	177	Agree/disagree: I stop to think before acting.
ST309Q07JA	178	Agree/disagree: I rush into activities without thinking.
ST309Q08JA	179	Agree/disagree: I wait for my turn to speak in class.
ST309Q09JA	180	Agree/disagree: I am more impulsive than most people I know.
ST309Q10JA	181	Agree/disagree: I think carefully before doing something.
ST301Q01JA	182	Agree/disagree: I am curious about many different things.
ST301Q02JA	183	Agree/disagree: I like to ask questions.
ST301Q03JA	184	Agree/disagree: I get frustrated when I have to learn the details of a topic.
ST301Q04JA	185	Agree/disagree: I like to know how things work.
ST301Q05JA	186	Agree/disagree: I love learning new things in school.
ST301Q06JA	187	Agree/disagree: I am more curious than most people I know.
ST301Q07JA	188	Agree/disagree: I like to develop hypotheses and check them based on what I observe.
ST301Q08JA	189	Agree/disagree: I find learning new things to be boring.
ST301Q09JA	190	Agree/disagree: I spend time to find more information about things that interest me.
ST301Q10JA	191	Agree/disagree: I like learning new things.
ST343Q01JA	192	Agree/disagree: I like to help others.
ST343Q02JA	193	Agree/disagree: I get annoyed when I have to compromise with others.
ST343Q03JA	194	Agree/disagree: I work well with other people.
ST343Q04JA	195	Agree/disagree: I start arguments with others.
ST343Q05JA	196	Agree/disagree: I avoid working together with other students.
ST343Q06JA	197	Agree/disagree: I am ready to help anybody.
ST343Q07JA	198	Agree/disagree: I tend to be selfish.
ST343Q08JA	199	Agree/disagree: I work better when I am part of a team.
ST343Q09JA	200	Agree/disagree: I enjoy cooperating with my classmates.
ST343Q10JA	201	Agree/disagree: I argue a lot.
ST311Q01JA	202	Agree/disagree: I do not care what happens to other people.
ST311Q02JA	203	Agree/disagree: I can sense how others feel.
ST311Q03JA	204	Agree/disagree: It is important to me that my friends are okay.
ST311Q04JA	205	Agree/disagree: I can see situations from my friends' perspectives.
ST311Q05JA	206	Agree/disagree: I ignore the feelings of others.
ST311Q06JA	207	Agree/disagree: I am more compassionate than most people I know.
ST311Q07JA	208	Agree/disagree: It is difficult for me to sense what others think.
ST311Q08JA	209	Agree/disagree: I predict the needs of others.
ST311Q09JA	210	Agree/disagree: I get upset if bad things happen to other people.
ST311Q10JA	211	Agree/disagree: I understand what others want.
ST315Q01JA	212	Agree/disagree: I am suspicious of others' intentions.
ST315Q02JA	213	Agree/disagree: I think most of my classmates keep their promises.
ST315Q03JA	214	Agree/disagree: I believe that most people are honest.
ST315Q04JA	215	Agree/disagree: I believe that my friends can keep my secrets.
ST315Q05JA	216	Agree/disagree: I think most people are selfish.
ST315Q06JA	217	Agree/disagree: I trust what people say.
ST315Q07JA	218	Agree/disagree: I think others will try to harm me.
ST315Q08JA	219	Agree/disagree: I am more trusting with others than most people I know.
ST315Q09JA	220	Agree/disagree: I believe most people are kind.
ST315Q10JA	221	Agree/disagree: I am willing to forgive those who have done wrong.
ST303Q01JA	222	Agree/disagree: I try to consider everybody's perspective before I take a position.
ST303Q02JA	223	Agree/disagree: I want to understand my classmates' ways of thinking.
ST303Q03JA	224	Agree/disagree: I can view almost all things from different angles.
ST303Q04JA	225	Agree/disagree: I imagine how I would feel if I were in somebody else's place.
ST303Q05JA	226	Agree/disagree: I think there is only one correct position in a disagreement.
ST303Q06JA	227	Agree/disagree: I want to understand why people behave the way they do.
ST303Q07JA	228	Agree/disagree: I find it difficult to anticipate what other people think.
ST303Q08JA	229	Agree/disagree: I try to envision how things look from my friends' points of view.
ST305Q01JA	230	Agree/disagree: I am comfortable with taking the lead role in a group.
ST305Q02JA	231	Agree/disagree: I know how to convince others to do what I want.
ST305Q03JA	232	Agree/disagree: I enjoy leading others.
ST305Q04JA	233	Agree/disagree: I keep my opinion to myself in group discussions.
ST305Q05JA	234	Agree/disagree: I speak up to others about things that matter to me.
ST305Q06JA	235	Agree/disagree: I take initiative when working with my classmates.
ST305Q07JA	236	Agree/disagree: I wait for others to take a lead.
ST305Q08JA	237	Agree/disagree: I find it hard to influence people.
ST305Q09JA	238	Agree/disagree: I want to be in charge.
ST305Q10JA	239	Agree/disagree: I like to be a leader in my class.
ST345Q01JA	240	Agree/disagree: I get nervous easily.
ST345Q02JA	241	Agree/disagree: I am more relaxed than most people I know.
ST345Q03JA	242	Agree/disagree: I worry about many things.
ST345Q04JA	243	Agree/disagree: I panic easily.
ST345Q05JA	244	Agree/disagree: I am able to work under pressure.
ST345Q06JA	245	Agree/disagree: I remain calm under stress.
ST345Q07JA	246	Agree/disagree: I feel nervous about approaching exams.
ST345Q08JA	247	Agree/disagree: I can recover quickly after something bad has happened.
ST345Q09JA	248	Agree/disagree: I handle stress well.
ST345Q10JA	249	Agree/disagree: I am afraid of many things.
ST313Q01JA	250	Agree/disagree: I keep my emotions under control.
ST313Q02JA	251	Agree/disagree: I get mad easily.
ST313Q03JA	252	Agree/disagree: I change my mood a lot.
ST313Q04JA	253	Agree/disagree: I overreact to every little thing in life.
ST313Q05JA	254	Agree/disagree: I stay calm even in tense situations.
ST313Q06JA	255	Agree/disagree: I am easily upset.
ST313Q07JA	256	Agree/disagree: I know how to control my feelings.
ST313Q08JA	257	Agree/disagree: I have unpredictable emotions.
ST313Q09JA	258	Agree/disagree: I am moody.
ST313Q10JA	259	Agree/disagree: I get frustrated quickly.
ST263Q02JA	260	Agree/disagree: Your intelligence is something about you that you cannot change very much.
ST263Q04JA	261	Agree/disagree: Some people are just not good at mathematics, no matter how hard they study.
ST263Q06JA	262	Agree/disagree: Some people are just not good in [test language], no matter how hard they study.
ST263Q08JA	263	Agree/disagree: Your creativity is something about you that you cannot change very much.
ST016Q01NA	264	Overall, how satisfied are you with your life as a whole these days?
ST059Q01TA	265	Number of [class periods] per week in mathematics
ST059Q02JA	266	Total number of [class periods] per week for all subjects, including mathematics
ST296Q01JA	267	How much time spent on homework in: Mathematics homework
ST296Q02JA	268	How much time spent on homework in: [Test language] homework
ST296Q03JA	269	How much time spent on homework in: [Science] homework
ST296Q04JA	270	How much time spent on homework in: Total time for all homework in all subjects, including subjects not listed above
ST272Q01JA	271	On 1-10 scale, rate quality of mathematics instruction this school year? Quality of mathematics instruction?
ST273Q01JA	272	How often: Students do not listen to what the teacher said.
ST273Q02JA	273	How often: There is noise and disorder.
ST273Q03JA	274	How often: The teacher has to wait a long time for students to quiet down.
ST273Q04JA	275	How often: Students cannot work well.
ST273Q05JA	276	How often: Students do not start working for a long time after the lesson begins.
ST273Q06JA	277	How often: Students get distracted by using [digital resources] (e.g. smartphones, websites, apps).
ST273Q07JA	278	How often: Students get distracted by other students who are using [digital resources] (e.g. smartphones, websites, apps).
ST270Q01JA	279	How often: The teacher shows an interest in every student's learning.
ST270Q02JA	280	How often: The teacher gives extra help when students need it.
ST270Q03JA	281	How often: The teacher helps students with their learning.
ST270Q04JA	282	How often: The teacher continues teaching until the students understand.
ST285Q01JA	283	How often: The teacher asked us to solve mathematics problems without computing anything.
ST285Q02JA	284	How often: The teacher asked us to explain how we solved a mathematics problem.
ST285Q03JA	285	How often: The teacher asked us to explain what assumptions we were making when solving a mathematics problem.
ST285Q04JA	286	How often: The teacher asked us to explain our reasoning when solving a mathematics problem.
ST285Q05JA	287	How often: The teacher asked us to defend our answer to a mathematics problem.
ST285Q06JA	288	How often: The teacher asked us to think about how new and old mathematics topics were related.
ST285Q07JA	289	How often: The teacher encouraged us to think about how to solve mathematics problems in different ways than demonstrated in class.
ST285Q08JA	290	How often: The teacher told us to keep trying even when we face difficulties with a mathematics task.
ST285Q09JA	291	How often: The teacher taught us to memorize rules and apply them to solve mathematics problems.
ST283Q01JA	292	How often: The teacher asked us to think of problems from everyday life that could be solved with new mathematics knowledge we learned.
ST283Q02JA	293	How often: The teacher showed us how mathematics can be useful in our everyday lives.
ST283Q03JA	294	How often: The teacher encouraged us to 'think mathematically'.
ST283Q04JA	295	How often: The teacher taught us how to use mathematical logic when approaching new situations.
ST283Q05JA	296	How often: The teacher showed us how some problems that look difficult can be solved more easily by understanding how the number system is organized.
ST283Q06JA	297	How often: The teacher gave problems from everyday life involving numbers and asked us to make a decision about the situation.
ST283Q07JA	298	How often: The teacher asked us how different topics are connected to a bigger mathematical idea.
ST283Q08JA	299	How often: The teacher encouraged us to think about how a problem from everyday life could be solved using mathematics.
ST283Q09JA	300	How often: The teacher explained how different mathematical ideas connect to a larger context.
ST275Q01WA	301	How often at school: Working out from a [train timetable] how long it would take to get from one place to another
ST275Q02WA	302	How often at school: Calculating how much more expensive a computer would be after adding tax
ST275Q03WA	303	How often at school: Calculating how many square metres of tiles you need to cover a floor
ST275Q04WA	304	How often at school: Understanding scientific tables presented in an article
ST275Q05WA	305	How often at school: Solving an equation like 6x[sup]2[/sup]+5 = 29
ST275Q06WA	306	How often at school: Finding the actual distance between two places on a map with a 1?10,000 scale
ST275Q07WA	307	How often at school: Solving an equation like 2(x+3) = (x+3)(x-3)
ST275Q08WA	308	How often at school: Calculating the power consumption of an electronic appliance per week
ST275Q09WA	309	How often at school: Solving an equation like 3x+5=17
ST276Q01JA	310	How often at school: Extracting mathematical information from diagrams, graphs, or simulations
ST276Q02JA	311	How often at school: Interpreting mathematical solutions in the context of a real-life challenge
ST276Q03JA	312	How often at school: Using the concept of statistical variation to make a decision
ST276Q04JA	313	How often at school: Identifying mathematical aspects of a real-world problem
ST276Q05JA	314	How often at school: Identifying constraints and assumptions behind mathematical modelling
ST276Q06JA	315	How often at school: Representing a situation mathematically using variables, symbols, or diagrams
ST276Q07JA	316	How often at school: Evaluating the significance of observed patterns in data
ST276Q08JA	317	How often at school: Coding/programming computers
ST276Q09JA	318	How often at school: Working with computer mathematics systems (e.g. spreadsheets, programming software, graphing calculators)
ST276Q10JA	319	How often at school: Calculating the properties of an irregularly shaped object
ST268Q01JA	320	Agree/disagree: Mathematics is one of my favourite subjects.
ST268Q02JA	321	Agree/disagree: [Test language] is one of my favourite subjects.
ST268Q03JA	322	Agree/disagree: [Science] is one of my favourite subjects.
ST268Q04JA	323	Agree/disagree: Mathematics is easy for me.
ST268Q05JA	324	Agree/disagree: [Test language] is easy for me.
ST268Q06JA	325	Agree/disagree: [Science] is easy for me.
ST268Q07JA	326	Agree/disagree: I want to do well in my mathematics class.
ST268Q08JA	327	Agree/disagree: I want to do well in my [test language] class.
ST268Q09JA	328	Agree/disagree: I want to do well in my [science] class.
ST290Q01WA	329	How confident in math tasks: Working out from a [train timetable] how long it would take to get from one place to another
ST290Q02WA	330	How confident in math tasks: Calculating how much more expensive a computer would be after adding tax
ST290Q03WA	331	How confident in math tasks: Calculating how many square metres of tiles you need to cover a floor
ST290Q04WA	332	How confident in math tasks: Understanding scientific tables presented in an article
ST290Q05WA	333	How confident in math tasks: Solving an equation like 6x[sup]2[/sup]+5=29
ST290Q06WA	334	How confident in math tasks: Finding the actual distance between two places on a map with a 1?10,000 scale
ST290Q07WA	335	How confident in math tasks: Solving an equation like 2(x+3) = (x+3)(x-3)
ST290Q08WA	336	How confident in math tasks: Calculating the power consumption of an electronic appliance per week
ST290Q09WA	337	How confident in math tasks: Solving an equation like 3x+5=17
ST291Q01JA	338	How confident in math tasks: Extracting mathematical information from diagrams, graphs, or simulations
ST291Q02JA	339	How confident in math tasks: Interpreting mathematical solutions in the context of a real-life challenge
ST291Q03JA	340	How confident in math tasks: Using the concept of statistical variation to make a decision
ST291Q04JA	341	How confident in math tasks: Identifying mathematical aspects of a real-world problem
ST291Q05JA	342	How confident in math tasks: Identifying constraints and assumptions behind mathematical modelling
ST291Q06JA	343	How confident in math tasks: Representing a situation mathematically using variables, symbols, or diagrams
ST291Q07JA	344	How confident in math tasks: Evaluating the significance of observed patterns in data
ST291Q08JA	345	How confident in math tasks: Coding/programming computers
ST291Q09JA	346	How confident in math tasks: Working with computer mathematics systems (e.g. spreadsheets, programming software, graphing calculators)
ST291Q10JA	347	How confident in math tasks: Calculating the properties of an irregularly shaped object
ST289Q01WA	348	How familiar are you with the following mathematical terms: Divisor
ST289Q02JA	349	How familiar are you with the following mathematical terms: Area of a circle
ST289Q03WA	350	How familiar are you with the following mathematical terms: [Subjunctive scaling]
ST289Q04JA	351	How familiar are you with the following mathematical terms: Congruent figures
ST289Q05WA	352	How familiar are you with the following mathematical terms: Linear equation
ST289Q06JA	353	How familiar are you with the following mathematical terms: Pythagorean theorem
ST289Q07JA	354	How familiar are you with the following mathematical terms: Linear inequalities
ST289Q08WA	355	How familiar are you with the following mathematical terms: Complex number
ST289Q09WA	356	How familiar are you with the following mathematical terms: Exponential function
ST289Q10WA	357	How familiar are you with the following mathematical terms: Probability
ST289Q11WA	358	How familiar are you with the following mathematical terms: [Declarative fraction]
ST289Q14JA	359	How familiar are you with the following mathematical terms: 3-dimensional geometry
ST293Q01JA	360	This school year, how often: I actively participated in group discussions during mathematics class.
ST293Q02JA	361	This school year, how often: I paid attention when my mathematics teacher was speaking.
ST293Q03JA	362	This school year, how often: I put effort into my assignments for mathematics class.
ST293Q04JA	363	This school year, how often: I gave up when I did not understand the mathematics material that was being taught.
ST293Q05JA	364	This school year, how often: I made time to learn the material for mathematics class.
ST293Q06JA	365	This school year, how often: I asked questions when I did not understand the mathematics material that was being taught.
ST293Q07JA	366	This school year, how often: I lost interest during mathematics lessons.
ST293Q08JA	367	This school year, how often: I tried to connect new material to what I have learned in previous mathematics lessons.
ST293Q09JA	368	This school year, how often: I started my work on mathematics assignments right away.
ST292Q01JA	369	Agree/disagree: I often worry that it will be difficult for me in mathematics classes.
ST292Q02JA	370	Agree/disagree: I get very tense when I have to do mathematics homework.
ST292Q03JA	371	Agree/disagree: I get very nervous doing mathematics problems.
ST292Q04JA	372	Agree/disagree: I feel helpless when doing a mathematics problem.
ST292Q05JA	373	Agree/disagree: I worry that I will get poor [marks] in mathematics.
ST292Q06JA	374	Agree/disagree: I feel anxious about failing in mathematics.
ST297Q01JA	375	[Additional math instruction] received: One-on-one tutoring with a person
ST297Q03JA	376	[Additional math instruction] received: Internet or computer tutoring with a programme or application
ST297Q05JA	377	[Additional math instruction] received: Video-recorded instruction by a person
ST297Q06JA	378	[Additional math instruction] received: Small group study or practice (2 to 7 students)
ST297Q07JA	379	[Additional math instruction] received: Large group study or practice (8 or more students)
ST297Q09JA	380	[Additional math instruction] received: I do not participate in [additional mathematics instruction]
ST334Q01JA	381	How confident about doing: Coming up with creative ideas for school projects
ST334Q02JA	382	How confident about doing: Being creative
ST334Q03JA	383	How confident about doing: Telling creative stories
ST334Q04JA	384	How confident about doing: Expressing your ideas creatively
ST334Q05JA	385	How confident about doing: Making creative drawings
ST334Q06JA	386	How confident about doing: Thinking of many good ideas for science experiments
ST334Q07JA	387	How confident about doing: Inventing new things
ST334Q08JA	388	How confident about doing: Thinking of many ideas for solving disagreements with people
ST334Q09JA	389	How confident about doing: Addressing social problems like pollution
ST334Q10JA	390	How confident about doing: Coming up with many good ideas for helping people in need
ST335Q01JA	391	Agree/disagree: My teachers give me enough time to come up with creative solutions on assignments.
ST335Q02JA	392	Agree/disagree: My teachers value students' creativity.
ST335Q03JA	393	Agree/disagree: The activities we do in my classes help me think about new ways to solve problems.
ST335Q05JA	394	Agree/disagree: My mathematics assignments require me to come up with different solutions for a problem.
ST335Q06JA	395	Agree/disagree: My teachers encourage me to come up with original answers.
ST335Q07JA	396	Agree/disagree: At school, I am given a chance to express my ideas.
ST336Q01JA	397	Agree/disagree: My friends are open to new ideas.
ST336Q03JA	398	Agree/disagree: My friends and I give one another feedback about our ideas.
ST336Q04JA	399	Agree/disagree: My friends and I encourage each other to come up with new ideas.
ST336Q05JA	400	Agree/disagree: My family encourages me to try new things.
ST336Q06JA	401	Agree/disagree: At home, I am encouraged to use my imagination.
ST336Q07JA	402	Agree/disagree: Discussions I have at home help me come up with new ideas.
ST337Q01JA	403	In your school, how often participate in: Art classes/activities (e.g. painting, drawing)
ST337Q02JA	404	In your school, how often participate in: Creative writing classes/activities
ST337Q03JA	405	In your school, how often participate in: Music classes/activities (e.g. chorus, band)
ST337Q04JA	406	In your school, how often participate in: Debate [club]
ST337Q05JA	407	In your school, how often participate in: Dramatics, theatre class/activities
ST337Q06JA	408	In your school, how often participate in: Publications (e.g. newspaper, [yearbooks], literary magazine)
ST337Q07JA	409	In your school, how often participate in: Science [club]
ST337Q08JA	410	In your school, how often participate in: Computer programming classes/activities
ST338Q01JA	411	Out of school, how often participate in: Art classes/activities (e.g. painting, drawing)
ST338Q02JA	412	Out of school, how often participate in: Creative writing classes/activities
ST338Q03JA	413	Out of school, how often participate in: Music classes/activities (e.g. chorus, band)
ST338Q04JA	414	Out of school, how often participate in: Debate [club]
ST338Q05JA	415	Out of school, how often participate in: Dramatics, theatre class/activities
ST338Q06JA	416	Out of school, how often participate in: Publications (e.g. newspaper, [yearbooks], literary magazine)
ST338Q07JA	417	Out of school, how often participate in: Science [club]
ST338Q08JA	418	Out of school, how often participate in: Computer programming classes/activities
ST339Q04JA	419	Agree/disagree: Creativity can only be expressed through the arts (e.g. drawing, music, or writing).
ST339Q06JA	420	Agree/disagree: It is possible to be creative in nearly any subject.
ST340Q01JA	421	Agree/disagree: Doing something creative satisfies me.
ST340Q02JA	422	Agree/disagree: I am very creative.
ST340Q03JA	423	Agree/disagree: I like creating stories.
ST340Q04JA	424	Agree/disagree: I like games that challenge my creativity.
ST340Q05JA	425	Agree/disagree: I enjoy projects that require creative solutions.
ST340Q06JA	426	Agree/disagree: I enjoy thinking about new ways to solve problems.
ST340Q07JA	427	Agree/disagree: I enjoy solving complex problems.
ST340Q08JA	428	Agree/disagree: I like school work that is challenging.
ST340Q09JA	429	Agree/disagree: I can suggest several solutions to problems.
ST340Q10JA	430	Agree/disagree: I enjoy learning new things.
ST341Q01JA	431	Agree/disagree: I enjoy creating art.
ST341Q02JA	432	Agree/disagree: I enjoy artistic activities.
ST341Q03JA	433	Agree/disagree: I express myself through art.
ST341Q04JA	434	Agree/disagree: I reflect on movies I watch.
ST341Q05JA	435	Agree/disagree: I see beauty in everyday things.
ST342Q01JA	436	Agree/disagree: I have difficulty using my imagination.
ST342Q02JA	437	Agree/disagree: I often get lost in thought.
ST342Q03JA	438	Agree/disagree: Coming up with new ideas is satisfying to me.
ST342Q04JA	439	Agree/disagree: I have a good imagination.
ST342Q06JA	440	Agree/disagree: I would get bored doing the same thing every day.
ST342Q07JA	441	Agree/disagree: I like to be spontaneous.
ST342Q08JA	442	Agree/disagree: I would like to travel to places I have never been.
ST300Q01JA	443	How often parents/family member: Discuss how well you are doing at school.
ST300Q02JA	444	How often parents/family member: Eat [the main meal] with you.
ST300Q03JA	445	How often parents/family member: Spend time just talking with you.
ST300Q04JA	446	How often parents/family member: Talk to you about the importance of [completing ISCED 3].
ST300Q05JA	447	How often: parents/family member: Talk to you about any problems you might have at school.
ST300Q06JA	448	How often parents/family member: Ask you about how well you are getting along with other students at school.
ST300Q07JA	449	How often parents/family member: Encourage you to get good [marks].
ST300Q08JA	450	How often parents/family member: Take an interest in what you are learning at school.
ST300Q09JA	451	How often parents/family member: Talk to you about your future education.
ST300Q10JA	452	How often parents/family member: Ask you what you did in school that day.
ST327Q01JA	453	Which of the following qualifications do you expect to complete: [ISCED level 2]
ST327Q02JA	454	Which of the following qualifications do you expect to complete: [ISCED level 3.3]
ST327Q03JA	455	Which of the following qualifications do you expect to complete: [ISCED level 3.4]
ST327Q04JA	456	Which of the following qualifications do you expect to complete: [ISCED level 4]
ST327Q05JA	457	Which of the following qualifications do you expect to complete: [ISCED level 5]
ST327Q06JA	458	Which of the following qualifications do you expect to complete: [ISCED level 6]
ST327Q07JA	459	Which of the following qualifications do you expect to complete: [ISCED level 7]
ST327Q08JA	460	Which of the following qualifications do you expect to complete: [ISCED level 8]
ST330Q01WA	461	To learn about future study/work, have you: I did an internship.
ST330Q02WA	462	To learn about future study/work, have you: I attended [job shadowing or work-site visits].
ST330Q03WA	463	To learn about future study/work, have you: I visited a [job fair].
ST330Q04WA	464	To learn about future study/work, have you: I spoke to a [career advisor] at my school.
ST330Q05WA	465	To learn about future study/work, have you: I spoke to a [career advisor] outside of my school.
ST330Q06WA	466	To learn about future study/work, have you: I completed a questionnaire to find out about my interests and abilities.
ST330Q07WA	467	To learn about future study/work, have you: I researched the internet for information about careers.
ST330Q08WA	468	To learn about future study/work, have you: I went to an organised tour in an [ISCED 3-7] institution.
ST330Q09WA	469	To learn about future study/work, have you: I researched the internet for information about [ISCED 3-7] programmes.
ST330Q11WA	470	To learn about future study/work, have you: I researched information on student financing (e.g. student loans or grants).
ST330D10WA	471	Have you done any of the following to find out about future study or types of work? <Country-specific item>
ST324Q02JA	472	Agree/disagree: I worry that I am not prepared for life after [the final year of compulsory education].
ST324Q04JA	473	Agree/disagree: I feel well-informed about possible paths for me after [the final year of compulsory education].
ST324Q05JA	474	Agree/disagree: I feel pressure from my family to follow a specific path (e.g. go to college, work in the family business, learn a trade) after [the final year of compulsory education].
ST324Q07JA	475	Agree/disagree: I worry that I won't have enough money to do what I'd like to do after [the final year of compulsory education].
ST324Q10JA	476	Agree/disagree: School has done little to prepare me for adult life when I leave school.
ST324Q11JA	477	Agree/disagree: School has been a waste of time.
ST324Q12JA	478	Agree/disagree: School has helped give me confidence to make decisions.
ST324Q13JA	479	Agree/disagree: School has taught me things which could be useful in a job.
ST324Q14JA	480	Agree/disagree: I feel well-prepared for my future path after [the final year of compulsory education].
ST347Q01JA	481	In last 3 years, did school close because: Because of COVID-19
ST347Q02JA	482	In last 3 years, did school close because: For another reason (e.g. a natural disaster, strikes or demonstrations, air pollution)
ST348Q01JA	483	During COVID closures, how often: Sent you learning materials to study on your own
ST348Q02JA	484	During COVID closures, how often: Sent you assignments
ST348Q03JA	485	During COVID closures, how often: Uploaded material on a learning management system or school learning platform (e.g. [Blackboard®], [Edmodo®], [Moodle®], [Google® Classroom™])
ST348Q04JA	486	During COVID closures, how often: Checked in with you to ensure that you were completing your assignments
ST348Q05JA	487	During COVID closures, how often: Offered live virtual classes on a video communication program (e.g. Zoom™, Skype™, Google® Meet™, Microsoft® Teams)
ST348Q06JA	488	During COVID closures, how often: Asked you to submit completed school assignments
ST348Q07JA	489	During COVID closures, how often: Gave you helpful tips about how to study on your own
ST348Q08JA	490	During COVID closures, how often: Checked in with you to ask how you were feeling
ST349Q01JA	491	During COVID closures, which of the following digital devices did you use most often for your school work?
ST350Q01JA	492	During COVID closures, how much learned compared to typical week of in person school?
ST351Q01JA	493	During COVID closures, how often use: Paper textbooks, workbooks, or worksheets
ST351Q02JA	494	During COVID closures, how often use: Digital textbooks, workbooks, or worksheets
ST351Q03JA	495	During COVID closures, how often use: Real-time lessons by a teacher from my school on a video communication program (e.g. ZoomTM, SkypeTM, Google® Meet™, Microsoft® Teams)
ST351Q04JA	496	During COVID closures, how often use: Real time lessons by a private tutor on a video communication program (e.g. Zoom™, Skype™, Google® Meet™, Microsoft® Teams)
ST351Q05JA	497	During COVID closures, how often use: Learning material my teachers sent via SMS or WhatsApp™
ST351Q06JA	498	During COVID closures, how often use: Recorded lessons or other digital material provided by teachers from my school
ST351Q07JA	499	During COVID closures, how often use: Recorded lessons or other digital material from other sources (e.g. Khan Academy®, Coursera®)
ST351Q08JA	500	During COVID closures, how often use: Lessons broadcast over television or radio
ST352Q01JA	501	During COVID closures, how often problems with: Problems with access to a digital device when I needed it
ST352Q02JA	502	During COVID closures, how often problems with: Problems with Internet access
ST352Q03JA	503	During COVID closures, how often problems with: Problems with access to school supplies (e.g. paper, pencil)
ST352Q04JA	504	During COVID closures, how often problems with: Problems with finding a quiet place to study
ST352Q05JA	505	During COVID closures, how often problems with: Problems finding time to study because I had household responsibilities
ST352Q06JA	506	During COVID closures, how often problems with: Problems with motivating myself to do school work
ST352Q07JA	507	During COVID closures, how often problems with: Problems with understanding my school assignments
ST352Q08JA	508	During COVID closures, how often problems with: Problems with finding someone who could help me with my school work
ST353Q01JA	509	During COVID closures, how often did family member: Help you with your school work
ST353Q02JA	510	During COVID closures, how often did family member: Ask you what you were learning
ST353Q03JA	511	During COVID closures, how often did family member: Help you create a learning schedule
ST353Q04JA	512	During COVID closures, how often did family member: Help you access learning materials online
ST353Q05JA	513	During COVID closures, how often did family member: Check whether you were completing your school assignments
ST353Q06JA	514	During COVID closures, how often did family member: Explain new content to you
ST353Q07JA	515	During COVID closures, how often did family member: Help you find additional learning resources
ST353Q08JA	516	During COVID closures, how often did family member: Teach you additional topics not part of your school assignments
ST354Q01JA	517	During COVID closures, agree/disagree: I felt lonely.
ST354Q02JA	518	During COVID closures, agree/disagree: I enjoyed learning by myself.
ST354Q03JA	519	During COVID closures, agree/disagree: My teachers were available when I needed help (e.g. through virtual office hours, email, chat).
ST354Q04JA	520	During COVID closures, agree/disagree: I felt anxious about school work.
ST354Q05JA	521	During COVID closures, agree/disagree: I was motivated to learn.
ST354Q06JA	522	During COVID closures, agree/disagree: I fell behind in my school work.
ST354Q07JA	523	During COVID closures, agree/disagree: I improved my skills in using digital devices for learning purposes.
ST354Q08JA	524	During COVID closures, agree/disagree: My teachers were well prepared to provide instruction remotely.
ST354Q09JA	525	During COVID closures, agree/disagree: I was well prepared to learn on my own.
ST354Q10JA	526	During COVID closures, agree/disagree: I missed sports and other physical activities organised by my school.
ST355Q01JA	527	Confident can do in future: Using a learning management system or school learning platform (e.g. Blackboard®, Edmodo®, Moodle®, Google® Classroom™)
ST355Q02JA	528	Confident can do in future: Using a video communication program (e.g. Zoom™, Skype™, Google® Meet™, Microsoft® Teams)
ST355Q03JA	529	Confident can do in future: : Finding learning resources online on my own
ST355Q04JA	530	Confident can do in future: Planning when to do school work on my own
ST355Q05JA	531	Confident can do in future: Motivating myself to do school work
ST355Q06JA	532	Confident can do in future: Focusing on school work without reminders
ST355Q07JA	533	Confident can do in future: Completing school work independently
ST355Q08JA	534	Confident can do in future: Assessing my progress with learning
ST356Q01JA	535	Overall, how prepared feel for learning on own if school building closed again for extended period the future?
ST331Q01JA	536	How much effort did you put into doing well on the PISA test?
ST331Q02JA	537	How much effort would you have invested if your results from the PISA test were counted in your [school marks]?
ST331Q03JA	538	How much effort did you put into giving accurate answers?
FL150Q01TA	539	Have you learned to manage money in a course: At school, in a subject or course specifically about managing your money
FL150Q02TA	540	Have you learned to manage money in a course: At school as part of another subject or course
FL150Q03TA	541	Have you learned to manage money in a course: In an activity outside school
FL164Q01HA	542	In school lessons in last 12 months, have you heard of or learnt about: Interest payment
FL164Q02HA	543	In school lessons in last 12 months, have you heard of or learnt about: Compound interest
FL164Q03HA	544	In school lessons in last 12 months, have you heard of or learnt about: Exchange rate
FL164Q04HA	545	In school lessons in last 12 months, have you heard of or learnt about: Depreciation
FL164Q05HA	546	In school lessons in last 12 months, have you heard of or learnt about: Shares/stocks
FL164Q06HA	547	In school lessons in last 12 months, have you heard of or learnt about: Return on investment
FL164Q07HA	548	In school lessons in last 12 months, have you heard of or learnt about: Dividend
FL164Q08HA	549	In school lessons in last 12 months, have you heard of or learnt about: Diversification
FL164Q09HA	550	In school lessons in last 12 months, have you heard of or learnt about: Debit card
FL164Q10HA	551	In school lessons in last 12 months, have you heard of or learnt about: Bank loan
FL164Q11HA	552	In school lessons in last 12 months, have you heard of or learnt about: Pension plan
FL164Q12HA	553	In school lessons in last 12 months, have you heard of or learnt about: Budget
FL164Q13HA	554	In school lessons in last 12 months, have you heard of or learnt about: Wage
FL164Q14HA	555	In school lessons in last 12 months, have you heard of or learnt about: Entrepreneur
FL164Q15HA	556	In school lessons in last 12 months, have you heard of or learnt about: Central bank
FL164Q16HA	557	In school lessons in last 12 months, have you heard of or learnt about: Income tax
FL166Q01HA	558	In school, how often encountered: Describing the purpose and uses of money
FL166Q02HA	559	In school, how often encountered: Exploring the difference between spending money on needs and wants
FL166Q03HA	560	In school, how often encountered: Exploring ways of planning to pay an expense
FL166Q05HA	561	In school, how often encountered: Discussing the rights of consumers when dealing with financial institutions
FL166Q06HA	562	In school, how often encountered: Discussing the ways in which money invested in the stock market changes value over time
FL166Q07HA	563	In school, how often encountered: Analysing advertisements to understand how they encourage people to buy things
FL174Q01JA	564	Encountered these during: During your mathematics class
FL174Q02JA	565	Encountered these during: During classes about social sciences ([national example])
FL174Q03JA	566	Encountered these during: During classes about citizenship ([civic education or 'the world around me' or other national example])
FL174Q04JA	567	Encountered these during: During classes about economics or business
FL174Q05JA	568	Encountered these during: During another class
FL174Q06JA	569	Encountered these during: During a one-off lesson or activity in school time from an outside visitor (not one of your teachers)
FL174Q07JA	570	Encountered these during: During extra-curricular activity outside of school time
FL167Q01HA	571	How often discuss with parents/guardians/relatives: Your spending decisions
FL167Q02HA	572	How often discuss with parents/guardians/relatives: Your savings decisions
FL167Q06JA	573	How often discuss with parents/guardians/relatives: How to use your allowance or pocket money
FL167Q03HA	574	How often discuss with parents/guardians/relatives: The family budget
FL167Q04HA	575	How often discuss with parents/guardians/relatives: Money for things you want to buy
FL167Q05HA	576	How often discuss with parents/guardians/relatives: News related to economics or finance
FL167Q07JA	577	How often discuss with parents/guardians/relatives: Shopping online
FL170Q01JA	578	In last 12 months, how often get money from: An allowance or pocket money for doing chores at home
FL170Q02JA	579	In last 12 months, how often get money from: An allowance or pocket money, without having to do any chores
FL170Q03JA	580	In last 12 months, how often get money from: Working outside school hours (e.g. a holiday job, part-time work)
FL170Q04JA	581	In last 12 months, how often get money from: Working in a family business
FL170Q05JA	582	In last 12 months, how often get money from: Occasional informal jobs (e.g. baby-sitting or gardening)
FL170Q06JA	583	In last 12 months, how often get money from: Gifts from friends or relatives
FL170Q07JA	584	In last 12 months, how often get money from: Selling things (e.g. at local markets or on [eBay])
FL159Q01HA	585	Agree/disagree: I can decide independently what to spend my money on.
FL159Q02HA	586	Agree/disagree: I can spend small amounts of my money independently, but for larger amounts I need to ask my parents or guardians for permission.
FL159Q03HA	587	Agree/disagree: I need to ask my parents or guardians for permission before I spend any money on my own.
FL159Q04HA	588	Agree/disagree: I am responsible for my own money matters (e.g. for preventing theft).
FL160Q01HA	589	When buying product, how often: Compare prices in different shops
FL160Q02HA	590	When buying product, how often: Compare prices between a shop and an online shop
FL160Q03HA	591	When buying product, how often: Buy the product without comparing prices
FL160Q04HA	592	When buying product, how often: Wait until the product gets cheaper before buying it
FL161Q01HA	593	Do you have any of the following things: An account with a [bank, building society, post office or credit union]
FL161Q02HA	594	Do you have any of the following things: A payment card/debit card
FL161Q03HA	595	Do you have any of the following things: A mobile app to access your account
FL162Q01HA	596	How confident would you feel about: Making a money transfer (e.g. paying a bill)
FL162Q02HA	597	How confident would you feel about: Filling in forms at the bank
FL162Q03HA	598	How confident would you feel about: Understanding bank statements
FL162Q04HA	599	How confident would you feel about: Understanding a sales contract
FL162Q05HA	600	How confident would you feel about: Keeping track of my account balance
FL162Q06HA	601	How confident would you feel about: Planning my spending with consideration of my current financial situation
FL163Q01HA	602	Confident use digital device to: Transferring money
FL163Q02HA	603	Confident use digital device to: Keeping track of my balance
FL163Q03HA	604	Confident use digital device to: Paying with a debit card instead of using cash
FL163Q04HA	605	Confident use digital device to: Paying with a mobile device (e.g. mobile phone or tablet) instead of using cash
FL163Q05HA	606	Confident use digital device to: Ensuring the safety of sensitive information when making an electronic payment or using online banking
FL171Q01JA	607	How often: Checked that you were given the right change when you bought something with cash
FL171Q02JA	608	How often: Felt that you did not have enough money for something you wanted to buy
FL171Q03JA	609	How often: Bought something online (alone or with a family member)
FL171Q04JA	610	How often: Made a payment using a smartphone (i.e. mobile phone with Internet access)
FL171Q05JA	611	How often: Made a payment using a bank card (e.g. [debit card])
FL171Q07JA	612	How often: Bought something that cost more money than you intended to spend
FL171Q08JA	613	How often: Checked how much money you have
FL171Q09JA	614	How often: Bought something because your friends have it
FL171Q10JA	615	How often: Sent money to other people with a smartphone (i.e. mobile phone with Internet access)
FL171Q11JA	616	How often: Saved money in an account at a [bank, online bank, building society, post office or credit union]
FL171Q12JA	617	How often: Saved money at home
FL169Q01HA	618	Agree/disagree: I enjoy talking about money matters.
FL169Q05JA	619	Agree/disagree: I know how to manage my money.
FL169Q02HA	620	Agree/disagree: Young people should make their own decisions about how to spend their money.
FL169Q06JA	621	Agree/disagree: I buy things according to how I feel at the moment.
FL169Q07JA	622	Agree/disagree: Saving is something I do only if I have money left over.
FL169Q03HA	623	Agree/disagree: Money matters are not relevant for me right now.
FL169Q04HA	624	Agree/disagree: I would like to run my own business in the future.
FL169Q08JA	625	Agree/disagree: I am able to work effectively towards long-term goals.
FL169Q10JA	626	Agree/disagree: I make savings goals for certain things I want to buy or to do.
FL169Q11JA	627	Agree/disagree: It is easier to monitor my spending when I pay by cash than when I pay with a bank card.
FL172Q01JA	628	Agree/disagree: My friends have a strong influence on my spending decisions.
FL172Q03JA	629	Agree/disagree: I want to keep up with my friends' life style.
FL172Q05JA	630	Agree/disagree: Sometimes I spend more than I would like when I am with my friends.
FL172Q06JA	631	Agree/disagree: I often buy what my friends recommend.
IC170Q01JA	632	How often use at school: Desktop or laptop computer
IC170Q02JA	633	How often use at school: Smartphone (i.e. mobile phone with internet access)
IC170Q03JA	634	How often use at school: [Tablet device] (e.g. [iPad®], [Galaxy Book®],) or [e-book reader] (e.g. [Amazon Kindle™], [Kobo®])
IC170Q04JA	635	How often use at school: Internet access (except on smartphones)
IC170Q05JA	636	How often use at school: School portal (to consult timetable, absences, etc.)
IC170Q06JA	637	How often use at school: Educational software, games or apps, other learning tools (e.g. [CK-12™] or [Mathalicious®] online support)
IC170Q07JA	638	How often use at school: A learning management system or school learning platform (e.g. [Blackboard®], [Edmodo®], [Moodle®], [Google® Classroom™])
IC171Q01JA	639	How often use out of school: Desktop or laptop computer
IC171Q02JA	640	How often use out of school: Smartphone (i.e. mobile phone with Internet access)
IC171Q03JA	641	How often use out of school: Tablet device (e.g.iPad®, Galaxy Book®,) or e-book reader (e.g., Amazon® Kindle™, Kobo®)
IC171Q04JA	642	How often use out of school: Internet access (except on smartphones)
IC171Q05JA	643	How often use out of school: Educational software, games or Apps, other learning tools (e.g. CK-12™ or Mathalicious® online support)
IC171Q06JA	644	How often use out of school: Video or online games (e.g. used with game consoles such as a Play Station 4® or Nintendo Wii®, online gaming platforms such as Steam® or gaming Apps such as Angry Birds®)
IC172Q01JA	645	Agree/disagree: There are enough [digital resources] for every student at my school.
IC172Q02JA	646	Agree/disagree: There are enough digital devices with access to the Internet at my school.
IC172Q03JA	647	Agree/disagree: The school's Internet speed is sufficient.
IC172Q04JA	648	Agree/disagree: [Digital resources] function properly at my school.
IC172Q05JA	649	Agree/disagree: [Digital resources] are easily accessible within the classroom.
IC172Q06JA	650	Agree/disagree: Digital learning resources available at my school make learning interesting.
IC172Q07JA	651	Agree/disagree: The school provides sufficient technical support to help students in their use of [digital resources].
IC172Q08JA	652	Agree/disagree: Teachers at my school have the necessary skills to use digital devices during instruction.
IC172Q09JA	653	Agree/disagree: Teachers at my school are willing to use [digital resources] for teaching.
IC173Q01JA	654	How often use [digital resources] in lessons in: [Test language]
IC173Q02JA	655	How often use [digital resources] in lessons in: [Mathematics]
IC173Q03JA	656	How often use [digital resources] in lessons in: [Science]
IC173Q04JA	657	How often use [digital resources] in lessons in: [Computer science], [information technology], [informatics] or similar lessons.
IC174Q01JA	658	How often used [digital resources] to: Create a multi-media presentation with pictures, sound or video
IC174Q02JA	659	How often used [digital resources] to: Write or edit text for a school assignment (e.g. using [Google® Docs™], [Microsoft® Word])
IC174Q03JA	660	How often used [digital resources] to: Find information online about real-world problems or phenomena (e.g. climate change, oil spills, measuring the height of a building)
IC174Q04JA	661	How often used [digital resources] to: Collect and record data (e.g. using data loggers, [Microsoft® Access™], [Google® Forms], spreadsheets)
IC174Q05JA	662	How often: used [digital resources] to: Analyse data that you have collected yourself (e.g. using [Microsoft® Excel™])
IC174Q06JA	663	How often used [digital resources] to: Report or share your results from your own experiments or investigations
IC174Q07JA	664	How often used [digital resources] to: Plan and manage work or projects (e.g. dividing tasks, managing deadlines)
IC174Q08JA	665	How often used [digital resources] to: Track the progress of your own work projects
IC174Q09JA	666	How often used [digital resources] to: Collaborate with other students to create digital content (e.g. presentation, etc.)
IC174Q10JA	667	How often used [digital resources] to: Play digital learning games (e.g. [Atlantis Remixed], [Duolingo®])
IC175Q01JA	668	How often used [digital resources] to: Read or listen to feedback sent by my teachers regarding my work and academic results
IC175Q02JA	669	How often used [digital resources] to: Read or listen to feedback sent by other students on my work
IC175Q03JA	670	How often used [digital resources] to: Read or listen to feedback automatically selected for me by an educational software or app
IC175Q05JA	671	How often used [digital resources] to: Work on drill and practice exercises using an educational software or app
IC176Q01JA	672	How often used [digital resources] to: See my grades or results from specific assignments (e.g. homework or tests)
IC176Q02JA	673	How often used [digital resources] to: Browse the Internet for schoolwork (e.g. for preparing an essay or presentation)
IC176Q03JA	674	How often used [digital resources] to: Browse the Internet to follow up lessons (e.g. for finding explanations)
IC176Q04JA	675	How often used [digital resources] to: Receive or download assignments or instructions (via [digital resources]) from my teacher
IC176Q05JA	676	How often used [digital resources] to: Upload my work (e.g. documents or presentations) to a school portal or another platform to share materials with my teacher and/or students
IC176Q06JA	677	How often used [digital resources] to: Communicate with my teacher
IC176Q07JA	678	How often used [digital resources] to: Communicate with other students about schoolwork
IC176Q08JA	679	How often used [digital resources] to: Search for information on school-related activities or assignments
IC184Q01JA	680	How often: I use [digital resources] for simple calculations.
IC184Q02JA	681	How often: I use [digital resources] to solve equations.
IC184Q03JA	682	How often: I use [digital resources] for simulations and modelling (e.g. [GeoGebra], [NetLogo]), virtual laboratories (e.g. [Labster]).
IC184Q04JA	683	How often: I use [digital resources] for coding or algorithm activities (e.g. using [Scratch], etc.)
IC177Q01JA	684	How much time spent: Play video-games (using my smartphone, a gaming console or an online platform or apps)
IC177Q02JA	685	How much time spent: Browse social networks (e.g. [Instagram®], [Facebook®])
IC177Q03JA	686	How much time spent: Browse the Internet (excluding social networks) for fun (e.g. reading news, listening to podcasts and music or watching videos)
IC177Q04JA	687	How much time spent: Look for practical information online (e.g. find a place, book a train ticket, buy a product)
IC177Q05JA	688	How much time spent: Communicate and share digital content on social networks or any communication platform (e.g. [Facebook®], [Instagram®], [Twitter®], emails, chat)
IC177Q06JA	689	How much time spent: Read, listen to or view informational materials to learn how to do something (e.g. tutorial, podcast)
IC177Q07JA	690	How much time spent: Create or edit my own digital content (pictures, videos, music, videos, computer programs)
IC178Q01JA	691	How much time using [digital resources] to: Play video-games (using my smartphone, a gaming console or an online platform or apps)
IC178Q02JA	692	How much time using [digital resources] to: Browse social networks (e.g. Instagram®, Facebook®)
IC178Q03JA	693	How much time using [digital resources] to: Browse the Internet (excluding social networks) for fun (e.g. reading news, listening to podcasts and music or watching videos)
IC178Q04JA	694	How much time using [digital resources] to: Look for practical information online (e.g. find a place, book a train ticket, buy a product)
IC178Q05JA	695	How much time using [digital resources] to: Communicate and share digital content on social networks or any communication platform (e.g. Facebook®, Instagram®, Twitter®, emails, chat)
IC178Q06JA	696	How much time using [digital resources] to: Read, listen to or view informational materials to learn how to do something (e.g. tutorial, podcast)
IC178Q07JA	697	How much time using [digital resources] to: Create or edit my own digital content (pictures, videos, music, videos, computer programs)
IC179Q01JA	698	Agree/disagree: Students should not be allowed to bring mobile phones to class.
IC179Q02JA	699	Agree/disagree: Students should not be allowed to bring their own laptop (or tablet device) to class.
IC179Q03JA	700	Agree/disagree: Students should collaborate with teachers to decide on the rules regarding the use of digital devices during lessons.
IC179Q04JA	701	Agree/disagree: The school should set up filters to prevent students from going on social media.
IC179Q05JA	702	Agree/disagree: The school should set up filters to prevent students from playing games online.
IC179Q06JA	703	Agree/disagree: Teachers should monitor what students do on their laptops.
IC180Q01JA	704	Agree/disagree: I trust what I read online.
IC180Q02JA	705	Agree/disagree: When searching for information online I compare different sources.
IC180Q03JA	706	Agree/disagree: I check the accuracy of online information before sharing it on social networks.
IC180Q04JA	707	Agree/disagree: I discuss the accuracy of online information with my teachers or in class.
IC180Q05JA	708	Agree/disagree: I discuss the accuracy of online information with friends or other students.
IC180Q06JA	709	Agree/disagree: I discuss the accuracy of online information with my parents (or family).
IC180Q07JA	710	Agree/disagree: I try to flag wrong information when I encounter it online.
IC180Q08JA	711	Agree/disagree: I share made-up information on social networks without flagging its inaccuracy.
IC181Q01JA	712	How upset were you when: Encountering content online that was inappropriate for my age
IC181Q02JA	713	How upset were you when: Encountering discriminatory content online (e.g. about race, gender, sexual orientation or physical appearance)
IC181Q03JA	714	How upset were you when: Receiving unkind, vulgar or offending messages, comments or videos
IC181Q04JA	715	How upset were you when: Information about me was publicly displayed online without my consent
IC182Q01JA	716	Agree/disagree: I am interested in learning more about [digital resources].
IC182Q02JA	717	Agree/disagree: I am interested in learning [computer programming].
IC182Q03JA	718	Agree/disagree: I am interested in learning [digital resources] because it could be useful in a job.
IC183Q01JA	719	Can do with [digital resources]: Search for and find relevant information online
IC183Q02JA	720	Can do with [digital resources]: Assess the quality of information you found online
IC183Q03JA	721	Can do with [digital resources]: Share practical information with a group of students
IC183Q04JA	722	Can do with [digital resources]: Collaborate with other students on a group assignment
IC183Q05JA	723	Can do with [digital resources]: Explain to other students how to share digital content online or on a school platform
IC183Q07JA	724	Can do with [digital resources]: Write or edit text for a school assignment
IC183Q08JA	725	Can do with [digital resources]: Collect and record data (e.g. using data loggers, [Microsoft® Access™], [Google® Forms], spreadsheets)
IC183Q09JA	726	Can do with [digital resources]: Create a multi-media presentation (with sound, pictures, or video)
IC183Q10JA	727	Can do with [digital resources]: Create, update and maintain a webpage or a blog
IC183Q12JA	728	Can do with [digital resources]: Change the settings of a device or app in order to protect my data and privacy
IC183Q13JA	729	Can do with [digital resources]: Select the most efficient programme or app that allows me to carry out a specific task
IC183Q14JA	730	Can do with [digital resources]: Create a computer program (e.g., in [Scratch®], [Python®], [Java®])
IC183Q15JA	731	Can do with [digital resources]: Identify the source of an error in a software after considering a list of potential causes
IC183Q16JA	732	Can do with [digital resources]: Break down a problem and represent a solution as a series of logical steps, such as an algorithm
WB150Q01HA	733	How is your health?
WB151Q01HA	734	How much do you weigh?
WB152Q01HA	735	How tall are you?
WB153Q01HA	736	Thinking about yourself, how much do you agree: I like my look just the way it is.
WB153Q02HA	737	Thinking about yourself, how much do you agree: I consider myself to be attractive.
WB153Q03HA	738	Thinking about yourself, how much do you agree: I am not concerned about my weight.
WB153Q04HA	739	Thinking about yourself, how much do you agree: I like my body.
WB153Q05HA	740	Thinking about yourself, how much do you agree: I like the way my clothes fit me.
WB154Q01HA	741	In the past six months, how often have you had the following: Headache
WB154Q02HA	742	In the past six months, how often have you had the following: Stomach pain
WB154Q03HA	743	In the past six months, how often have you had the following: Back pain
WB154Q04HA	744	In the past six months, how often have you had the following: Feeling depressed
WB154Q05HA	745	In the past six months, how often have you had the following: Irritability or bad temper
WB154Q06HA	746	In the past six months, how often have you had the following: Feeling nervous
WB154Q07HA	747	In the past six months, how often have you had the following: Difficulties in getting to sleep
WB154Q08HA	748	In the past six months, how often have you had the following: Feeling dizzy
WB154Q09HA	749	In the past six months, how often have you had the following: Feeling anxious
WB155Q01HA	750	How satisfied are you with each of the following: Your health
WB155Q02HA	751	How satisfied are you with each of the following: The way that you look
WB155Q03HA	752	How satisfied are you with each of the following: What you learn at school
WB155Q04HA	753	How satisfied are you with each of the following: The friends you have
WB155Q05HA	754	How satisfied are you with each of the following: The neighbourhood you live in
WB155Q06HA	755	How satisfied are you with each of the following: All the things you have
WB155Q07HA	756	How satisfied are you with each of the following: How you use your time
WB155Q08HA	757	How satisfied are you with each of the following: Your relationship with your parents/guardians
WB155Q09HA	758	How satisfied are you with each of the following: Your relationship with your teachers
WB155Q10HA	759	How satisfied are you with each of the following: Your life at school
WB156Q01HA	760	At present, how many close friends do you have?
WB158Q01HA	761	How many days a week do you usually spend time with your friends right after school?
WB160Q01HA	762	How often do you talk to your friends on the phone, send them text messages or have contact through social media?
WB161Q01HA	763	Are your friends well accepted by your parents or guardians?
WB162Q01HA	764	How easy is it for you to talk to the following people about things that really bother you: Your father
WB162Q02HA	765	How easy is it for you to talk to the following people about things that really bother you: Your mother's partner
WB162Q03HA	766	How easy is it for you to talk to the following people about things that really bother you: Your mother
WB162Q04HA	767	How easy is it for you to talk to the following people about things that really bother you: Your father's partner
WB162Q05HA	768	How easy is it for you to talk to the following people about things that really bother you: Your brother(s)
WB162Q06HA	769	How easy is it for you to talk to the following people about things that really bother you: Your sister(s)
WB162Q07HA	770	How easy is it for you to talk to the following people about things that really bother you: Your close friend(s)
WB162Q08HA	771	How easy is it for you to talk to the following people about things that really bother you: Your teachers
WB162Q09HA	772	How easy is it for you to talk to the following people about things that really bother you: Other family members
WB163Q01HA	773	Thinking about your parents or guardians, how often do they: Help me as much as I need
WB163Q02HA	774	Thinking about your parents or guardians, how often do they: Let me do the things I like doing
WB163Q03HA	775	Thinking about your parents or guardians, how often do they: Show that they care
WB163Q04HA	776	Thinking about your parents or guardians, how often do they: Try to understand my problems and worries
WB163Q05HA	777	Thinking about your parents or guardians, how often do they: Encourage me to make my own decisions
WB163Q06HA	778	Thinking about your parents or guardians, how often do they: Try to control everything I do
WB163Q07HA	779	Thinking about your parents or guardians, how often do they: Treat me like a baby
WB163Q08HA	780	Thinking about your parents or guardians, how often do they: Make me feel better when I am upset
WB164Q01HA	781	How often do you worry about how much money your family has?
WB165Q01HA	782	When was the last time you attended a mathematics class at school?
WB166Q01HA	783	How did you feel the last time you attended a mathematics class at school: Bored
WB166Q02HA	784	How did you feel the last time you attended a mathematics class at school: Challenged
WB166Q03HA	785	How did you feel the last time you attended a mathematics class at school: Nervous or tense
WB166Q04HA	786	How did you feel the last time you attended a mathematics class at school: Motivated or inspired
WB167Q01HA	787	When was the last time you attended a [test language lesson] at school?
WB168Q01HA	788	How did you feel the last time you attended a [test language lesson] at school: Bored
WB168Q02HA	789	How did you feel the last time you attended a [test language lesson] at school: Challenged
WB168Q03HA	790	How did you feel the last time you attended a [test language lesson] at school: Nervous or tense
WB168Q04HA	791	How did you feel the last time you attended a [test language lesson] at school: Motivated or inspired
WB171Q01HA	792	Now think of the last time you had a break between classes at school: How did you feel: Happy
WB171Q02HA	793	Now think of the last time you had a break between classes at school: How did you feel: Lonely
WB171Q03HA	794	Now think of the last time you had a break between classes at school: How did you feel: Nervous or tense
WB171Q04HA	795	Now think of the last time you had a break between classes at school: How did you feel: Full of energy
WB172Q01HA	796	When was the last time you spent time outside your home with your friends?
WB173Q01HA	797	How did you feel the last time you spent time outside your home with your friends: Bored
WB173Q02HA	798	How did you feel the last time you spent time outside your home with your friends: Happy
WB173Q03HA	799	How did you feel the last time you spent time outside your home with your friends: Nervous or tense
WB173Q04HA	800	How did you feel the last time you spent time outside your home with your friends: Full of energy
WB176Q01HA	801	When was the very last time you did your homework/studied for school?
WB177Q01HA	802	How did you feel the last time you did your homework/studied for school: Bored
WB177Q02HA	803	How did you feel the last time you did your homework/studied for school: Challenged
WB177Q03HA	804	How did you feel the last time you did your homework/studied for school: Nervous or tense
WB177Q04HA	805	How did you feel the last time you did your homework/studied for school: Motivated or inspired
WB032Q01NA	806	How often: Moderate physical activities for a total of at least 60 minutes per day (e.g., walking, climbing stairs, riding a bike to school, [country-specific])
WB032Q02NA	807	How often: Vigorous physical activities for at least 20 minutes per day that made you sweat and breathe hard (e.g. running, cycling, aerobics, soccer, skating, [country-specific])
WB031Q01NA	808	This school year, on average, on how many days do you attend physical education classes each week?
WB178Q01HA	809	The following questions refer to your day yesterday. Overall, did you feel that you accomplished something yesterday?
WB178Q02HA	810	The following questions refer to your day yesterday. Were you treated with respect all day yesterday?
WB178Q03HA	811	The following questions refer to your day yesterday. Did you smile or laugh a lot yesterday?
WB178Q04HA	812	The following questions refer to your day yesterday. Did you learn or do something interesting yesterday?
WB178Q05HA	813	The following questions refer to your day yesterday. Did you have enough energy to get things done yesterday?
WB178Q06HA	814	The following questions refer to your day yesterday. Overall, are you satisfied with how you spent your time yesterday?
WB178Q07HA	815	The following questions refer to your day yesterday. Was yesterday a typical day?
PA001Q01TA	816	Who will complete this questionnaire? Mother or other female guardian
PA001Q02TA	817	Who will complete this questionnaire? Father or other male guardian
PA001Q03TA	818	Who will complete this questionnaire? Other
PA003Q01TA	819	How often someone in home does? Discuss how well my child is doing at school
PA003Q02TA	820	How often someone in home does? Eat [the main meal] with my child around a table
PA003Q03TA	821	How often someone in home does? Spend time just talking to my child
PA003Q05IA	822	How often someone in home does? Discuss political or social issues with my child
PA003Q18WA	823	How often someone in home does? Help my child with his/her mathematics homework
PA003Q19WA	824	How often someone in home does? Obtain mathematics materials (e.g. applications, software, study guides etc.) for my child
PA003Q20WA	825	How often someone in home does? Discuss with my child how mathematics can be applied in everyday life
PA003Q11JA	826	How often someone in home does? Talk to my child about the importance of [completing ISCED 3]
PA003Q12JA	827	How often: someone in home does? Talk to my child about any problems he/she may have at school
PA003Q13JA	828	How often someone in home does? Ask my child about how he/she is getting along with other students at school
PA003Q14JA	829	How often someone in home does? Encourage my child to get good [marks]
PA003Q15JA	830	How often someone in home does? Take an interest in what my child is learning at school
PA003Q16JA	831	How often someone in home does? Talk to my child about his/her future education
PA003Q17JA	832	How often someone in home does? Ask my child what he/she did in school that day
PA196Q01WA	833	Agree/disagree: It is important to have good mathematics knowledge and skills in order to get any good job in today's world.
PA196Q02WA	834	Agree/disagree: Employers generally appreciate strong mathematics knowledge and skills among their employees.
PA196Q03WA	835	Agree/disagree: Most jobs today require some mathematics knowledge and skills.
PA196Q04WA	836	Agree/disagree: It is an advantage in the job market to have good mathematics knowledge and skills.
PA197Q01WA	837	Please answer: Does anybody in your family (including you) work in a [mathematics-related career]?
PA197Q02WA	838	Please answer: Does your child show an interest in working in a [mathematics-related career]?
PA197Q03WA	839	Please answer: Do you expect your child will go into a [mathematics-related career]?
PA197Q04WA	840	Please answer: Has your child shown interest in studying mathematics after completing [secondary school]?
PA197Q05WA	841	Please answer: Do you expect your child will study mathematics after completing [secondary school]?
PA008Q01TA	842	Last year, have you? Discussed my child’s behaviour with a teacher on my own initiative.
PA008Q02TA	843	Last year, have you? Discussed my child’s behaviour on the initiative of one of his/her teachers.
PA008Q03TA	844	Last year, have you? Discussed my child’s progress with a teacher on my own initiative.
PA008Q04TA	845	Last year, have you? Discussed my child’s progress on the initiative of one of their teachers.
PA008Q05TA	846	Last year, have you? Participated in local school government, e.g. parent council or school management committee.
PA008Q06NA	847	Last year, have you? Volunteered in physical or extra-curricular activities (e.g. building maintenance, carpentry, gardening or yard work, school play, sports, field trip)
PA008Q07NA	848	Last year, have you? Volunteered to support school activities (volunteered in the school library, media centre, or canteen, assisted a teacher, appeared as a guest speaker)
PA008Q08NA	849	Last year, have you? Attended a scheduled meeting or conferences for parents.
PA008Q09NA	850	Last year, have you? Talked about how to support learning at home and homework with my child’s teachers.
PA008Q10NA	851	Last year, have you? Exchanged ideas on parenting, family support, or the child’s development with my child’s teachers.
PA009Q01NA	852	Last year, was your participation at child’s school hindered by? The meeting times were inconvenient.
PA009Q02NA	853	Last year, was your participation at child’s school hindered by? I was not able to get off from work.
PA009Q03NA	854	Last year, was your participation at child’s school hindered by? I had no one to take care of my child/ children.
PA009Q04NA	855	Last year, was your participation at child’s school hindered by? The way to school is unsafe.
PA009Q05NA	856	Last year, was your participation at child’s school hindered by? I had problems with transportation.
PA009Q06NA	857	Last year, was your participation at child’s school hindered by? I felt unwelcome at my child’s school.
PA009Q07NA	858	Last year, was your participation at child’s school hindered by? I feel generally awkward in a school.
PA009Q08NA	859	Last year, was your participation at child’s school hindered by? My [language skills] were not sufficient.
PA009Q09NA	860	Last year, was your participation at child’s school hindered by? I think participation is not relevant for my child’s development.
PA009Q10NA	861	Last year, was your participation at child’s school hindered by? I do not know how I could participate in school activities.
PA009Q11NA	862	Last year, was your participation at child’s school hindered by? My child does not want me to participate.
PA007Q01TA	863	Agree/disagree? Most of my child’s school teachers seem competent and dedicated.
PA007Q02TA	864	Agree/disagree? Standards of achievement are high in my child’s school.
PA007Q03TA	865	Agree/disagree? I am happy with the content taught and the instructional methods used in my child’s school.
PA007Q04TA	866	Agree/disagree? I am satisfied with the disciplinary atmosphere in my child’s school.
PA007Q05TA	867	Agree/disagree? My child’s progress is carefully monitored by the school.
PA007Q06TA	868	Agree/disagree? My child’s school provides regular and useful information on my child’s progress.
PA007Q07TA	869	Agree/disagree? My child’s school does a good job in educating students.
PA007Q09NA	870	Agree/disagree? My child’s school provides an inviting atmosphere for parents to get involved.
PA007Q11NA	871	Agree/disagree? My child’s school provides effective communication between the school and families.
PA007Q12NA	872	Agree/disagree? My child’s school involves parents in the school’s decision-making process.
PA007Q13NA	873	Agree/disagree? My child’s school offers parent education (e.g. [courses on family literacy]) or family support programmes (e.g. [to assist with health, nutrition]).
PA007Q14NA	874	Agree/disagree? My child’s school informs families about how to help students with homework and other school-related activities.
PA007Q15NA	875	Agree/disagree? My child’s school cooperates with [community services] to strengthen school programmes and student development.
PA005Q01TA	876	Which of the following statements best describes the schooling available to students in your location?
PA006Q01TA	877	When choosing school, how important: The school is at a short distance to home.
PA006Q02TA	878	When choosing school, how important: The school has a good reputation.
PA006Q03TA	879	When choosing school, how important: The school offers particular courses or school subjects.
PA006Q04TA	880	When choosing school, how important: The school adheres to a particular [religious philosophy].
PA006Q05TA	881	When choosing school, how important: The school has a particular approach to [pedagogy/didactics, e.g. example].
PA006Q06TA	882	When choosing school, how important: Other family members attended the school.
PA006Q07TA	883	When choosing school, how important: Expenses are low (e.g. tuition, books, room and board).
PA006Q08TA	884	When choosing school, how important: The school has financial aid available, such as a school loan, scholarship, or grant.
PA006Q09TA	885	When choosing school, how important: The school has an active and pleasant school climate.
PA006Q10TA	886	When choosing school, how important: The academic achievements of students in the school are high.
PA006Q11TA	887	When choosing school, how important: There is a safe school environment.
PA006Q12HA	888	When choosing school, how important: The school has an international student body.
PA006Q13HA	889	When choosing school, how important: The school offers exchange programmes with schools in other countries.
PA006Q14HA	890	When choosing school, how important: The school has a focus on foreign language instruction.
PA166Q01HA	891	How many languages, including the language(s) you speak at home, do you speak well enough to converse with others?
PA167Q02HA	892	Agree/disagree: Immigrant children should have the same opportunities for education that other children in the country have.
PA167Q03HA	893	Agree/disagree: Immigrants who live in a country for several years should have the opportunity to vote in elections.
PA167Q04HA	894	Agree/disagree: Immigrants should have the opportunity to continue their own customs and lifestyle.
PA167Q05HA	895	Agree/disagree: Immigrants should have all the same rights that everyone else in the country has.
PA183Q01JA	896	Which qualification do you expect your child to complete? [ISCED level 2]
PA183Q02JA	897	Which qualification do you expect your child to complete? [ISCED level 3.3]
PA183Q03JA	898	Which qualification do you expect your child to complete? [ISCED level 3.4]
PA183Q04JA	899	Which qualification do you expect your child to complete? [ISCED level 4]
PA183Q05JA	900	Which qualification do you expect your child to complete? [ISCED level 5]
PA183Q06JA	901	Which qualification do you expect your child to complete? [ISCED level 6]
PA183Q07JA	902	Which qualification do you expect your child to complete? [ISCED level 7]
PA183Q08JA	903	Which qualification do you expect your child to complete? [ISCED level 8]
PA018Q01NA	904	Prior to [grade 1 in ISCED 1], did child attend: Supervision and care (e.g. [national examples])
PA018Q02NA	905	Prior to [grade 1 in ISCED 1], did child attend: Early childhood educational development (e.g. [national examples])
PA018Q03NA	906	Prior to [grade 1 in ISCED 1], did child attend: Pre-primary education (e.g. [national examples])
PA177Q01HA	907	Prior to [grade 1 in ISCED 1], ages child attended [early childhood education and care arrangement]: Up to age 1
PA177Q02HA	908	Prior to [grade 1 in ISCED 1], ages child attended [early childhood education and care arrangement]: Age 1
PA177Q03HA	909	Prior to [grade 1 in ISCED 1], ages child attended [early childhood education and care arrangement]: Age 2
PA177Q04HA	910	Prior to [grade 1 in ISCED 1], ages child attended [early childhood education and care arrangement]: Age 3
PA177Q05HA	911	Prior to [grade 1 in ISCED 1], ages child attended [early childhood education and care arrangement]: Age 4
PA177Q06HA	912	Prior to [grade 1 in ISCED 1], ages child attended [early childhood education and care arrangement]: Age 5
PA177Q07HA	913	Prior to [grade 1 in ISCED 1], ages child attended [early childhood education and care arrangement]: Age 6
PA177Q08HA	914	Prior to [grade 1 in ISCED 1], ages child attended [early childhood education and care arrangement]: Age 7
PA180Q01HA	915	What was the most important reason why your child attended an [early childhood education and care arrangement]?
PA182Q01HA	916	How many hours per week did your child attend a [early childhood education and care arrangement] at age of three years?
PA175Q01HA	917	During [ISCED 1], did child attend: [Enrichment lessons] in [test language]
PA175Q02HA	918	During [ISCED 1], did child attend: [Remedial lessons] in [test language]
PA175Q03JA	919	During [ISCED 1], did child attend: [Enrichment lessons] in mathematics
PA175Q04JA	920	During [ISCED 1], did child attend: [Remedial lessons] in mathematics
PA185Q01JA	921	Agree/disagree: In our family, we encourage participating in extracurricular activities that require creativity.
PA185Q02JA	922	Agree/disagree: At home, we are open to new ideas.
PA185Q03JA	923	Agree/disagree: At home, we encourage trying new things
PA185Q04JA	924	Agree/disagree: At home, we encourage being imaginative.
PA185Q05JA	925	Agree/disagree: Discussions we have at home help with developing new ideas.
PA185Q07JA	926	Agree/disagree: At home, we create works of art together (e.g. paintings, sculptures).
PA185Q08JA	927	Agree/disagree: At home, we discuss the books we are reading.
PA185Q09JA	928	Agree/disagree: At home, we try to fix things that are broken.
PA185Q10JA	929	Agree/disagree: At home, we discuss different solutions to social problems (e.g. unemployment, pollution).
PA186Q01JA	930	Out of school, how often child does: Art classes/activities (e.g. painting, drawing)
PA186Q02JA	931	Out of school, how often child does: Creative writing classes/activities
PA186Q03JA	932	Out of school, how often child does: Music classes/activities (e.g. chorus, band)
PA186Q04JA	933	Out of school, how often child does: Debate [club]
PA186Q05JA	934	Out of school, how often child does: Dramatics, theatre class/activities
PA186Q06JA	935	Out of school, how often child does: Publications (e.g. newspaper, [yearbooks], literary magazine)
PA186Q07JA	936	Out of school, how often child does: Science [club]
PA186Q08JA	937	Out of school, how often child does: Computer programming classes/activities
PA187Q04JA	938	Agree/disagree: Creativity can only be expressed through the arts (e.g. drawing, music, writing).
PA187Q06JA	939	Agree/disagree: It is possible to be creative in nearly any subject.
PA188Q01JA	940	Agree/disagree: I am very creative.
PA188Q02JA	941	Agree/disagree: I enjoy projects that require creative solutions.
PA188Q03JA	942	Agree/disagree: I enjoy solving complex problems
PA188Q04JA	943	Agree/disagree: I enjoy learning new things.
PA188Q05JA	944	Agree/disagree: I enjoy artistic activities.
PA188Q06JA	945	Agree/disagree: I express myself through art.
PA188Q08JA	946	Agree/disagree: I have difficulty using my imagination.
PA188Q09JA	947	Agree/disagree: I have a good imagination.
PA188Q10JA	948	Agree/disagree: I like to be spontaneous
PA189Q01JA	949	Agree/disagree: My child is very creative.
PA189Q02JA	950	Agree/disagree: My child enjoys projects that require creative solutions.
PA189Q03JA	951	Agree/disagree: My child enjoys solving complex problems.
PA189Q04JA	952	Agree/disagree: My child enjoys learning new things.
PA189Q05JA	953	Agree/disagree: My child enjoys artistic activities.
PA189Q06JA	954	Agree/disagree: My child expresses him/herself through art.
PA189Q09JA	955	Agree/disagree: My child has a good imagination
PA189Q10JA	956	Agree/disagree: My child likes to be spontaneous.
PA194Q01JA	957	How many [digital devices] with screens are there in your home?
PA195Q01JA	958	How many books are there in your home?
PA041Q01TA	959	In the last twelve months, about how much would you have paid to educational providers for services?
PA042Q01TA	960	What is your annual household income?
EFFORT1	961	How much effort did you put into this test? (after cognitive assessment)
EFFORT2	962	How much effort would you have invested? (after cognitive assessment)
OCOD1	963	ISCO-08 Occupation code - Mother
OCOD2	964	ISCO-08 Occupation code - Father
OCOD3	965	ISCO-08 Occupation code - Self
PROGN	966	Unique national study programme code
AGE	967	Students' age
GRADE	968	Grade compared to modal grade in country
ISCEDP	969	Levels of education programmes (ISCED 2011)
IMMIG	970	Index on immigrant background (OECD definition)
COBN_S	971	Student's county of birth
COBN_M	972	Student mother's country of birth
COBN_F	973	Student father's country of birth
LANGN	974	Language spoken at home
REPEAT	975	Grade repetition
MISSSC	976	Missing school for more than 3 months
SKIPPING	977	Skipping classes or days of school
TARDYSD	978	Arriving late for school stricter definition
EXERPRAC	979	Exercise or practice a sport before or after school
STUDYHMW	980	Studying for school or homework before or after school
WORKPAY	981	Working for pay before or after school
WORKHOME	982	Working in household/take care of family members before or after school
EXPECEDU	983	Highest expected educational level
MATHPREF	984	Preference of Math over other core subjects
MATHEASE	985	Perception of Mathematics as easier than other subjects
MATHMOT	986	Motivation to do well in mathematics
DURECEC	987	Duration in early childhood education and care
BSMJ	988	Expected occupation status (free response)- 4 digits
SISCO	989	Clear idea about future job
RELATST	990	Quality of student-teacher relationships (WLE)
BELONG	991	Sense of belonging (WLE)
BULLIED	992	Being bullied (WLE)
FEELSAFE	993	Feeling safe (WLE)
SCHRISK	994	School safety risks (WLE)
PERSEVAGR	995	Perseverance (agreement) (WLE)
CURIOAGR	996	Curiosity (agreement) (WLE)
COOPAGR	997	Cooperation (agreement) (WLE)
EMPATAGR	998	Empathy (agreement) (WLE)
ASSERAGR	999	Assertiveness (agreement) (WLE)
STRESAGR	1000	Stress resistance (agreement) (WLE)
EMOCOAGR	1001	Emotional control (agreement) (WLE)
GROSAGR	1002	Growth Mindset (WLE)
INFOSEEK	1003	Information seeking about future careers (WLE)
FAMSUP	1004	Family support (WLE)
DISCLIM	1005	Disciplinary climate in mathematics (WLE)
TEACHSUP	1006	Mathematics Teacher Support (WLE)
COGACRCO	1007	Cognitive activation in mathematics: Foster reasoning Version B (WLE)
COGACMCO	1008	Cognitive activation in mathematics: Encourage mathematical thinking Version B (WLE)
EXPOFA	1009	Exposure to Formal and Applied Mathematics Tasks (WLE)
EXPO21ST	1010	Exposure to Mathematical Reasoning and 21st century mathematics tasks (WLE)
MATHEFF	1011	Mathematics self-efficacy: formal and applied mathematics - response options reversed in 2022 (WLE)
MATHEF21	1012	Mathematics self-efficacy: mathematical reasoning and 21st century skills (WLE)
FAMCON	1013	Subjective familiarity with mathematics concepts (WLE)
ANXMAT	1014	Mathematics Anxiety (WLE)
MATHPERS	1015	Effort and Persistence in Mathematics (WLE)
CREATEFF	1016	Creative self-efficacy (WLE)
CREATSCH	1017	Creative school and class environment (WLE)
CREATFAM	1018	Creative peers and family environment (WLE)
CREATAS	1019	Creative Activities at school (WLE)
CREATOOS	1020	Creative Activities outside of school (WLE)
CREATOP	1021	Creativity and Openness to Intellect TBD (WLE)
OPENART	1022	Openness to Art and Reflection TBD (WLE)
IMAGINE	1023	Imagination and Adventurousness TBD (WLE)
SCHSUST	1024	School actions/activities to sustain learning (WLE)
LEARRES	1025	Types of learning resources used while school was closed (WLE)
PROBSELF	1026	Problems with self-directed learning (WLE)
FAMSUPSL	1027	Family support for self-directed learning (WLE)
FEELLAH	1028	Feelings about learning at home (WLE)
SDLEFF	1029	Self-directed learning self-efficacy (WLE)
MISCED	1030	Mother’s level of education (ISCED)
FISCED	1031	Father’s level of education (ISCED)
HISCED	1032	Highest level of education of parents (ISCED)
PAREDINT	1033	Index highest parental education (international years of schooling scale)
BMMJ1	1034	Mother’s occupational status (ISEI) based on 4-digit human coded ISCO
BFMJ2	1035	Father’s occupational status (ISEI) based on 4-digit human coded ISCO
HISEI	1036	Highest parental occupational status (ISEI) based on 4-digit human coded ISCO
ICTRES	1037	ICT Resources (WLE)
HOMEPOS	1038	Home possessions (WLE)
ESCS	1039	Index of economic, social and cultural status.
FCFMLRTY	1040	Familiarity with concepts of finance
FLSCHOOL	1041	Financial education in school lessons (WLE)
FLMULTSB	1042	Financial education in school lessons, multiple subjects (WLE)
FLFAMILY	1043	Parental involvement in matters of FL (WLE)
ACCESSFP	1044	Access to money and financial products, sources of money (WLE)
FLCONFIN	1045	Confidence about financial matters (WLE)
FLCONICT	1046	Confidence about financial matters using digital devices (WLE)
ACCESSFA	1047	Access to money and financial products, financial activities (WLE)
ATTCONFM	1048	Attitudes towards and confidence about financial matters (WLE)
FRINFLFM	1049	Friends’ influence on financial matters (WLE)
ICTSCH	1050	ICT availability at school (WLE)
ICTAVSCH	1051	Availability and Usage of ICT at School
ICTHOME	1052	ICT availability outside of school (WLE)
ICTAVHOM	1053	Availability and Usage of ICT at Home
ICTQUAL	1054	Quality of access to ICT (WLE)
ICTSUBJ	1055	Subject-related ICT Use During Lessons (WLE)
ICTENQ	1056	Use of ICT in enquiry-based learning activities (WLE)
ICTFEED	1057	Support or feedback via ICT (WLE)
ICTOUT	1058	Use of ICT for school activities outside of the classroom (WLE)
ICTWKDY	1059	Frequency of ICT activity (weekday) (WLE)
ICTWKEND	1060	Frequency of ICT activity (weekend) (WLE)
ICTREG	1061	Views of regulated ICT use in school (WLE)
ICTINFO	1062	Students’ practices regarding online information (WLE)
ICTDISTR	1063	Distress from online content and cyberbullying
ICTEFFIC	1064	Self-efficacy in digital competencies (WLE)
STUBMI	1065	Body Mass Index (BMI)
BODYIMA	1066	Body Image (WLE)
SOCONPA	1067	Social connection to Parents (WLE)
LIFESAT	1068	Students' Life Satisfaction across Domains (WLE)
PSYCHSYM	1069	Psychosomatic Symptoms (WLE)
SOCCON	1070	Social Connections: Ease of Communication About Worries and Concerns (WLE)
EXPWB	1071	Experienced Well-being (Previous Day) (WLE)
CURSUPP	1072	Current Parental/guardian Support (WLE)
PQMIMP	1073	Parent Attitudes Toward Mathematics (WLE)
PQMCAR	1074	Mathematics Career (WLE)
PARINVOL	1075	Parental Involvement (WLE)
PQSCHOOL	1076	School quality (WLE)
PASCHPOL	1077	School Policies for Parental Involvement (WLE)
ATTIMMP	1078	Parents' Attitudes towards Immigrants (WLE)
PAREXPT	1079	Parent’s expectations in child’s career
CREATHME	1080	Creative Home Environment (WLE)
CREATACT	1081	Participation in creative activities outside of school (WLE)
CREATOPN	1082	Creativity and Openness to Intellect (WLE)
CREATOR	1083	Openness to creativity: Other’s report (WLE)
W_FSTUWT	1084	FINAL TRIMMED NONRESPONSE ADJUSTED STUDENT WEIGHT
W_FSTURWT1	1085	FINAL TRIMMED NONRESPONSE ADJUSTED STUDENT REPLICATE BRR-FAY WEIGHTS 1
W_FSTURWT2	1086	FINAL TRIMMED NONRESPONSE ADJUSTED STUDENT REPLICATE BRR-FAY WEIGHTS 2
W_FSTURWT3	1087	FINAL TRIMMED NONRESPONSE ADJUSTED STUDENT REPLICATE BRR-FAY WEIGHTS 3
W_FSTURWT4	1088	FINAL TRIMMED NONRESPONSE ADJUSTED STUDENT REPLICATE BRR-FAY WEIGHTS 4
W_FSTURWT5	1089	FINAL TRIMMED NONRESPONSE ADJUSTED STUDENT REPLICATE BRR-FAY WEIGHTS 5
W_FSTURWT6	1090	FINAL TRIMMED NONRESPONSE ADJUSTED STUDENT REPLICATE BRR-FAY WEIGHTS 6
W_FSTURWT7	1091	FINAL TRIMMED NONRESPONSE ADJUSTED STUDENT REPLICATE BRR-FAY WEIGHTS 7
W_FSTURWT8	1092	FINAL TRIMMED NONRESPONSE ADJUSTED STUDENT REPLICATE BRR-FAY WEIGHTS 8
W_FSTURWT9	1093	FINAL TRIMMED NONRESPONSE ADJUSTED STUDENT REPLICATE BRR-FAY WEIGHTS 9
W_FSTURWT10	1094	FINAL TRIMMED NONRESPONSE ADJUSTED STUDENT REPLICATE BRR-FAY WEIGHTS 10
W_FSTURWT11	1095	FINAL TRIMMED NONRESPONSE ADJUSTED STUDENT REPLICATE BRR-FAY WEIGHTS 11
W_FSTURWT12	1096	FINAL TRIMMED NONRESPONSE ADJUSTED STUDENT REPLICATE BRR-FAY WEIGHTS 12
W_FSTURWT13	1097	FINAL TRIMMED NONRESPONSE ADJUSTED STUDENT REPLICATE BRR-FAY WEIGHTS 13
W_FSTURWT14	1098	FINAL TRIMMED NONRESPONSE ADJUSTED STUDENT REPLICATE BRR-FAY WEIGHTS 14
W_FSTURWT15	1099	FINAL TRIMMED NONRESPONSE ADJUSTED STUDENT REPLICATE BRR-FAY WEIGHTS 15
W_FSTURWT16	1100	FINAL TRIMMED NONRESPONSE ADJUSTED STUDENT REPLICATE BRR-FAY WEIGHTS 16
W_FSTURWT17	1101	FINAL TRIMMED NONRESPONSE ADJUSTED STUDENT REPLICATE BRR-FAY WEIGHTS 17
W_FSTURWT18	1102	FINAL TRIMMED NONRESPONSE ADJUSTED STUDENT REPLICATE BRR-FAY WEIGHTS 18
W_FSTURWT19	1103	FINAL TRIMMED NONRESPONSE ADJUSTED STUDENT REPLICATE BRR-FAY WEIGHTS 19
W_FSTURWT20	1104	FINAL TRIMMED NONRESPONSE ADJUSTED STUDENT REPLICATE BRR-FAY WEIGHTS 20
W_FSTURWT21	1105	FINAL TRIMMED NONRESPONSE ADJUSTED STUDENT REPLICATE BRR-FAY WEIGHTS 21
W_FSTURWT22	1106	FINAL TRIMMED NONRESPONSE ADJUSTED STUDENT REPLICATE BRR-FAY WEIGHTS 22
W_FSTURWT23	1107	FINAL TRIMMED NONRESPONSE ADJUSTED STUDENT REPLICATE BRR-FAY WEIGHTS 23
W_FSTURWT24	1108	FINAL TRIMMED NONRESPONSE ADJUSTED STUDENT REPLICATE BRR-FAY WEIGHTS 24
W_FSTURWT25	1109	FINAL TRIMMED NONRESPONSE ADJUSTED STUDENT REPLICATE BRR-FAY WEIGHTS 25
W_FSTURWT26	1110	FINAL TRIMMED NONRESPONSE ADJUSTED STUDENT REPLICATE BRR-FAY WEIGHTS 26
W_FSTURWT27	1111	FINAL TRIMMED NONRESPONSE ADJUSTED STUDENT REPLICATE BRR-FAY WEIGHTS 27
W_FSTURWT28	1112	FINAL TRIMMED NONRESPONSE ADJUSTED STUDENT REPLICATE BRR-FAY WEIGHTS 28
W_FSTURWT29	1113	FINAL TRIMMED NONRESPONSE ADJUSTED STUDENT REPLICATE BRR-FAY WEIGHTS 29
W_FSTURWT30	1114	FINAL TRIMMED NONRESPONSE ADJUSTED STUDENT REPLICATE BRR-FAY WEIGHTS 30
W_FSTURWT31	1115	FINAL TRIMMED NONRESPONSE ADJUSTED STUDENT REPLICATE BRR-FAY WEIGHTS 31
W_FSTURWT32	1116	FINAL TRIMMED NONRESPONSE ADJUSTED STUDENT REPLICATE BRR-FAY WEIGHTS 32
W_FSTURWT33	1117	FINAL TRIMMED NONRESPONSE ADJUSTED STUDENT REPLICATE BRR-FAY WEIGHTS 33
W_FSTURWT34	1118	FINAL TRIMMED NONRESPONSE ADJUSTED STUDENT REPLICATE BRR-FAY WEIGHTS 34
W_FSTURWT35	1119	FINAL TRIMMED NONRESPONSE ADJUSTED STUDENT REPLICATE BRR-FAY WEIGHTS 35
W_FSTURWT36	1120	FINAL TRIMMED NONRESPONSE ADJUSTED STUDENT REPLICATE BRR-FAY WEIGHTS 36
W_FSTURWT37	1121	FINAL TRIMMED NONRESPONSE ADJUSTED STUDENT REPLICATE BRR-FAY WEIGHTS 37
W_FSTURWT38	1122	FINAL TRIMMED NONRESPONSE ADJUSTED STUDENT REPLICATE BRR-FAY WEIGHTS 38
W_FSTURWT39	1123	FINAL TRIMMED NONRESPONSE ADJUSTED STUDENT REPLICATE BRR-FAY WEIGHTS 39
W_FSTURWT40	1124	FINAL TRIMMED NONRESPONSE ADJUSTED STUDENT REPLICATE BRR-FAY WEIGHTS 40
W_FSTURWT41	1125	FINAL TRIMMED NONRESPONSE ADJUSTED STUDENT REPLICATE BRR-FAY WEIGHTS 41
W_FSTURWT42	1126	FINAL TRIMMED NONRESPONSE ADJUSTED STUDENT REPLICATE BRR-FAY WEIGHTS 42
W_FSTURWT43	1127	FINAL TRIMMED NONRESPONSE ADJUSTED STUDENT REPLICATE BRR-FAY WEIGHTS 43
W_FSTURWT44	1128	FINAL TRIMMED NONRESPONSE ADJUSTED STUDENT REPLICATE BRR-FAY WEIGHTS 44
W_FSTURWT45	1129	FINAL TRIMMED NONRESPONSE ADJUSTED STUDENT REPLICATE BRR-FAY WEIGHTS 45
W_FSTURWT46	1130	FINAL TRIMMED NONRESPONSE ADJUSTED STUDENT REPLICATE BRR-FAY WEIGHTS 46
W_FSTURWT47	1131	FINAL TRIMMED NONRESPONSE ADJUSTED STUDENT REPLICATE BRR-FAY WEIGHTS 47
W_FSTURWT48	1132	FINAL TRIMMED NONRESPONSE ADJUSTED STUDENT REPLICATE BRR-FAY WEIGHTS 48
W_FSTURWT49	1133	FINAL TRIMMED NONRESPONSE ADJUSTED STUDENT REPLICATE BRR-FAY WEIGHTS 49
W_FSTURWT50	1134	FINAL TRIMMED NONRESPONSE ADJUSTED STUDENT REPLICATE BRR-FAY WEIGHTS 50
W_FSTURWT51	1135	FINAL TRIMMED NONRESPONSE ADJUSTED STUDENT REPLICATE BRR-FAY WEIGHTS 51
W_FSTURWT52	1136	FINAL TRIMMED NONRESPONSE ADJUSTED STUDENT REPLICATE BRR-FAY WEIGHTS 52
W_FSTURWT53	1137	FINAL TRIMMED NONRESPONSE ADJUSTED STUDENT REPLICATE BRR-FAY WEIGHTS 53
W_FSTURWT54	1138	FINAL TRIMMED NONRESPONSE ADJUSTED STUDENT REPLICATE BRR-FAY WEIGHTS 54
W_FSTURWT55	1139	FINAL TRIMMED NONRESPONSE ADJUSTED STUDENT REPLICATE BRR-FAY WEIGHTS 55
W_FSTURWT56	1140	FINAL TRIMMED NONRESPONSE ADJUSTED STUDENT REPLICATE BRR-FAY WEIGHTS 56
W_FSTURWT57	1141	FINAL TRIMMED NONRESPONSE ADJUSTED STUDENT REPLICATE BRR-FAY WEIGHTS 57
W_FSTURWT58	1142	FINAL TRIMMED NONRESPONSE ADJUSTED STUDENT REPLICATE BRR-FAY WEIGHTS 58
W_FSTURWT59	1143	FINAL TRIMMED NONRESPONSE ADJUSTED STUDENT REPLICATE BRR-FAY WEIGHTS 59
W_FSTURWT60	1144	FINAL TRIMMED NONRESPONSE ADJUSTED STUDENT REPLICATE BRR-FAY WEIGHTS 60
W_FSTURWT61	1145	FINAL TRIMMED NONRESPONSE ADJUSTED STUDENT REPLICATE BRR-FAY WEIGHTS 61
W_FSTURWT62	1146	FINAL TRIMMED NONRESPONSE ADJUSTED STUDENT REPLICATE BRR-FAY WEIGHTS 62
W_FSTURWT63	1147	FINAL TRIMMED NONRESPONSE ADJUSTED STUDENT REPLICATE BRR-FAY WEIGHTS 63
W_FSTURWT64	1148	FINAL TRIMMED NONRESPONSE ADJUSTED STUDENT REPLICATE BRR-FAY WEIGHTS 64
W_FSTURWT65	1149	FINAL TRIMMED NONRESPONSE ADJUSTED STUDENT REPLICATE BRR-FAY WEIGHTS 65
W_FSTURWT66	1150	FINAL TRIMMED NONRESPONSE ADJUSTED STUDENT REPLICATE BRR-FAY WEIGHTS 66
W_FSTURWT67	1151	FINAL TRIMMED NONRESPONSE ADJUSTED STUDENT REPLICATE BRR-FAY WEIGHTS 67
W_FSTURWT68	1152	FINAL TRIMMED NONRESPONSE ADJUSTED STUDENT REPLICATE BRR-FAY WEIGHTS 68
W_FSTURWT69	1153	FINAL TRIMMED NONRESPONSE ADJUSTED STUDENT REPLICATE BRR-FAY WEIGHTS 69
W_FSTURWT70	1154	FINAL TRIMMED NONRESPONSE ADJUSTED STUDENT REPLICATE BRR-FAY WEIGHTS 70
W_FSTURWT71	1155	FINAL TRIMMED NONRESPONSE ADJUSTED STUDENT REPLICATE BRR-FAY WEIGHTS 71
W_FSTURWT72	1156	FINAL TRIMMED NONRESPONSE ADJUSTED STUDENT REPLICATE BRR-FAY WEIGHTS 72
W_FSTURWT73	1157	FINAL TRIMMED NONRESPONSE ADJUSTED STUDENT REPLICATE BRR-FAY WEIGHTS 73
W_FSTURWT74	1158	FINAL TRIMMED NONRESPONSE ADJUSTED STUDENT REPLICATE BRR-FAY WEIGHTS 74
W_FSTURWT75	1159	FINAL TRIMMED NONRESPONSE ADJUSTED STUDENT REPLICATE BRR-FAY WEIGHTS 75
W_FSTURWT76	1160	FINAL TRIMMED NONRESPONSE ADJUSTED STUDENT REPLICATE BRR-FAY WEIGHTS 76
W_FSTURWT77	1161	FINAL TRIMMED NONRESPONSE ADJUSTED STUDENT REPLICATE BRR-FAY WEIGHTS 77
W_FSTURWT78	1162	FINAL TRIMMED NONRESPONSE ADJUSTED STUDENT REPLICATE BRR-FAY WEIGHTS 78
W_FSTURWT79	1163	FINAL TRIMMED NONRESPONSE ADJUSTED STUDENT REPLICATE BRR-FAY WEIGHTS 79
W_FSTURWT80	1164	FINAL TRIMMED NONRESPONSE ADJUSTED STUDENT REPLICATE BRR-FAY WEIGHTS 80
UNIT	1165	REP_BWGT: RANDOMLY ASSIGNED UNIT NUMBER
WVARSTRR	1166	RANDOMIZED FINAL VARIANCE STRATUM (1-80)
PV1MATH	1167	Plausible Value 1 in Mathematics
PV2MATH	1168	Plausible Value 2 in Mathematics
PV3MATH	1169	Plausible Value 3 in Mathematics
PV4MATH	1170	Plausible Value 4 in Mathematics
PV5MATH	1171	Plausible Value 5 in Mathematics
PV6MATH	1172	Plausible Value 6 in Mathematics
PV7MATH	1173	Plausible Value 7 in Mathematics
PV8MATH	1174	Plausible Value 8 in Mathematics
PV9MATH	1175	Plausible Value 9 in Mathematics
PV10MATH	1176	Plausible Value 10 in Mathematics
PV1READ	1177	Plausible Value 1 in Reading
PV2READ	1178	Plausible Value 2 in Reading
PV3READ	1179	Plausible Value 3 in Reading
PV4READ	1180	Plausible Value 4 in Reading
PV5READ	1181	Plausible Value 5 in Reading
PV6READ	1182	Plausible Value 6 in Reading
PV7READ	1183	Plausible Value 7 in Reading
PV8READ	1184	Plausible Value 8 in Reading
PV9READ	1185	Plausible Value 9 in Reading
PV10READ	1186	Plausible Value 10 in Reading
PV1SCIE	1187	Plausible Value 1 in Science
PV2SCIE	1188	Plausible Value 2 in Science
PV3SCIE	1189	Plausible Value 3 in Science
PV4SCIE	1190	Plausible Value 4 in Science
PV5SCIE	1191	Plausible Value 5 in Science
PV6SCIE	1192	Plausible Value 6 in Science
PV7SCIE	1193	Plausible Value 7 in Science
PV8SCIE	1194	Plausible Value 8 in Science
PV9SCIE	1195	Plausible Value 9 in Science
PV10SCIE	1196	Plausible Value 10 in Science
PV1MCCR	1197	Plausible Value 1 in Content Subscale of Mathematics - Change and Relationships
PV2MCCR	1198	Plausible Value 2 in Content Subscale of Mathematics - Change and Relationships
PV3MCCR	1199	Plausible Value 3 in Content Subscale of Mathematics - Change and Relationships
PV4MCCR	1200	Plausible Value 4 in Content Subscale of Mathematics - Change and Relationships
PV5MCCR	1201	Plausible Value 5 in Content Subscale of Mathematics - Change and Relationships
PV6MCCR	1202	Plausible Value 6 in Content Subscale of Mathematics - Change and Relationships
PV7MCCR	1203	Plausible Value 7 in Content Subscale of Mathematics - Change and Relationships
PV8MCCR	1204	Plausible Value 8 in Content Subscale of Mathematics - Change and Relationships
PV9MCCR	1205	Plausible Value 9 in Content Subscale of Mathematics - Change and Relationships
PV10MCCR	1206	Plausible Value 10 in Content Subscale of Mathematics - Change and Relationships
PV1MCQN	1207	Plausible Value 1 in Content Subscale of Mathematics - Quantity
PV2MCQN	1208	Plausible Value 2 in Content Subscale of Mathematics - Quantity
PV3MCQN	1209	Plausible Value 3 in Content Subscale of Mathematics - Quantity
PV4MCQN	1210	Plausible Value 4 in Content Subscale of Mathematics - Quantity
PV5MCQN	1211	Plausible Value 5 in Content Subscale of Mathematics - Quantity
PV6MCQN	1212	Plausible Value 6 in Content Subscale of Mathematics - Quantity
PV7MCQN	1213	Plausible Value 7 in Content Subscale of Mathematics - Quantity
PV8MCQN	1214	Plausible Value 8 in Content Subscale of Mathematics - Quantity
PV9MCQN	1215	Plausible Value 9 in Content Subscale of Mathematics - Quantity
PV10MCQN	1216	Plausible Value 10 in Content Subscale of Mathematics - Quantity
PV1MCSS	1217	Plausible Value 1 in Content Subscale of Mathematics - Space and Shape
PV2MCSS	1218	Plausible Value 2 in Content Subscale of Mathematics - Space and Shape
PV3MCSS	1219	Plausible Value 3 in Content Subscale of Mathematics - Space and Shape
PV4MCSS	1220	Plausible Value 4 in Content Subscale of Mathematics - Space and Shape
PV5MCSS	1221	Plausible Value 5 in Content Subscale of Mathematics - Space and Shape
PV6MCSS	1222	Plausible Value 6 in Content Subscale of Mathematics - Space and Shape
PV7MCSS	1223	Plausible Value 7 in Content Subscale of Mathematics - Space and Shape
PV8MCSS	1224	Plausible Value 8 in Content Subscale of Mathematics - Space and Shape
PV9MCSS	1225	Plausible Value 9 in Content Subscale of Mathematics - Space and Shape
PV10MCSS	1226	Plausible Value 10 in Content Subscale of Mathematics - Space and Shape
PV1MCUD	1227	Plausible Value 1 in Content Subscale of Mathematics - Uncertainty and Data
PV2MCUD	1228	Plausible Value 2 in Content Subscale of Mathematics - Uncertainty and Data
PV3MCUD	1229	Plausible Value 3 in Content Subscale of Mathematics - Uncertainty and Data
PV4MCUD	1230	Plausible Value 4 in Content Subscale of Mathematics - Uncertainty and Data
PV5MCUD	1231	Plausible Value 5 in Content Subscale of Mathematics - Uncertainty and Data
PV6MCUD	1232	Plausible Value 6 in Content Subscale of Mathematics - Uncertainty and Data
PV7MCUD	1233	Plausible Value 7 in Content Subscale of Mathematics - Uncertainty and Data
PV8MCUD	1234	Plausible Value 8 in Content Subscale of Mathematics - Uncertainty and Data
PV9MCUD	1235	Plausible Value 9 in Content Subscale of Mathematics - Uncertainty and Data
PV10MCUD	1236	Plausible Value 10 in Content Subscale of Mathematics - Uncertainty and Data
PV1MPEM	1237	Plausible Value 1 in Process Subscale of Mathematics - Employing Mathematical Concepts, Facts, and Procedures
PV2MPEM	1238	Plausible Value 2 in Process Subscale of Mathematics - Employing Mathematical Concepts, Facts, and Procedures
PV3MPEM	1239	Plausible Value 3 in Process Subscale of Mathematics - Employing Mathematical Concepts, Facts, and Procedures
PV4MPEM	1240	Plausible Value 4 in Process Subscale of Mathematics - Employing Mathematical Concepts, Facts, and Procedures
PV5MPEM	1241	Plausible Value 5 in Process Subscale of Mathematics - Employing Mathematical Concepts, Facts, and Procedures
PV6MPEM	1242	Plausible Value 6 in Process Subscale of Mathematics - Employing Mathematical Concepts, Facts, and Procedures
PV7MPEM	1243	Plausible Value 7 in Process Subscale of Mathematics - Employing Mathematical Concepts, Facts, and Procedures
PV8MPEM	1244	Plausible Value 8 in Process Subscale of Mathematics - Employing Mathematical Concepts, Facts, and Procedures
PV9MPEM	1245	Plausible Value 9 in Process Subscale of Mathematics - Employing Mathematical Concepts, Facts, and Procedures
PV10MPEM	1246	Plausible Value 10 in Process Subscale of Mathematics - Employing Mathematical Concepts, Facts, and Procedures
PV1MPFS	1247	Plausible Value 1 in Process Subscale of Mathematics - Formulating Situations Mathematically
PV2MPFS	1248	Plausible Value 2 in Process Subscale of Mathematics - Formulating Situations Mathematically
PV3MPFS	1249	Plausible Value 3 in Process Subscale of Mathematics - Formulating Situations Mathematically
PV4MPFS	1250	Plausible Value 4 in Process Subscale of Mathematics - Formulating Situations Mathematically
PV5MPFS	1251	Plausible Value 5 in Process Subscale of Mathematics - Formulating Situations Mathematically
PV6MPFS	1252	Plausible Value 6 in Process Subscale of Mathematics - Formulating Situations Mathematically
PV7MPFS	1253	Plausible Value 7 in Process Subscale of Mathematics - Formulating Situations Mathematically
PV8MPFS	1254	Plausible Value 8 in Process Subscale of Mathematics - Formulating Situations Mathematically
PV9MPFS	1255	Plausible Value 9 in Process Subscale of Mathematics - Formulating Situations Mathematically
PV10MPFS	1256	Plausible Value 10 in Process Subscale of Mathematics - Formulating Situations Mathematically
PV1MPIN	1257	Plausible Value 1 in Process Subscale of Mathematics - Interpreting, Applying, and Evaluating Mathematical Outcomes
PV2MPIN	1258	Plausible Value 2 in Process Subscale of Mathematics - Interpreting, Applying, and Evaluating Mathematical Outcomes
PV3MPIN	1259	Plausible Value 3 in Process Subscale of Mathematics - Interpreting, Applying, and Evaluating Mathematical Outcomes
PV4MPIN	1260	Plausible Value 4 in Process Subscale of Mathematics - Interpreting, Applying, and Evaluating Mathematical Outcomes
PV5MPIN	1261	Plausible Value 5 in Process Subscale of Mathematics - Interpreting, Applying, and Evaluating Mathematical Outcomes
PV6MPIN	1262	Plausible Value 6 in Process Subscale of Mathematics - Interpreting, Applying, and Evaluating Mathematical Outcomes
PV7MPIN	1263	Plausible Value 7 in Process Subscale of Mathematics - Interpreting, Applying, and Evaluating Mathematical Outcomes
PV8MPIN	1264	Plausible Value 8 in Process Subscale of Mathematics - Interpreting, Applying, and Evaluating Mathematical Outcomes
PV9MPIN	1265	Plausible Value 9 in Process Subscale of Mathematics - Interpreting, Applying, and Evaluating Mathematical Outcomes
PV10MPIN	1266	Plausible Value 10 in Process Subscale of Mathematics - Interpreting, Applying, and Evaluating Mathematical Outcomes
PV1MPRE	1267	Plausible Value 1 in Process Subscale of Mathematics - Reasoning
PV2MPRE	1268	Plausible Value 2 in Process Subscale of Mathematics - Reasoning
PV3MPRE	1269	Plausible Value 3 in Process Subscale of Mathematics - Reasoning
PV4MPRE	1270	Plausible Value 4 in Process Subscale of Mathematics - Reasoning
PV5MPRE	1271	Plausible Value 5 in Process Subscale of Mathematics - Reasoning
PV6MPRE	1272	Plausible Value 6 in Process Subscale of Mathematics - Reasoning
PV7MPRE	1273	Plausible Value 7 in Process Subscale of Mathematics - Reasoning
PV8MPRE	1274	Plausible Value 8 in Process Subscale of Mathematics - Reasoning
PV9MPRE	1275	Plausible Value 9 in Process Subscale of Mathematics - Reasoning
PV10MPRE	1276	Plausible Value 10 in Process Subscale of Mathematics - Reasoning
SENWT	1277	Senate Weight (sum of 5000 per country)
VER_DAT	1278	Date of the database creation
