# Supplementary material for: Bayesian Nonparametric Sensitivity Analysis of Multiple Test Procedures Under Dependence
Source: Biom J. 2025 Dec 14;67(6):e70101. doi: 10.1002/bimj.70101 (PMC12703229; doi:10.1002/bimj.70101)
Supplement: Supplementary file 1 — Supporting File: bimj70101‐sup‐0001‐DataCode.zip [file BIMJ-67-e70101-s001.zip › Code_and_Data/data/Output_PISA_2022_USA_p-values_2025-03-01_[17h][30m][04s].csv]

V1	V2	ptau_OR_BMtest_p.hat	p-value.2tailed	statistic	variance	n.pairwiseDel	V1_label	V2_label
ST004D01T	ST001D01T	0.467524024395791	0	-140.417395597339	654439163534.003	3657769.4944	BM test of n_1 = 1824662.9336 females versus n_2 = 1833106.5608 males.	Student International Grade (Derived)
ST004D01T	ST230Q01JA	0.485719247639203	0	-48.1175375423725	827449330582.959	3349486.9751	BM test of n_1 = 1688397.5156 females versus n_2 = 1661089.4595 males.	How many siblings (including brothers, sisters, step-brothers, and step-sisters) do you have?
ST004D01T	ST059Q01TA	0.536357734691224	0	118.668678586909	801694658758.94	3244902.9194	BM test of n_1 = 1641129.6799 females versus n_2 = 1603773.2395 males.	Number of [class periods] per week in mathematics
ST004D01T	ST059Q02JA	0.524730059220934	0	77.0212890314419	857318402564.07	3216174.7481	BM test of n_1 = 1624550.8691 females versus n_2 = 1591623.879 males.	Total number of [class periods] per week for all subjects, including mathematics
ST004D01T	ST296Q01JA	0.45754747182376	0	-151.115137514217	674683683465.565	3246032.7711	BM test of n_1 = 1646337.5913 females versus n_2 = 1599695.1798 males.	How much time spent on homework in: Mathematics homework
ST004D01T	ST296Q02JA	0.45056556933212	0	-176.222591519293	667291487238.865	3237259.2729	BM test of n_1 = 1642286.7523 females versus n_2 = 1594972.5206 males.	How much time spent on homework in: [Test language] homework
ST004D01T	ST296Q03JA	0.463345415536903	0	-134.694323799777	624441963916.678	3231134.2623	BM test of n_1 = 1636216.2635 females versus n_2 = 1594917.9988 males.	How much time spent on homework in: [Science] homework
ST004D01T	ST296Q04JA	0.404562047613878	0	-312.203169451441	801941007668.627	3250191.2885	BM test of n_1 = 1648742.3656 females versus n_2 = 1601448.9229 males.	How much time spent on homework in: Total time for all homework in all subjects, including subjects not listed above
ST004D01T	ST347Q01JA	0.464491885799883	0	-113.643643587615	861413267123.498	3280372.2623	BM test of n_1 = 1659902.8816 females versus n_2 = 1620469.3807 males.	In last 3 years, did school close because: Because of COVID-19
ST004D01T	ST347Q02JA	0.522095621262978	0	104.935364259051	361444271861.285	3195067.2356	BM test of n_1 = 1622648.8706 females versus n_2 = 1572418.365 males.	In last 3 years, did school close because: For another reason (e.g. a natural disaster, strikes or demonstrations, air pollution)
ST004D01T	ST348Q01JA	0.465528674338241	0	-82.2130556273762	239574489822.522	1760703.1057	BM test of n_1 = 912849.5682 females versus n_2 = 847853.5375 males.	During COVID closures, how often: Sent you learning materials to study on your own
ST004D01T	ST348Q02JA	0.47066223108904	0	-76.5117292042448	190688340821.303	1732935.1822	BM test of n_1 = 914934.1616 females versus n_2 = 818001.0206 males.	During COVID closures, how often: Sent you assignments
ST004D01T	ST348Q03JA	0.439310140733913	0	-161.830323977056	199313550604.551	1783639.9269	BM test of n_1 = 920108.6224 females versus n_2 = 863531.3045 males.	During COVID closures, how often: Uploaded material on a learning management system or school learning platform (e.g. [Blackboard®], [Edmodo®], [Moodle®], [Google® Classroom™])
ST004D01T	ST348Q05JA	0.469920959972878	0	-79.4800146725444	204967542619.748	1790287.8955	BM test of n_1 = 938829.6401 females versus n_2 = 851458.2554 males.	During COVID closures, how often: Offered live virtual classes on a video communication program (e.g. Zoom™, Skype™, Google® Meet™, Microsoft® Teams)
ST004D01T	ST348Q06JA	0.475249657885855	0	-62.7948032116852	214780702931.44	1768526.3332	BM test of n_1 = 897295.725 females versus n_2 = 871230.6082 males.	During COVID closures, how often: Asked you to submit completed school assignments
ST004D01T	ST350Q01JA	0.519734122006468	0	72.6771189878717	375464063585.359	2732935.2864	BM test of n_1 = 1428637.0382 females versus n_2 = 1304298.2482 males.	During COVID closures, how much learned compared to typical week of in person school?
ST004D01T	ST351Q02JA	0.474779527336509	0	-59.621616159822	209591445763.55	1676487.0725	BM test of n_1 = 901319.1656 females versus n_2 = 775167.9069 males.	During COVID closures, how often use: Digital textbooks, workbooks, or worksheets
ST004D01T	ST351Q03JA	0.473799909178439	0	-65.3711809361982	194465079938.772	1692560.5505	BM test of n_1 = 876766.5432 females versus n_2 = 815794.0073 males.	During COVID closures, how often use: Real-time lessons by a teacher from my school on a video communication program (e.g. ZoomTM, SkypeTM, Google® Meet™, Microsoft® Teams)
ST004D01T	ST351Q04JA	0.519105722319783	0	45.476234571152	199244666742.436	1653577.6893	BM test of n_1 = 857124.2551 females versus n_2 = 796453.4342 males.	During COVID closures, how often use: Real time lessons by a private tutor on a video communication program (e.g. Zoom™, Skype™, Google® Meet™, Microsoft® Teams)
ST004D01T	ST351Q06JA	0.476038967553387	0	-55.5181016189828	216999943712.729	1671547.9085	BM test of n_1 = 875427.2794 females versus n_2 = 796120.6291 males.	During COVID closures, how often use: Recorded lessons or other digital material provided by teachers from my school
ST004D01T	ST351Q08JA	0.525964824266063	0	78.2279995527116	126147360867.657	1662071.0668	BM test of n_1 = 872007.531 females versus n_2 = 790063.5358 males.	During COVID closures, how often use: Lessons broadcast over television or radio
ST004D01T	ST352Q01JA	0.469473227840367	0	-75.0545864653757	192775226187.486	1671867.4652	BM test of n_1 = 878008.4394 females versus n_2 = 793859.0258 males.	During COVID closures, how often problems with: Problems with access to a digital device when I needed it
ST004D01T	ST352Q02JA	0.443788690536879	0	-137.790742079828	202331320878.119	1695002.1765	BM test of n_1 = 878859.7571 females versus n_2 = 816142.4194 males.	During COVID closures, how often problems with: Problems with Internet access
ST004D01T	ST352Q03JA	0.553381554235641	0	146.27771627806	154774082953.477	1670466.2205	BM test of n_1 = 878757.8252 females versus n_2 = 791708.3953 males.	During COVID closures, how often problems with: Problems with access to school supplies (e.g. paper, pencil)
ST004D01T	ST352Q04JA	0.439061476399069	0	-148.888078192105	193654684797.736	1667833.8815	BM test of n_1 = 881802.5518 females versus n_2 = 786031.3297 males.	During COVID closures, how often problems with: Problems with finding a quiet place to study
ST004D01T	ST352Q06JA	0.454462368143108	0	-106.766817921468	213455226266.325	1675467.7833	BM test of n_1 = 876055.7441 females versus n_2 = 799412.0392 males.	During COVID closures, how often problems with: Problems with motivating myself to do school work
ST004D01T	ST352Q07JA	0.430625357657044	0	-163.641023821763	205418678071.235	1660178.8257	BM test of n_1 = 854697.1301 females versus n_2 = 805481.6956 males.	During COVID closures, how often problems with: Problems with understanding my school assignments
ST004D01T	ST352Q08JA	0.454454199220566	0	-109.467216672349	216734843896.86	1711464.2632	BM test of n_1 = 883065.2005 females versus n_2 = 828399.0627 males.	During COVID closures, how often problems with: Problems with finding someone who could help me with my school work
ST004D01T	ST353Q05JA	0.517936612266049	0	41.6289657214358	212732221743.851	1663170.0291	BM test of n_1 = 882112.0667 females versus n_2 = 781057.9624 males.	During COVID closures, how often did family member: Check whether you were completing your school assignments
ST004D01T	ST353Q07JA	0.532422771875637	0	76.977645694048	197948666649.011	1646754.6478	BM test of n_1 = 842937.1503 females versus n_2 = 803817.4975 males.	During COVID closures, how often did family member: Help you find additional learning resources
ST004D01T	ST353Q08JA	0.529981799024083	0	73.0350202876883	207350641974.418	1701440.436	BM test of n_1 = 874446.6158 females versus n_2 = 826993.8202 males.	During COVID closures, how often did family member: Teach you additional topics not part of your school assignments
ST004D01T	ST354Q01JA	0.397189667623217	0	-217.187831081451	123634074033.689	1304248.6138	BM test of n_1 = 699369.8127 females versus n_2 = 604878.8011 males.	During COVID closures, agree/disagree: I felt lonely.
ST004D01T	ST354Q04JA	0.411601094376581	0	-190.239058129494	133510457505.013	1354921.3962	BM test of n_1 = 728390.3434 females versus n_2 = 626531.0528 males.	During COVID closures, agree/disagree: I felt anxious about school work.
ST004D01T	ST354Q05JA	0.518743200623245	0	40.2030701996296	137356280542.368	1364541.7175	BM test of n_1 = 730999.5327 females versus n_2 = 633542.1848 males.	During COVID closures, agree/disagree: I was motivated to learn.
ST004D01T	ST354Q08JA	0.525976280816644	0	54.8619800850571	128084697174.063	1317300.4249	BM test of n_1 = 669047.8906 females versus n_2 = 648252.5343 males.	During COVID closures, agree/disagree: My teachers were well prepared to provide instruction remotely.
ST004D01T	ST354Q09JA	0.527263821356821	0	57.124568739013	127951728898.197	1310852.327	BM test of n_1 = 688131.9008 females versus n_2 = 622720.4262 males.	During COVID closures, agree/disagree: I was well prepared to learn on my own.
ST004D01T	ST354Q10JA	0.522088945091725	0	45.6350750000677	133322947561.29	1315987.3584	BM test of n_1 = 681245.7216 females versus n_2 = 634741.6368 males.	During COVID closures, agree/disagree: I missed sports and other physical activities organised by my school.
ST004D01T	REPEAT	0.511917279691962	0	81.5423532239931	219194542935.818	3449628.2338	BM test of n_1 = 1734928.7716 females versus n_2 = 1714699.4622 males.	Grade repetition
ST004D01T	SKIPPING	0.460029272612978	0	-154.274175200429	688744989616.229	3449438.9792	BM test of n_1 = 1737698.0096 females versus n_2 = 1711740.9696 males.	Skipping classes or days of school
ST004D01T	EXERPRAC	0.615516181826476	0	380.047337600172	836045581270.619	3308198.1993	BM test of n_1 = 1678546.2581 females versus n_2 = 1629651.9412 males.	Exercise or practice a sport before or after school
ST004D01T	STUDYHMW	0.408977661335488	0	-293.383526695309	872159531419.391	3309555.2336	BM test of n_1 = 1676883.1214 females versus n_2 = 1632672.1122 males.	Studying for school or homework before or after school
ST004D01T	WORKPAY	0.53596003066802	0	137.871481641548	612358596819.447	3302303.4822	BM test of n_1 = 1673044.6632 females versus n_2 = 1629258.819 males.	Working for pay before or after school
ST004D01T	EXPECEDU	0.376028027969652	0	-403.178957697806	735828361319.473	3146575.7529	BM test of n_1 = 1616606.2462 females versus n_2 = 1529969.5067 males.	Highest expected educational level
ST004D01T	MATHMOT	0.513136764578147	0	136.678057256525	79036133385.8581	3247002.2662	BM test of n_1 = 1652786.7939 females versus n_2 = 1594215.4723 males.	Motivation to do well in mathematics
ST004D01T	DURECEC	0.45005066281911	0	-128.007959166506	275066828947.651	1936532.5386	BM test of n_1 = 1036493.8094 females versus n_2 = 900038.7292 males.	Duration in early childhood education and care
ST004D01T	SISCO	0.466076162981272	0	-153.319075080958	371512380081.997	3120303.7488	BM test of n_1 = 1605980.1825 females versus n_2 = 1514323.5663 males.	Clear idea about future job
ST004D01T	BELONG	0.575685761428603	0	241.278431815445	881909461342.666	3297539.2899	BM test of n_1 = 1670766.6794 females versus n_2 = 1626772.6105 males.	Sense of belonging (WLE)
ST004D01T	BULLIED	0.475933460212397	0	-79.649364607109	823086589549.202	3304011.2048	BM test of n_1 = 1674661.9538 females versus n_2 = 1629349.251 males.	Being bullied (WLE)
ST004D01T	SCHRISK	0.522712535515893	0	77.0384500737485	784319523187.571	3305013.27	BM test of n_1 = 1675318.996 females versus n_2 = 1629694.274 males.	School safety risks (WLE)
ST004D01T	FEELSAFE	0.568795590178856	0	229.73228381845	812420617969.773	3309371.2169	BM test of n_1 = 1676088.9223 females versus n_2 = 1633282.2946 males.	Feeling safe (WLE)
ST004D01T	GROSAGR	0.555339631551453	0	175.894356203946	874465382584.403	3281819.224	BM test of n_1 = 1667030.9486 females versus n_2 = 1614788.2754 males.	Growth Mindset (WLE)
ST004D01T	INFOSEEK	0.45347843914857	0	-144.380075122825	842203444816.41	3189966.8599	BM test of n_1 = 1627046.4397 females versus n_2 = 1562920.4202 males.	Information seeking about future careers (WLE)
ST004D01T	DISCLIM	0.479816557849208	0	-64.5345378916126	965184818573.321	3404846.0869	BM test of n_1 = 1716102.159 females versus n_2 = 1688743.9279 males.	Disciplinary climate in mathematics (WLE)
ST004D01T	COGACRCO	0.524812815366611	0	77.2882598574386	865862496997.222	3227376.6819	BM test of n_1 = 1645146.4241 females versus n_2 = 1582230.2578 males.	Cognitive activation in mathematics: Foster reasoning Version B (WLE)
ST004D01T	COGACMCO	0.520718164948316	0	64.2467694196809	856755279742.089	3206315.3233	BM test of n_1 = 1627712.3475 females versus n_2 = 1578602.9758 males.	Cognitive activation in mathematics: Encourage mathematical thinking Version B (WLE)
ST004D01T	MATHEFF	0.566219681267216	0	207.774188736381	851198813491.205	3224622.2246	BM test of n_1 = 1640893.8424 females versus n_2 = 1583728.3822 males.	Mathematics self-efficacy: formal and applied mathematics - response options reversed in 2022 (WLE)
ST004D01T	MATHEF21	0.58330721104619	0	261.475354189673	823824994598.732	3190505.666	BM test of n_1 = 1628375.9899 females versus n_2 = 1562129.6761 males.	Mathematics self-efficacy: mathematical reasoning and 21st century skills (WLE)
ST004D01T	ANXMAT	0.377723663531108	0	-402.367493055068	874215005337.114	3358162.874	BM test of n_1 = 1699792.6659 females versus n_2 = 1658370.2081 males.	Mathematics Anxiety (WLE)
ST004D01T	MATHPERS	0.454301450660154	0	-142.108518560882	845014912069.533	3197818.4322	BM test of n_1 = 1633357.9838 females versus n_2 = 1564460.4484 males.	Effort and Persistence in Mathematics (WLE)
ST004D01T	SCHSUST	0.467270891131812	0	-95.5008367094357	666876161071.151	2833109.8874	BM test of n_1 = 1466447.3516 females versus n_2 = 1366662.5358 males.	School actions/activities to sustain learning (WLE)
ST004D01T	PROBSELF	0.451384425844682	0	-138.854877967104	600904823019.536	2698428.023	BM test of n_1 = 1410444.9621 females versus n_2 = 1287983.0609 males.	Problems with self-directed learning (WLE)
ST004D01T	FAMSUPSL	0.514159357119401	0	40.2299775402754	603507282757.825	2693269.9297	BM test of n_1 = 1413890.43 females versus n_2 = 1279379.4997 males.	Family support for self-directed learning (WLE)
ST004D01T	FEELLAH	0.528035522009868	0	68.5222055071746	334530316673.658	2001245.0657	BM test of n_1 = 1052301.3899 females versus n_2 = 948943.6758 males.	Feelings about learning at home (WLE)
ST004D01T	SDLEFF	0.478773504869588	0	-60.0572881476416	591974537975.604	2668150.8988	BM test of n_1 = 1394548.3828 females versus n_2 = 1273602.516 males.	Self-directed learning self-efficacy (WLE)
ST004D01T	MISCED	0.516532684994144	0	54.1693922441625	962533520820.559	3457558.8922	BM test of n_1 = 1737775.4058 females versus n_2 = 1719783.4864 males.	Mother’s level of education (ISCED)
ST004D01T	FISCED	0.525692069872666	0	83.8705324548802	916144375091.324	3392726.2414	BM test of n_1 = 1699940.5591 females versus n_2 = 1692785.6823 males.	Father’s level of education (ISCED)
ST004D01T	HISCED	0.523363905864612	0	76.8641971803073	969379300448.187	3475142.1065	BM test of n_1 = 1744384.1426 females versus n_2 = 1730757.9639 males.	Highest level of education of parents (ISCED)
ST004D01T	PAREDINT	0.516857958540714	0	60.8811453108122	804443176716.393	3475142.1065	BM test of n_1 = 1744384.1426 females versus n_2 = 1730757.9639 males.	Index highest parental education (international years of schooling scale)
ST004D01T	HISEI	0.514339215182952	0	44.8588238899284	885432343543.852	3260962.1962	BM test of n_1 = 1663386.2755 females versus n_2 = 1597575.9207 males.	Highest parental occupational status (ISEI) based on 4-digit human coded ISCO
ST004D01T	ICTRES	0.465219398618145	0	-113.107362874305	1018204915239.54	3505373.9524	BM test of n_1 = 1754156.7813 females versus n_2 = 1751217.1711 males.	ICT Resources (WLE)
ST004D01T	HOMEPOS	0.478805818912682	0	-68.7645772014816	1025159700031.49	3507916.8917	BM test of n_1 = 1754789.9872 females versus n_2 = 1753126.9045 males.	Home possessions (WLE)
ST004D01T	FCFMLRTY	0.552297782672293	0	164.498424002923	896540299146.923	3286034.8753	BM test of n_1 = 1656619.6819 females versus n_2 = 1629415.1934 males.	Familiarity with concepts of finance
ST004D01T	FLSCHOOL	0.528739567149138	0	90.5995889315434	868300555122.872	3256025.0911	BM test of n_1 = 1643859.3196 females versus n_2 = 1612165.7715 males.	Financial education in school lessons (WLE)
ST004D01T	FLMULTSB	0.457258850031606	0	-121.535154156888	593934363111.402	2678373.2312	BM test of n_1 = 1359850.7948 females versus n_2 = 1318522.4364 males.	Financial education in school lessons, multiple subjects (WLE)
ST004D01T	FLFAMILY	0.476273500419532	0	-74.0804863404958	873994157553.719	3242407.2656	BM test of n_1 = 1645036.0299 females versus n_2 = 1597371.2357 males.	Parental involvement in matters of FL (WLE)
ST004D01T	ACCESSFP	0.535383335799625	0	110.017290577201	864435675383.3	3221551.6539	BM test of n_1 = 1632400.7006 females versus n_2 = 1589150.9533 males.	Access to money and financial products, sources of money (WLE)
ST004D01T	FLCONFIN	0.595658146544891	0	302.996960439886	821028673331.206	3206235.936	BM test of n_1 = 1631432.1074 females versus n_2 = 1574803.8286 males.	Confidence about financial matters (WLE)
ST004D01T	FLCONICT	0.548094835066842	0	150.027644046866	823922022341.791	3177264.685	BM test of n_1 = 1608566.3692 females versus n_2 = 1568698.3158 males.	Confidence about financial matters using digital devices (WLE)
ST004D01T	ATTCONFM	0.545408236662464	0	140.308173014665	823393115472.715	3156721.3021	BM test of n_1 = 1607182.0647 females versus n_2 = 1549539.2374 males.	Attitudes towards and confidence about financial matters (WLE)
ST004D01T	FRINFLFM	0.52318804050784	0	71.5803538687992	819703409949.759	3149949.4785	BM test of n_1 = 1602684.2483 females versus n_2 = 1547265.2302 males.	Friends’ influence on financial matters (WLE)
ST004D01T	ICTHOME	0.486404352111563	0	-67.6466441556931	326647492102.905	3186501.9475	BM test of n_1 = 1618668.9201 females versus n_2 = 1567833.0274 males.	ICT availability outside of school (WLE)
ST004D01T	ICTAVHOM	0.484488126375928	0	-76.6394273761311	335945820595.336	3201386.7083	BM test of n_1 = 1626072.9099 females versus n_2 = 1575313.7984 males.	Availability and Usage of ICT at Home
ST004D01T	ICTSUBJ	0.519988787292945	0	58.8258342999867	688004195236.146	2877930.3656	BM test of n_1 = 1450198.8935 females versus n_2 = 1427731.4721 males.	Subject-related ICT Use During Lessons (WLE)
ST004D01T	ICTOUT	0.423263281671817	0	-239.40883902523	808279390102.3	3157439.1664	BM test of n_1 = 1603793.2208 females versus n_2 = 1553645.9456 males.	Use of ICT for school activities outside of the classroom (WLE)
ST004D01T	ICTWKDY	0.479055107583597	0	-64.1532509478797	821529973713.82	3135963.1489	BM test of n_1 = 1596961.3399 females versus n_2 = 1539001.809 males.	Frequency of ICT activity (weekday) (WLE)
ST004D01T	ICTWKEND	0.456063120411266	0	-134.182596064285	794927078589.246	3095675.9625	BM test of n_1 = 1576141.6976 females versus n_2 = 1519534.2649 males.	Frequency of ICT activity (weekend) (WLE)
ST004D01T	ICTINFO	0.472050562075141	0	-85.5200775210796	792941765891.444	3097148.2047	BM test of n_1 = 1581355.9361 females versus n_2 = 1515792.2686 males.	Students’ practices regarding online information (WLE)
ST004D01T	ICTDISTR	0.383770193799689	0	-334.471838274578	515180809389.714	2574675.2432	BM test of n_1 = 1302917.6227 females versus n_2 = 1271757.6205 males.	Distress from online content and cyberbullying
ST004D01T	ICTEFFIC	0.485081663910883	0	-44.9415036085565	766742865307.24	3031181.916	BM test of n_1 = 1553503.5348 females versus n_2 = 1477678.3812 males.	Self-efficacy in digital competencies (WLE)
ST004D01T	PV1MATH	0.533052303011281	0	109.560602455031	1113477185258.32	3657769.4944	BM test of n_1 = 1824662.9336 females versus n_2 = 1833106.5608 males.	Plausible Value 1 in Mathematics
ST004D01T	PV2MATH	0.538095669803258	0	126.402541858102	1111287189755.89	3657769.4944	BM test of n_1 = 1824662.9336 females versus n_2 = 1833106.5608 males.	Plausible Value 2 in Mathematics
ST004D01T	PV3MATH	0.535190344033768	0	116.721769183636	1112064551487.37	3657769.4944	BM test of n_1 = 1824662.9336 females versus n_2 = 1833106.5608 males.	Plausible Value 3 in Mathematics
ST004D01T	PV4MATH	0.538560824826144	0	128.100830502393	1108601430067.92	3657769.4944	BM test of n_1 = 1824662.9336 females versus n_2 = 1833106.5608 males.	Plausible Value 4 in Mathematics
ST004D01T	PV5MATH	0.540536859612889	0	134.617797271307	1109384099704.56	3657769.4944	BM test of n_1 = 1824662.9336 females versus n_2 = 1833106.5608 males.	Plausible Value 5 in Mathematics
ST004D01T	PV6MATH	0.540952175219978	0	135.998266906641	1109363561347.15	3657769.4944	BM test of n_1 = 1824662.9336 females versus n_2 = 1833106.5608 males.	Plausible Value 6 in Mathematics
ST004D01T	PV7MATH	0.537380147354784	0	124.082111189185	1110325630380.54	3657769.4944	BM test of n_1 = 1824662.9336 females versus n_2 = 1833106.5608 males.	Plausible Value 7 in Mathematics
ST004D01T	PV8MATH	0.539038958550694	0	129.599984999048	1110128467205.43	3657769.4944	BM test of n_1 = 1824662.9336 females versus n_2 = 1833106.5608 males.	Plausible Value 8 in Mathematics
ST004D01T	PV9MATH	0.534610560876658	0	114.798062165415	1112076991870.52	3657769.4944	BM test of n_1 = 1824662.9336 females versus n_2 = 1833106.5608 males.	Plausible Value 9 in Mathematics
ST004D01T	PV10MATH	0.537209057264996	0	123.479534045518	1110948852845.6	3657769.4944	BM test of n_1 = 1824662.9336 females versus n_2 = 1833106.5608 males.	Plausible Value 10 in Mathematics
ST004D01T	PV1READ	0.447437297094664	0	-175.259106450099	1100476792206.4	3657769.4944	BM test of n_1 = 1824662.9336 females versus n_2 = 1833106.5608 males.	Plausible Value 1 in Reading
ST004D01T	PV2READ	0.448089274078594	0	-173.101057709081	1100275534752.31	3657769.4944	BM test of n_1 = 1824662.9336 females versus n_2 = 1833106.5608 males.	Plausible Value 2 in Reading
ST004D01T	PV3READ	0.448867720933178	0	-170.48998432753	1100472652679.7	3657769.4944	BM test of n_1 = 1824662.9336 females versus n_2 = 1833106.5608 males.	Plausible Value 3 in Reading
ST004D01T	PV4READ	0.451247539725163	0	-162.483443466519	1101441766050.44	3657769.4944	BM test of n_1 = 1824662.9336 females versus n_2 = 1833106.5608 males.	Plausible Value 4 in Reading
ST004D01T	PV5READ	0.449429145294974	0	-168.618142589308	1100471198496.95	3657769.4944	BM test of n_1 = 1824662.9336 females versus n_2 = 1833106.5608 males.	Plausible Value 5 in Reading
ST004D01T	PV6READ	0.453996874910305	0	-153.20353746336	1103122592290.1	3657769.4944	BM test of n_1 = 1824662.9336 females versus n_2 = 1833106.5608 males.	Plausible Value 6 in Reading
ST004D01T	PV7READ	0.446967434867548	0	-176.95093647714	1098920392165.85	3657769.4944	BM test of n_1 = 1824662.9336 females versus n_2 = 1833106.5608 males.	Plausible Value 7 in Reading
ST004D01T	PV8READ	0.452547171941609	0	-158.059344058175	1102733441554.54	3657769.4944	BM test of n_1 = 1824662.9336 females versus n_2 = 1833106.5608 males.	Plausible Value 8 in Reading
ST004D01T	PV9READ	0.445498797153425	0	-181.828868714305	1099191082644.53	3657769.4944	BM test of n_1 = 1824662.9336 females versus n_2 = 1833106.5608 males.	Plausible Value 9 in Reading
ST004D01T	PV10READ	0.446281677889088	0	-179.172631342688	1099735462387.25	3657769.4944	BM test of n_1 = 1824662.9336 females versus n_2 = 1833106.5608 males.	Plausible Value 10 in Reading
ST004D01T	PV1SCIE	0.518430346007732	0	61.0025213677486	1116755502676.23	3657769.4944	BM test of n_1 = 1824662.9336 females versus n_2 = 1833106.5608 males.	Plausible Value 1 in Science
ST004D01T	PV2SCIE	0.512483362289032	0	41.2759338912877	1119066843051.11	3657769.4944	BM test of n_1 = 1824662.9336 females versus n_2 = 1833106.5608 males.	Plausible Value 2 in Science
ST004D01T	PV3SCIE	0.52051472578028	0	67.8959098950285	1116942720099.25	3657769.4944	BM test of n_1 = 1824662.9336 females versus n_2 = 1833106.5608 males.	Plausible Value 3 in Science
ST004D01T	PV4SCIE	0.526188266246226	0	86.7346456987781	1115359762235.98	3657769.4944	BM test of n_1 = 1824662.9336 females versus n_2 = 1833106.5608 males.	Plausible Value 4 in Science
ST004D01T	PV5SCIE	0.519555686414889	0	64.7009246351086	1117665511661.33	3657769.4944	BM test of n_1 = 1824662.9336 females versus n_2 = 1833106.5608 males.	Plausible Value 5 in Science
ST004D01T	PV6SCIE	0.516208700371724	0	53.6478736243654	1116806819961.27	3657769.4944	BM test of n_1 = 1824662.9336 females versus n_2 = 1833106.5608 males.	Plausible Value 6 in Science
ST004D01T	PV7SCIE	0.520512493912825	0	67.9177515657725	1115981577794.23	3657769.4944	BM test of n_1 = 1824662.9336 females versus n_2 = 1833106.5608 males.	Plausible Value 7 in Science
ST004D01T	PV8SCIE	0.522383461732824	0	74.1024680730439	1116286972745.41	3657769.4944	BM test of n_1 = 1824662.9336 females versus n_2 = 1833106.5608 males.	Plausible Value 8 in Science
ST004D01T	PV9SCIE	0.520446681080005	0	67.6865605265901	1116419591607.19	3657769.4944	BM test of n_1 = 1824662.9336 females versus n_2 = 1833106.5608 males.	Plausible Value 9 in Science
ST004D01T	PV10SCIE	0.520062500832027	0	66.4299736853632	1115908716505.39	3657769.4944	BM test of n_1 = 1824662.9336 females versus n_2 = 1833106.5608 males.	Plausible Value 10 in Science
ST004D01T	PV1MCCR	0.525837759007794	0	85.6496857559829	1113383635605.17	3657769.4944	BM test of n_1 = 1824662.9336 females versus n_2 = 1833106.5608 males.	Plausible Value 1 in Content Subscale of Mathematics - Change and Relationships
ST004D01T	PV2MCCR	0.52517438663673	0	83.4247078930251	1114076726598.87	3657769.4944	BM test of n_1 = 1824662.9336 females versus n_2 = 1833106.5608 males.	Plausible Value 2 in Content Subscale of Mathematics - Change and Relationships
ST004D01T	PV3MCCR	0.525121315760937	0	83.2521342404966	1113988502047.81	3657769.4944	BM test of n_1 = 1824662.9336 females versus n_2 = 1833106.5608 males.	Plausible Value 3 in Content Subscale of Mathematics - Change and Relationships
ST004D01T	PV4MCCR	0.529022266883788	0	96.2045197200756	1113418432097.54	3657769.4944	BM test of n_1 = 1824662.9336 females versus n_2 = 1833106.5608 males.	Plausible Value 4 in Content Subscale of Mathematics - Change and Relationships
ST004D01T	PV5MCCR	0.528942736033822	0	95.9508262370189	1113187766740.28	3657769.4944	BM test of n_1 = 1824662.9336 females versus n_2 = 1833106.5608 males.	Plausible Value 5 in Content Subscale of Mathematics - Change and Relationships
ST004D01T	PV6MCCR	0.537352317246315	0	124.044215385844	1109350443918.89	3657769.4944	BM test of n_1 = 1824662.9336 females versus n_2 = 1833106.5608 males.	Plausible Value 6 in Content Subscale of Mathematics - Change and Relationships
ST004D01T	PV7MCCR	0.52979686491362	0	98.824270381977	1112245368670.35	3657769.4944	BM test of n_1 = 1824662.9336 females versus n_2 = 1833106.5608 males.	Plausible Value 7 in Content Subscale of Mathematics - Change and Relationships
ST004D01T	PV8MCCR	0.533656138851435	0	111.648135045304	1111763292137.8	3657769.4944	BM test of n_1 = 1824662.9336 females versus n_2 = 1833106.5608 males.	Plausible Value 8 in Content Subscale of Mathematics - Change and Relationships
ST004D01T	PV9MCCR	0.542029148723904	0	139.724789839012	1106983002721.64	3657769.4944	BM test of n_1 = 1824662.9336 females versus n_2 = 1833106.5608 males.	Plausible Value 9 in Content Subscale of Mathematics - Change and Relationships
ST004D01T	PV10MCCR	0.534337264260288	0	114.049603290643	1108997376933.06	3657769.4944	BM test of n_1 = 1824662.9336 females versus n_2 = 1833106.5608 males.	Plausible Value 10 in Content Subscale of Mathematics - Change and Relationships
ST004D01T	PV1MCQN	0.540890252572023	0	135.788494449936	1109431097957.13	3657769.4944	BM test of n_1 = 1824662.9336 females versus n_2 = 1833106.5608 males.	Plausible Value 1 in Content Subscale of Mathematics - Quantity
ST004D01T	PV2MCQN	0.547226748232243	0	157.155715748321	1104847711502.91	3657769.4944	BM test of n_1 = 1824662.9336 females versus n_2 = 1833106.5608 males.	Plausible Value 2 in Content Subscale of Mathematics - Quantity
ST004D01T	PV3MCQN	0.552247086081293	0	173.935722515163	1103908995120.73	3657769.4944	BM test of n_1 = 1824662.9336 females versus n_2 = 1833106.5608 males.	Plausible Value 3 in Content Subscale of Mathematics - Quantity
ST004D01T	PV4MCQN	0.537903116959533	0	125.790404811465	1110814440565.69	3657769.4944	BM test of n_1 = 1824662.9336 females versus n_2 = 1833106.5608 males.	Plausible Value 4 in Content Subscale of Mathematics - Quantity
ST004D01T	PV5MCQN	0.537160202003242	0	123.277332980375	1111671232413.11	3657769.4944	BM test of n_1 = 1824662.9336 females versus n_2 = 1833106.5608 males.	Plausible Value 5 in Content Subscale of Mathematics - Quantity
ST004D01T	PV6MCQN	0.540701647680597	0	135.209137161439	1108660549334.44	3657769.4944	BM test of n_1 = 1824662.9336 females versus n_2 = 1833106.5608 males.	Plausible Value 6 in Content Subscale of Mathematics - Quantity
ST004D01T	PV7MCQN	0.541273923473482	0	137.069901377	1109312747966.42	3657769.4944	BM test of n_1 = 1824662.9336 females versus n_2 = 1833106.5608 males.	Plausible Value 7 in Content Subscale of Mathematics - Quantity
ST004D01T	PV8MCQN	0.540878057439479	0	135.694880048405	1110299825235.25	3657769.4944	BM test of n_1 = 1824662.9336 females versus n_2 = 1833106.5608 males.	Plausible Value 8 in Content Subscale of Mathematics - Quantity
ST004D01T	PV9MCQN	0.548603855244921	0	161.705227538777	1105299600560.17	3657769.4944	BM test of n_1 = 1824662.9336 females versus n_2 = 1833106.5608 males.	Plausible Value 9 in Content Subscale of Mathematics - Quantity
ST004D01T	PV10MCQN	0.540105750216271	0	133.246387152143	1108381069671.25	3657769.4944	BM test of n_1 = 1824662.9336 females versus n_2 = 1833106.5608 males.	Plausible Value 10 in Content Subscale of Mathematics - Quantity
ST004D01T	PV1MCSS	0.543130056352591	0	143.438454148566	1106153898016.32	3657769.4944	BM test of n_1 = 1824662.9336 females versus n_2 = 1833106.5608 males.	Plausible Value 1 in Content Subscale of Mathematics - Space and Shape
ST004D01T	PV2MCSS	0.541730904613974	0	138.780950081698	1106222737807.69	3657769.4944	BM test of n_1 = 1824662.9336 females versus n_2 = 1833106.5608 males.	Plausible Value 2 in Content Subscale of Mathematics - Space and Shape
ST004D01T	PV3MCSS	0.540841449933124	0	135.824754026729	1106193607380.25	3657769.4944	BM test of n_1 = 1824662.9336 females versus n_2 = 1833106.5608 males.	Plausible Value 3 in Content Subscale of Mathematics - Space and Shape
ST004D01T	PV4MCSS	0.541578609740816	0	138.250748363808	1106602484825.91	3657769.4944	BM test of n_1 = 1824662.9336 females versus n_2 = 1833106.5608 males.	Plausible Value 4 in Content Subscale of Mathematics - Space and Shape
ST004D01T	PV5MCSS	0.532974755767686	0	109.44174368852	1110666985354.44	3657769.4944	BM test of n_1 = 1824662.9336 females versus n_2 = 1833106.5608 males.	Plausible Value 5 in Content Subscale of Mathematics - Space and Shape
ST004D01T	PV6MCSS	0.546057882104804	0	153.365902290206	1103410201102.62	3657769.4944	BM test of n_1 = 1824662.9336 females versus n_2 = 1833106.5608 males.	Plausible Value 6 in Content Subscale of Mathematics - Space and Shape
ST004D01T	PV7MCSS	0.548857039059252	0	162.776456941801	1102193383282.04	3657769.4944	BM test of n_1 = 1824662.9336 females versus n_2 = 1833106.5608 males.	Plausible Value 7 in Content Subscale of Mathematics - Space and Shape
ST004D01T	PV8MCSS	0.541507585688916	0	137.982799385822	1107112459134.87	3657769.4944	BM test of n_1 = 1824662.9336 females versus n_2 = 1833106.5608 males.	Plausible Value 8 in Content Subscale of Mathematics - Space and Shape
ST004D01T	PV9MCSS	0.540941921266357	0	136.074369331095	1107568185943.07	3657769.4944	BM test of n_1 = 1824662.9336 females versus n_2 = 1833106.5608 males.	Plausible Value 9 in Content Subscale of Mathematics - Space and Shape
ST004D01T	PV10MCSS	0.551517688638903	0	171.78033224553	1100405008555.04	3657769.4944	BM test of n_1 = 1824662.9336 females versus n_2 = 1833106.5608 males.	Plausible Value 10 in Content Subscale of Mathematics - Space and Shape
ST004D01T	PV1MCUD	0.534957897154505	0	115.937146363392	1112325984606.96	3657769.4944	BM test of n_1 = 1824662.9336 females versus n_2 = 1833106.5608 males.	Plausible Value 1 in Content Subscale of Mathematics - Uncertainty and Data
ST004D01T	PV2MCUD	0.5237343834797	0	78.6062642405386	1115393967757.6	3657769.4944	BM test of n_1 = 1824662.9336 females versus n_2 = 1833106.5608 males.	Plausible Value 2 in Content Subscale of Mathematics - Uncertainty and Data
ST004D01T	PV3MCUD	0.537957148582389	0	126.04986860213	1109402296220.16	3657769.4944	BM test of n_1 = 1824662.9336 females versus n_2 = 1833106.5608 males.	Plausible Value 3 in Content Subscale of Mathematics - Uncertainty and Data
ST004D01T	PV4MCUD	0.528340910530794	0	93.94567488243	1113424342828.35	3657769.4944	BM test of n_1 = 1824662.9336 females versus n_2 = 1833106.5608 males.	Plausible Value 4 in Content Subscale of Mathematics - Uncertainty and Data
ST004D01T	PV5MCUD	0.530438582081769	0	100.867512747463	1114122403041.68	3657769.4944	BM test of n_1 = 1824662.9336 females versus n_2 = 1833106.5608 males.	Plausible Value 5 in Content Subscale of Mathematics - Uncertainty and Data
ST004D01T	PV6MCUD	0.538225106204614	0	126.86795234502	1110657710374.87	3657769.4944	BM test of n_1 = 1824662.9336 females versus n_2 = 1833106.5608 males.	Plausible Value 6 in Content Subscale of Mathematics - Uncertainty and Data
ST004D01T	PV7MCUD	0.535632468642528	0	118.276186294515	1110411352287.42	3657769.4944	BM test of n_1 = 1824662.9336 females versus n_2 = 1833106.5608 males.	Plausible Value 7 in Content Subscale of Mathematics - Uncertainty and Data
ST004D01T	PV8MCUD	0.526424750821247	0	87.4916776185023	1116027788829.04	3657769.4944	BM test of n_1 = 1824662.9336 females versus n_2 = 1833106.5608 males.	Plausible Value 8 in Content Subscale of Mathematics - Uncertainty and Data
ST004D01T	PV9MCUD	0.529791186942981	0	98.7413517153513	1113689621228.18	3657769.4944	BM test of n_1 = 1824662.9336 females versus n_2 = 1833106.5608 males.	Plausible Value 9 in Content Subscale of Mathematics - Uncertainty and Data
ST004D01T	PV10MCUD	0.528832180787793	0	95.6109451509108	1112567725736.56	3657769.4944	BM test of n_1 = 1824662.9336 females versus n_2 = 1833106.5608 males.	Plausible Value 10 in Content Subscale of Mathematics - Uncertainty and Data
ST004D01T	PV1MPEM	0.536841521607329	0	122.263939017609	1110874623525.63	3657769.4944	BM test of n_1 = 1824662.9336 females versus n_2 = 1833106.5608 males.	Plausible Value 1 in Process Subscale of Mathematics - Employing Mathematical Concepts, Facts, and Procedures
ST004D01T	PV2MPEM	0.540921442698496	0	135.929991040352	1108812189629.44	3657769.4944	BM test of n_1 = 1824662.9336 females versus n_2 = 1833106.5608 males.	Plausible Value 2 in Process Subscale of Mathematics - Employing Mathematical Concepts, Facts, and Procedures
ST004D01T	PV3MPEM	0.53045354972729	0	100.978607653605	1112765835411.14	3657769.4944	BM test of n_1 = 1824662.9336 females versus n_2 = 1833106.5608 males.	Plausible Value 3 in Process Subscale of Mathematics - Employing Mathematical Concepts, Facts, and Procedures
ST004D01T	PV4MPEM	0.539915941947973	0	132.474323946857	1110749269143	3657769.4944	BM test of n_1 = 1824662.9336 females versus n_2 = 1833106.5608 males.	Plausible Value 4 in Process Subscale of Mathematics - Employing Mathematical Concepts, Facts, and Procedures
ST004D01T	PV5MPEM	0.535534645914272	0	117.837877262019	1112553383235.19	3657769.4944	BM test of n_1 = 1824662.9336 females versus n_2 = 1833106.5608 males.	Plausible Value 5 in Process Subscale of Mathematics - Employing Mathematical Concepts, Facts, and Procedures
ST004D01T	PV6MPEM	0.542578909335271	0	141.377935590666	1109717638769.43	3657769.4944	BM test of n_1 = 1824662.9336 females versus n_2 = 1833106.5608 males.	Plausible Value 6 in Process Subscale of Mathematics - Employing Mathematical Concepts, Facts, and Procedures
ST004D01T	PV7MPEM	0.539697696828974	0	131.835488287433	1109309296336.33	3657769.4944	BM test of n_1 = 1824662.9336 females versus n_2 = 1833106.5608 males.	Plausible Value 7 in Process Subscale of Mathematics - Employing Mathematical Concepts, Facts, and Procedures
ST004D01T	PV8MPEM	0.535191065623314	0	116.764711630218	1111292309485.45	3657769.4944	BM test of n_1 = 1824662.9336 females versus n_2 = 1833106.5608 males.	Plausible Value 8 in Process Subscale of Mathematics - Employing Mathematical Concepts, Facts, and Procedures
ST004D01T	PV9MPEM	0.530497179137763	0	101.116020695771	1112925508175.18	3657769.4944	BM test of n_1 = 1824662.9336 females versus n_2 = 1833106.5608 males.	Plausible Value 9 in Process Subscale of Mathematics - Employing Mathematical Concepts, Facts, and Procedures
ST004D01T	PV10MPEM	0.538292684273541	0	127.127539973369	1110041027965.51	3657769.4944	BM test of n_1 = 1824662.9336 females versus n_2 = 1833106.5608 males.	Plausible Value 10 in Process Subscale of Mathematics - Employing Mathematical Concepts, Facts, and Procedures
ST004D01T	PV1MPFS	0.552042381182261	0	173.392972484079	1102143212271.13	3657769.4944	BM test of n_1 = 1824662.9336 females versus n_2 = 1833106.5608 males.	Plausible Value 1 in Process Subscale of Mathematics - Formulating Situations Mathematically
ST004D01T	PV2MPFS	0.536732488135781	0	122.045380632249	1108267752901.2	3657769.4944	BM test of n_1 = 1824662.9336 females versus n_2 = 1833106.5608 males.	Plausible Value 2 in Process Subscale of Mathematics - Formulating Situations Mathematically
ST004D01T	PV3MPFS	0.545227251103727	0	150.491090823236	1105008196546.82	3657769.4944	BM test of n_1 = 1824662.9336 females versus n_2 = 1833106.5608 males.	Plausible Value 3 in Process Subscale of Mathematics - Formulating Situations Mathematically
ST004D01T	PV4MPFS	0.549565474594554	0	165.100896363272	1102672061223.25	3657769.4944	BM test of n_1 = 1824662.9336 females versus n_2 = 1833106.5608 males.	Plausible Value 4 in Process Subscale of Mathematics - Formulating Situations Mathematically
ST004D01T	PV5MPFS	0.541978095553944	0	139.43441748241	1108899494448.31	3657769.4944	BM test of n_1 = 1824662.9336 females versus n_2 = 1833106.5608 males.	Plausible Value 5 in Process Subscale of Mathematics - Formulating Situations Mathematically
ST004D01T	PV6MPFS	0.537748893243092	0	125.317467046773	1110125107193.67	3657769.4944	BM test of n_1 = 1824662.9336 females versus n_2 = 1833106.5608 males.	Plausible Value 6 in Process Subscale of Mathematics - Formulating Situations Mathematically
ST004D01T	PV7MPFS	0.5441147369236	0	146.700406829188	1106347212862.11	3657769.4944	BM test of n_1 = 1824662.9336 females versus n_2 = 1833106.5608 males.	Plausible Value 7 in Process Subscale of Mathematics - Formulating Situations Mathematically
ST004D01T	PV8MPFS	0.544153085480455	0	146.864682858855	1105793589168.31	3657769.4944	BM test of n_1 = 1824662.9336 females versus n_2 = 1833106.5608 males.	Plausible Value 8 in Process Subscale of Mathematics - Formulating Situations Mathematically
ST004D01T	PV9MPFS	0.538415714666818	0	127.58747301394	1109145336129.78	3657769.4944	BM test of n_1 = 1824662.9336 females versus n_2 = 1833106.5608 males.	Plausible Value 9 in Process Subscale of Mathematics - Formulating Situations Mathematically
ST004D01T	PV10MPFS	0.54841737126763	0	161.32478929049	1102013450262.49	3657769.4944	BM test of n_1 = 1824662.9336 females versus n_2 = 1833106.5608 males.	Plausible Value 10 in Process Subscale of Mathematics - Formulating Situations Mathematically
ST004D01T	PV1MPIN	0.528789554297059	0	95.4685371882221	1112592279021.99	3657769.4944	BM test of n_1 = 1824662.9336 females versus n_2 = 1833106.5608 males.	Plausible Value 1 in Process Subscale of Mathematics - Interpreting, Applying, and Evaluating Mathematical Outcomes
ST004D01T	PV2MPIN	0.533465128116432	0	111.073584832119	1110580648602.07	3657769.4944	BM test of n_1 = 1824662.9336 females versus n_2 = 1833106.5608 males.	Plausible Value 2 in Process Subscale of Mathematics - Interpreting, Applying, and Evaluating Mathematical Outcomes
ST004D01T	PV3MPIN	0.52107557227503	0	69.8065267795092	1115201607732.08	3657769.4944	BM test of n_1 = 1824662.9336 females versus n_2 = 1833106.5608 males.	Plausible Value 3 in Process Subscale of Mathematics - Interpreting, Applying, and Evaluating Mathematical Outcomes
ST004D01T	PV4MPIN	0.533818713411413	0	112.157598552064	1112355110105.13	3657769.4944	BM test of n_1 = 1824662.9336 females versus n_2 = 1833106.5608 males.	Plausible Value 4 in Process Subscale of Mathematics - Interpreting, Applying, and Evaluating Mathematical Outcomes
ST004D01T	PV5MPIN	0.526883306214976	0	89.0697476835264	1114529604767.98	3657769.4944	BM test of n_1 = 1824662.9336 females versus n_2 = 1833106.5608 males.	Plausible Value 5 in Process Subscale of Mathematics - Interpreting, Applying, and Evaluating Mathematical Outcomes
ST004D01T	PV6MPIN	0.528362543298654	0	94.0023866130465	1113779651191.94	3657769.4944	BM test of n_1 = 1824662.9336 females versus n_2 = 1833106.5608 males.	Plausible Value 6 in Process Subscale of Mathematics - Interpreting, Applying, and Evaluating Mathematical Outcomes
ST004D01T	PV7MPIN	0.533940538947701	0	112.613261091465	1111335259708.39	3657769.4944	BM test of n_1 = 1824662.9336 females versus n_2 = 1833106.5608 males.	Plausible Value 7 in Process Subscale of Mathematics - Interpreting, Applying, and Evaluating Mathematical Outcomes
ST004D01T	PV8MPIN	0.533209930853217	0	110.203949756397	1111036477034.08	3657769.4944	BM test of n_1 = 1824662.9336 females versus n_2 = 1833106.5608 males.	Plausible Value 8 in Process Subscale of Mathematics - Interpreting, Applying, and Evaluating Mathematical Outcomes
ST004D01T	PV9MPIN	0.524971406392	0	82.7704051674661	1113582860851.98	3657769.4944	BM test of n_1 = 1824662.9336 females versus n_2 = 1833106.5608 males.	Plausible Value 9 in Process Subscale of Mathematics - Interpreting, Applying, and Evaluating Mathematical Outcomes
ST004D01T	PV10MPIN	0.533428699777444	0	110.884943211376	1111937835755.9	3657769.4944	BM test of n_1 = 1824662.9336 females versus n_2 = 1833106.5608 males.	Plausible Value 10 in Process Subscale of Mathematics - Interpreting, Applying, and Evaluating Mathematical Outcomes
ST004D01T	PV1MPRE	0.539837763879738	0	132.259516688947	1109999386936.83	3657769.4944	BM test of n_1 = 1824662.9336 females versus n_2 = 1833106.5608 males.	Plausible Value 1 in Process Subscale of Mathematics - Reasoning
ST004D01T	PV2MPRE	0.540094495767026	0	133.153938077323	1109297863813.05	3657769.4944	BM test of n_1 = 1824662.9336 females versus n_2 = 1833106.5608 males.	Plausible Value 2 in Process Subscale of Mathematics - Reasoning
ST004D01T	PV3MPRE	0.539718236061828	0	131.918361194888	1109062715956.83	3657769.4944	BM test of n_1 = 1824662.9336 females versus n_2 = 1833106.5608 males.	Plausible Value 3 in Process Subscale of Mathematics - Reasoning
ST004D01T	PV4MPRE	0.535991141703645	0	119.344127729196	1112694222207.22	3657769.4944	BM test of n_1 = 1824662.9336 females versus n_2 = 1833106.5608 males.	Plausible Value 4 in Process Subscale of Mathematics - Reasoning
ST004D01T	PV5MPRE	0.537481695684704	0	124.413044260454	1110435460114.67	3657769.4944	BM test of n_1 = 1824662.9336 females versus n_2 = 1833106.5608 males.	Plausible Value 5 in Process Subscale of Mathematics - Reasoning
ST004D01T	PV6MPRE	0.542567333076635	0	141.367717674498	1109274642820.7	3657769.4944	BM test of n_1 = 1824662.9336 females versus n_2 = 1833106.5608 males.	Plausible Value 6 in Process Subscale of Mathematics - Reasoning
ST004D01T	PV7MPRE	0.547627764357369	0	158.545613630368	1104075125085.23	3657769.4944	BM test of n_1 = 1824662.9336 females versus n_2 = 1833106.5608 males.	Plausible Value 7 in Process Subscale of Mathematics - Reasoning
ST004D01T	PV8MPRE	0.545464546252556	0	151.178980605411	1106495347568.34	3657769.4944	BM test of n_1 = 1824662.9336 females versus n_2 = 1833106.5608 males.	Plausible Value 8 in Process Subscale of Mathematics - Reasoning
ST004D01T	PV9MPRE	0.550038933042182	0	166.695239363967	1102443605771.47	3657769.4944	BM test of n_1 = 1824662.9336 females versus n_2 = 1833106.5608 males.	Plausible Value 9 in Process Subscale of Mathematics - Reasoning
ST004D01T	PV10MPRE	0.538592154905891	0	128.140353839175	1109718729874.62	3657769.4944	BM test of n_1 = 1824662.9336 females versus n_2 = 1833106.5608 males.	Plausible Value 10 in Process Subscale of Mathematics - Reasoning
ST001D01T	ST004D01T	-0.0459004355468169	0	-131.738631979744	1.21396821139464e-07	3657769.49440002	Student International Grade (Derived)	Student (Standardized) Gender
ST001D01T	ST230Q01JA	-0.0148267665178521	0	-42.5542353678245	1.21396821139464e-07	3353045.97520001	Student International Grade (Derived)	How many siblings (including brothers, sisters, step-brothers, and step-sisters) do you have?
ST001D01T	ST059Q01TA	-0.0189624802587814	0	-54.4241286269887	1.21396821139464e-07	3248461.91950002	Student International Grade (Derived)	Number of [class periods] per week in mathematics
ST001D01T	ST296Q02JA	0.0265392869124969	0	76.1702870554292	1.21396821139464e-07	3240818.27300001	Student International Grade (Derived)	How much time spent on homework in: [Test language] homework
ST001D01T	ST296Q03JA	-0.0136861812272159	0	-39.2806466958528	1.21396821139464e-07	3234693.26240001	Student International Grade (Derived)	How much time spent on homework in: [Science] homework
ST001D01T	ST296Q04JA	0.0240165708968454	0	68.9298512552863	1.21396821139464e-07	3253750.28860001	Student International Grade (Derived)	How much time spent on homework in: Total time for all homework in all subjects, including subjects not listed above
ST001D01T	ST347Q01JA	0.0432314111241854	0	124.078277083996	1.21396821139464e-07	3283931.26240002	Student International Grade (Derived)	In last 3 years, did school close because: Because of COVID-19
ST001D01T	ST347Q02JA	-0.0185232458641698	0	-53.1634839822211	1.21396821139464e-07	3198626.23570001	Student International Grade (Derived)	In last 3 years, did school close because: For another reason (e.g. a natural disaster, strikes or demonstrations, air pollution)
ST001D01T	ST351Q01JA	-0.0154467180205352	0	-44.3335553652123	1.21396821139464e-07	1713838.2539	Student International Grade (Derived)	During COVID closures, how often use: Paper textbooks, workbooks, or worksheets
ST001D01T	ST351Q02JA	0.0169814955834395	0	48.7385134908054	1.21396821139464e-07	1677743.6538	Student International Grade (Derived)	During COVID closures, how often use: Digital textbooks, workbooks, or worksheets
ST001D01T	ST351Q08JA	-0.0153929572373375	0	-44.1792567850735	1.21396821139464e-07	1664873.1839	Student International Grade (Derived)	During COVID closures, how often use: Lessons broadcast over television or radio
ST001D01T	AGE	0.427975195154143	0	1228.32966744649	1.21396821139464e-07	3661328.49450002	Student International Grade (Derived)	Students' age
ST001D01T	IMMIG	0.0487644012447632	0	139.958486946033	1.21396821139464e-07	3338372.09890001	Student International Grade (Derived)	Index on immigrant background (OECD definition)
ST001D01T	REPEAT	-0.330016626997448	0	-947.179225061367	1.21396821139464e-07	3453187.23390002	Student International Grade (Derived)	Grade repetition
ST001D01T	MISSSC	-0.0333723439799919	0	-95.7818131681422	1.21396821139464e-07	3329150.81450001	Student International Grade (Derived)	Missing school for more than 3 months
ST001D01T	SKIPPING	0.0312993136003524	0	89.8320180733308	1.21396821139464e-07	3452997.97930002	Student International Grade (Derived)	Skipping classes or days of school
ST001D01T	WORKPAY	0.0402339044790883	0	115.475146850678	1.21396821139464e-07	3305862.48230001	Student International Grade (Derived)	Working for pay before or after school
ST001D01T	EXPECEDU	-0.0162881611049647	0	-46.7485773472694	1.21396821139464e-07	3150134.75300001	Student International Grade (Derived)	Highest expected educational level
ST001D01T	MATHPREF	-0.0132579402639173	0	-38.0515542484598	1.21396821139464e-07	3253256.32070001	Student International Grade (Derived)	Preference of Math over other core subjects
ST001D01T	MATHMOT	-0.0175535225055271	0	-50.3802853666855	1.21396821139464e-07	3250561.26630001	Student International Grade (Derived)	Motivation to do well in mathematics
ST001D01T	DURECEC	-0.0341925423136905	0	-98.1358606874369	1.21396821139464e-07	1938834.95740001	Student International Grade (Derived)	Duration in early childhood education and care
ST001D01T	BULLIED	-0.0303507901488287	0	-87.1096652151105	1.21396821139464e-07	3307570.20490001	Student International Grade (Derived)	Being bullied (WLE)
ST001D01T	INFOSEEK	0.0191733838696484	0	55.029442124436	1.21396821139464e-07	3193525.86000001	Student International Grade (Derived)	Information seeking about future careers (WLE)
ST001D01T	TEACHSUP	-0.0141429693015652	0	-40.5916720772581	1.21396821139464e-07	3409964.87050002	Student International Grade (Derived)	Mathematics Teacher Support (WLE)
ST001D01T	COGACMCO	-0.016218845058339	0	-46.5496336760835	1.21396821139464e-07	3209874.32340001	Student International Grade (Derived)	Cognitive activation in mathematics: Encourage mathematical thinking Version B (WLE)
ST001D01T	MATHEF21	-0.0157983729102616	0	-45.342838470038	1.21396821139464e-07	3194064.66610001	Student International Grade (Derived)	Mathematics self-efficacy: mathematical reasoning and 21st century skills (WLE)
ST001D01T	FAMCON	0.0374873313739848	0	107.592219832924	1.21396821139464e-07	3207296.23990001	Student International Grade (Derived)	Subjective familiarity with mathematics concepts (WLE)
ST001D01T	ANXMAT	0.0212868870813282	0	61.0953981110083	1.21396821139464e-07	3361721.87410002	Student International Grade (Derived)	Mathematics Anxiety (WLE)
ST001D01T	SDLEFF	0.0149862290572348	0	43.0119080792057	1.21396821139464e-07	2671709.89890001	Student International Grade (Derived)	Self-directed learning self-efficacy (WLE)
ST001D01T	FISCED	-0.0201599325338047	0	-57.8609309730513	1.21396821139464e-07	3396285.24150002	Student International Grade (Derived)	Father’s level of education (ISCED)
ST001D01T	HISCED	-0.0172723923918552	0	-49.5734151018994	1.21396821139464e-07	3478701.10660002	Student International Grade (Derived)	Highest level of education of parents (ISCED)
ST001D01T	PAREDINT	0.0247301452649268	0	70.9778778142275	1.21396821139464e-07	3478701.10660002	Student International Grade (Derived)	Index highest parental education (international years of schooling scale)
ST001D01T	FCFMLRTY	0.0173126575394274	0	49.6889799194102	1.21396821139464e-07	3289593.87540001	Student International Grade (Derived)	Familiarity with concepts of finance
ST001D01T	FLCONICT	0.0186259370635722	0	53.4582175280899	1.21396821139464e-07	3180823.68510001	Student International Grade (Derived)	Confidence about financial matters using digital devices (WLE)
ST001D01T	ATTCONFM	-0.0227282017121471	0	-65.2321086989244	1.21396821139464e-07	3160280.30220001	Student International Grade (Derived)	Attitudes towards and confidence about financial matters (WLE)
ST001D01T	FRINFLFM	0.0156954684062186	0	45.0474927194872	1.21396821139464e-07	3153508.47860001	Student International Grade (Derived)	Friends’ influence on financial matters (WLE)
ST001D01T	ICTHOME	0.0334440850199624	0	95.9877168017338	1.21396821139464e-07	3190060.94760001	Student International Grade (Derived)	ICT availability outside of school (WLE)
ST001D01T	ICTAVHOM	-0.0296655984220049	0	-85.143099546174	1.21396821139464e-07	3204945.70840001	Student International Grade (Derived)	Availability and Usage of ICT at Home
ST001D01T	ICTFEED	-0.0220823492343462	0	-63.3784504302694	1.21396821139464e-07	3162578.24460001	Student International Grade (Derived)	Support or feedback via ICT (WLE)
ST001D01T	ICTOUT	0.0179882780169116	0	51.628075189007	1.21396821139464e-07	3160998.16650001	Student International Grade (Derived)	Use of ICT for school activities outside of the classroom (WLE)
ST001D01T	ICTWKDY	0.0154264396835239	0	44.2753546020851	1.21396821139464e-07	3139522.14900002	Student International Grade (Derived)	Frequency of ICT activity (weekday) (WLE)
ST001D01T	ICTINFO	0.0259225103554595	0	74.400079455146	1.21396821139464e-07	3100707.20480001	Student International Grade (Derived)	Students’ practices regarding online information (WLE)
ST001D01T	ICTEFFIC	-0.0266179665954146	0	-76.3961052566878	1.21396821139464e-07	3034740.91610001	Student International Grade (Derived)	Self-efficacy in digital competencies (WLE)
ST001D01T	PV5READ	-0.0152133962225312	0	-43.6638995304925	1.21396821139464e-07	3661328.49450002	Student International Grade (Derived)	Plausible Value 5 in Reading
ST001D01T	PV5MCCR	-0.0188377916938817	0	-54.0662605421281	1.21396821139464e-07	3661328.49450002	Student International Grade (Derived)	Plausible Value 5 in Content Subscale of Mathematics - Change and Relationships
ST001D01T	PV6MCCR	0.0311817588352606	0	89.4946246749589	1.21396821139464e-07	3661328.49450002	Student International Grade (Derived)	Plausible Value 6 in Content Subscale of Mathematics - Change and Relationships
ST001D01T	PV9MCCR	-0.013215241473456	0	-37.9290046435258	1.21396821139464e-07	3661328.49450002	Student International Grade (Derived)	Plausible Value 9 in Content Subscale of Mathematics - Change and Relationships
ST001D01T	PV2MCQN	0.0183008516480591	0	52.5251913507549	1.21396821139464e-07	3661328.49450002	Student International Grade (Derived)	Plausible Value 2 in Content Subscale of Mathematics - Quantity
ST001D01T	PV6MCQN	-0.0132348184502449	0	-37.9851924358581	1.21396821139464e-07	3661328.49450002	Student International Grade (Derived)	Plausible Value 6 in Content Subscale of Mathematics - Quantity
ST001D01T	PV8MCQN	-0.0194074047241387	0	-55.701104318008	1.21396821139464e-07	3661328.49450002	Student International Grade (Derived)	Plausible Value 8 in Content Subscale of Mathematics - Quantity
ST001D01T	PV10MCQN	-0.0147779884160117	0	-42.4142375588611	1.21396821139464e-07	3661328.49450002	Student International Grade (Derived)	Plausible Value 10 in Content Subscale of Mathematics - Quantity
ST001D01T	PV2MCSS	-0.0211711945281493	0	-60.7633494386055	1.21396821139464e-07	3661328.49450002	Student International Grade (Derived)	Plausible Value 2 in Content Subscale of Mathematics - Space and Shape
ST001D01T	PV3MCSS	-0.0178070117508841	0	-51.1078237006267	1.21396821139464e-07	3661328.49450002	Student International Grade (Derived)	Plausible Value 3 in Content Subscale of Mathematics - Space and Shape
ST001D01T	PV6MCSS	-0.031915061706681	0	-91.5992739218972	1.21396821139464e-07	3661328.49450002	Student International Grade (Derived)	Plausible Value 6 in Content Subscale of Mathematics - Space and Shape
ST001D01T	PV10MCSS	0.0265863300899031	0	76.3053054656388	1.21396821139464e-07	3661328.49450002	Student International Grade (Derived)	Plausible Value 10 in Content Subscale of Mathematics - Space and Shape
ST001D01T	PV1MCUD	0.0138053916223784	0	39.622791910585	1.21396821139464e-07	3661328.49450002	Student International Grade (Derived)	Plausible Value 1 in Content Subscale of Mathematics - Uncertainty and Data
ST001D01T	PV2MCUD	-0.016995014771556	0	-48.7773148513314	1.21396821139464e-07	3661328.49450002	Student International Grade (Derived)	Plausible Value 2 in Content Subscale of Mathematics - Uncertainty and Data
ST001D01T	PV3MCUD	0.0261768804323077	0	75.1301458595569	1.21396821139464e-07	3661328.49450002	Student International Grade (Derived)	Plausible Value 3 in Content Subscale of Mathematics - Uncertainty and Data
ST001D01T	PV6MCUD	0.0133650983445872	0	38.3591081700044	1.21396821139464e-07	3661328.49450002	Student International Grade (Derived)	Plausible Value 6 in Content Subscale of Mathematics - Uncertainty and Data
ST001D01T	PV7MCUD	0.0213901523158348	0	61.3917791924272	1.21396821139464e-07	3661328.49450002	Student International Grade (Derived)	Plausible Value 7 in Content Subscale of Mathematics - Uncertainty and Data
ST001D01T	PV9MCUD	0.0207810997041129	0	59.6437400525788	1.21396821139464e-07	3661328.49450002	Student International Grade (Derived)	Plausible Value 9 in Content Subscale of Mathematics - Uncertainty and Data
ST001D01T	PV3MPEM	0.0280741435365623	0	80.5754720941024	1.21396821139464e-07	3661328.49450002	Student International Grade (Derived)	Plausible Value 3 in Process Subscale of Mathematics - Employing Mathematical Concepts, Facts, and Procedures
ST001D01T	PV4MPEM	-0.0230904123521626	0	-66.2716878148018	1.21396821139464e-07	3661328.49450002	Student International Grade (Derived)	Plausible Value 4 in Process Subscale of Mathematics - Employing Mathematical Concepts, Facts, and Procedures
ST001D01T	PV10MPEM	0.0166922610952031	0	47.9083828973222	1.21396821139464e-07	3661328.49450002	Student International Grade (Derived)	Plausible Value 10 in Process Subscale of Mathematics - Employing Mathematical Concepts, Facts, and Procedures
ST001D01T	PV1MPFS	-0.0141969663308801	0	-40.7466487063069	1.21396821139464e-07	3661328.49450002	Student International Grade (Derived)	Plausible Value 1 in Process Subscale of Mathematics - Formulating Situations Mathematically
ST001D01T	PV2MPFS	0.0145121649285091	0	41.6512987724534	1.21396821139464e-07	3661328.49450002	Student International Grade (Derived)	Plausible Value 2 in Process Subscale of Mathematics - Formulating Situations Mathematically
ST001D01T	PV4MPFS	0.0163386326213741	0	46.8934354177105	1.21396821139464e-07	3661328.49450002	Student International Grade (Derived)	Plausible Value 4 in Process Subscale of Mathematics - Formulating Situations Mathematically
ST001D01T	PV7MPFS	0.0200291785843242	0	57.4856546554021	1.21396821139464e-07	3661328.49450002	Student International Grade (Derived)	Plausible Value 7 in Process Subscale of Mathematics - Formulating Situations Mathematically
ST001D01T	PV1MPIN	0.0144957201427878	0	41.6041006675047	1.21396821139464e-07	3661328.49450002	Student International Grade (Derived)	Plausible Value 1 in Process Subscale of Mathematics - Interpreting, Applying, and Evaluating Mathematical Outcomes
ST001D01T	PV2MPIN	-0.0264360977522349	0	-75.8741243143547	1.21396821139464e-07	3661328.49450002	Student International Grade (Derived)	Plausible Value 2 in Process Subscale of Mathematics - Interpreting, Applying, and Evaluating Mathematical Outcomes
ST001D01T	PV3MPIN	-0.0383059345644334	0	-109.941689138808	1.21396821139464e-07	3661328.49450002	Student International Grade (Derived)	Plausible Value 3 in Process Subscale of Mathematics - Interpreting, Applying, and Evaluating Mathematical Outcomes
ST001D01T	PV5MPIN	0.0251309739896553	0	72.12829451997	1.21396821139464e-07	3661328.49450002	Student International Grade (Derived)	Plausible Value 5 in Process Subscale of Mathematics - Interpreting, Applying, and Evaluating Mathematical Outcomes
ST001D01T	PV7MPIN	-0.0195124976712658	0	-56.0027311091333	1.21396821139464e-07	3661328.49450002	Student International Grade (Derived)	Plausible Value 7 in Process Subscale of Mathematics - Interpreting, Applying, and Evaluating Mathematical Outcomes
ST001D01T	PV8MPIN	-0.0223572286570237	0	-64.1673806151688	1.21396821139464e-07	3661328.49450002	Student International Grade (Derived)	Plausible Value 8 in Process Subscale of Mathematics - Interpreting, Applying, and Evaluating Mathematical Outcomes
ST001D01T	PV4MPRE	0.0174696081793847	0	50.1394432396379	1.21396821139464e-07	3661328.49450002	Student International Grade (Derived)	Plausible Value 4 in Process Subscale of Mathematics - Reasoning
ST001D01T	PV5MPRE	-0.021667017791838	0	-62.1864095399734	1.21396821139464e-07	3661328.49450002	Student International Grade (Derived)	Plausible Value 5 in Process Subscale of Mathematics - Reasoning
ST001D01T	PV7MPRE	-0.0182910624045932	0	-52.4970952874615	1.21396821139464e-07	3661328.49450002	Student International Grade (Derived)	Plausible Value 7 in Process Subscale of Mathematics - Reasoning
ST004D01T	ST059Q01TA	0.023529522954213	0	67.5319771631004	1.21396821139464e-07	3244902.91940002	Student (Standardized) Gender	Number of [class periods] per week in mathematics
ST004D01T	ST296Q04JA	-0.0543936606353656	0	-156.114998803545	1.21396821139464e-07	3250191.28850001	Student (Standardized) Gender	How much time spent on homework in: Total time for all homework in all subjects, including subjects not listed above
ST004D01T	ST347Q01JA	-0.0255407914268592	0	-73.3045096886393	1.21396821139464e-07	3280372.26230002	Student (Standardized) Gender	In last 3 years, did school close because: Because of COVID-19
ST004D01T	ST347Q02JA	0.0331283012608666	0	95.0813872663142	1.21396821139464e-07	3195067.23560001	Student (Standardized) Gender	In last 3 years, did school close because: For another reason (e.g. a natural disaster, strikes or demonstrations, air pollution)
ST004D01T	ST348Q01JA	-0.021635841672243	0	-62.0969311004562	1.21396821139464e-07	1760703.10570001	Student (Standardized) Gender	During COVID closures, how often: Sent you learning materials to study on your own
ST004D01T	ST348Q03JA	-0.0275329335420396	0	-79.0221477423223	1.21396821139464e-07	1783639.9269	Student (Standardized) Gender	During COVID closures, how often: Uploaded material on a learning management system or school learning platform (e.g. [Blackboard®], [Edmodo®], [Moodle®], [Google® Classroom™])
ST004D01T	ST348Q04JA	0.022835873035347	0	65.5411356755276	1.21396821139464e-07	1771576.1228	Student (Standardized) Gender	During COVID closures, how often: Checked in with you to ensure that you were completing your assignments
ST004D01T	ST348Q08JA	-0.0161707955465134	0	-46.4117269900187	1.21396821139464e-07	1746635.32460001	Student (Standardized) Gender	During COVID closures, how often: Checked in with you to ask how you were feeling
ST004D01T	ST349Q01JA	0.0139243576296636	0	39.9642357087786	1.21396821139464e-07	2738201.71800001	Student (Standardized) Gender	During COVID closures, which of the following digital devices did you use most often for your school work?
ST004D01T	ST350Q01JA	0.0227559571491594	0	65.311769452868	1.21396821139464e-07	2732935.28640001	Student (Standardized) Gender	During COVID closures, how much learned compared to typical week of in person school?
ST004D01T	ST352Q02JA	-0.0214116061602152	0	-61.4533537739256	1.21396821139464e-07	1695002.17650001	Student (Standardized) Gender	During COVID closures, how often problems with: Problems with Internet access
ST004D01T	ST352Q03JA	0.0355526221356787	0	102.039419618794	1.21396821139464e-07	1670466.22050001	Student (Standardized) Gender	During COVID closures, how often problems with: Problems with access to school supplies (e.g. paper, pencil)
ST004D01T	ST352Q04JA	-0.0229463803519637	0	-65.8583022239798	1.21396821139464e-07	1667833.8815	Student (Standardized) Gender	During COVID closures, how often problems with: Problems with finding a quiet place to study
ST004D01T	ST353Q05JA	0.015977674516713	0	45.8574511978756	1.21396821139464e-07	1663170.0291	Student (Standardized) Gender	During COVID closures, how often did family member: Check whether you were completing your school assignments
ST004D01T	ST353Q08JA	0.0139881139896746	0	40.1472225486158	1.21396821139464e-07	1701440.436	Student (Standardized) Gender	During COVID closures, how often did family member: Teach you additional topics not part of your school assignments
ST004D01T	ST354Q01JA	-0.027304450377758	0	-78.3663792483139	1.21396821139464e-07	1304248.6138	Student (Standardized) Gender	During COVID closures, agree/disagree: I felt lonely.
ST004D01T	ST354Q04JA	-0.0233977705205928	0	-67.1538351006481	1.21396821139464e-07	1354921.3962	Student (Standardized) Gender	During COVID closures, agree/disagree: I felt anxious about school work.
ST004D01T	AGE	0.014327013875354	0	41.1198975741492	1.21396821139464e-07	3657769.49440002	Student (Standardized) Gender	Students' age
ST004D01T	IMMIG	0.0257077418048771	0	73.7836732117422	1.21396821139464e-07	3334813.09880001	Student (Standardized) Gender	Index on immigrant background (OECD definition)
ST004D01T	SKIPPING	-0.0737166935675175	0	-211.573948023859	1.21396821139464e-07	3449438.97920002	Student (Standardized) Gender	Skipping classes or days of school
ST004D01T	EXERPRAC	0.147067741047123	0	422.098456868408	1.21396821139464e-07	3308198.19930001	Student (Standardized) Gender	Exercise or practice a sport before or after school
ST004D01T	STUDYHMW	-0.087131578451958	0	-250.075948316196	1.21396821139464e-07	3309555.23360001	Student (Standardized) Gender	Studying for school or homework before or after school
ST004D01T	WORKPAY	0.0380976141027421	0	109.343789526099	1.21396821139464e-07	3302303.48220001	Student (Standardized) Gender	Working for pay before or after school
ST004D01T	EXPECEDU	-0.144220078460714	0	-413.925393388634	1.21396821139464e-07	3146575.75290001	Student (Standardized) Gender	Highest expected educational level
ST004D01T	MATHPREF	-0.0420524429562061	0	-120.694525889766	1.21396821139464e-07	3249697.32060001	Student (Standardized) Gender	Preference of Math over other core subjects
ST004D01T	MATHMOT	0.0579338738340821	0	166.275748656122	1.21396821139464e-07	3247002.26620001	Student (Standardized) Gender	Motivation to do well in mathematics
ST004D01T	DURECEC	-0.0428724571444311	0	-123.048044893971	1.21396821139464e-07	1936532.53860001	Student (Standardized) Gender	Duration in early childhood education and care
ST004D01T	SISCO	-0.0311937222803899	0	-89.5289609045899	1.21396821139464e-07	3120303.74880001	Student (Standardized) Gender	Clear idea about future job
ST004D01T	BELONG	0.0443200745844085	0	127.20284514588	1.21396821139464e-07	3297539.28990001	Student (Standardized) Gender	Sense of belonging (WLE)
ST004D01T	SCHRISK	0.0368756084554347	0	105.836516657553	1.21396821139464e-07	3305013.27000001	Student (Standardized) Gender	School safety risks (WLE)
ST004D01T	FEELSAFE	0.0655732683602497	0	188.201540253554	1.21396821139464e-07	3309371.21690001	Student (Standardized) Gender	Feeling safe (WLE)
ST004D01T	GROSAGR	0.0629196152771788	0	180.585302569796	1.21396821139464e-07	3281819.22400001	Student (Standardized) Gender	Growth Mindset (WLE)
ST004D01T	INFOSEEK	-0.0397649403219734	0	-114.129174949326	1.21396821139464e-07	3189966.85990001	Student (Standardized) Gender	Information seeking about future careers (WLE)
ST004D01T	DISCLIM	-0.0354503116043956	0	-101.745778626769	1.21396821139464e-07	3404846.08690002	Student (Standardized) Gender	Disciplinary climate in mathematics (WLE)
ST004D01T	COGACRCO	0.0256230451464316	0	73.5405857162984	1.21396821139464e-07	3227376.68190001	Student (Standardized) Gender	Cognitive activation in mathematics: Foster reasoning Version B (WLE)
ST004D01T	COGACMCO	0.014915241876341	0	42.8081680931329	1.21396821139464e-07	3206315.32330001	Student (Standardized) Gender	Cognitive activation in mathematics: Encourage mathematical thinking Version B (WLE)
ST004D01T	EXPO21ST	-0.0190615231521274	0	-54.7083911861838	1.21396821139464e-07	3196280.81840001	Student (Standardized) Gender	Exposure to Mathematical Reasoning and 21st century mathematics tasks (WLE)
ST004D01T	MATHEFF	0.0219189984431773	0	62.9096180650635	1.21396821139464e-07	3224622.22460001	Student (Standardized) Gender	Mathematics self-efficacy: formal and applied mathematics - response options reversed in 2022 (WLE)
ST004D01T	MATHEF21	0.040557759069621	0	116.404640442817	1.21396821139464e-07	3190505.66600001	Student (Standardized) Gender	Mathematics self-efficacy: mathematical reasoning and 21st century skills (WLE)
ST004D01T	FAMCON	-0.0298514162628325	0	-85.6764144887541	1.21396821139464e-07	3203737.23980001	Student (Standardized) Gender	Subjective familiarity with mathematics concepts (WLE)
ST004D01T	ANXMAT	-0.0978823801342738	0	-280.931775487362	1.21396821139464e-07	3358162.87400002	Student (Standardized) Gender	Mathematics Anxiety (WLE)
ST004D01T	MATHPERS	-0.0496687983751802	0	-142.554193050086	1.21396821139464e-07	3197818.43220001	Student (Standardized) Gender	Effort and Persistence in Mathematics (WLE)
ST004D01T	SDLEFF	-0.0326107759880285	0	-93.5960403268696	1.21396821139464e-07	2668150.89880001	Student (Standardized) Gender	Self-directed learning self-efficacy (WLE)
ST004D01T	FISCED	0.0225066132735394	0	64.5961287258164	1.21396821139464e-07	3392726.24140002	Student (Standardized) Gender	Father’s level of education (ISCED)
ST004D01T	ICTRES	-0.0286639994823696	0	-82.2684149701348	1.21396821139464e-07	3505373.95240002	Student (Standardized) Gender	ICT Resources (WLE)
ST004D01T	HOMEPOS	-0.0133862427245903	0	-38.4197945591961	1.21396821139464e-07	3507916.89170002	Student (Standardized) Gender	Home possessions (WLE)
ST004D01T	FCFMLRTY	0.0431208852187555	0	123.761057183876	1.21396821139464e-07	3286034.87530001	Student (Standardized) Gender	Familiarity with concepts of finance
ST004D01T	FLMULTSB	-0.0447290903247115	0	-128.376759367908	1.21396821139464e-07	2678373.23120001	Student (Standardized) Gender	Financial education in school lessons, multiple subjects (WLE)
ST004D01T	FLFAMILY	-0.0282923371416005	0	-81.2017085707725	1.21396821139464e-07	3242407.26560001	Student (Standardized) Gender	Parental involvement in matters of FL (WLE)
ST004D01T	FLCONFIN	0.05414350030367	0	155.397014769612	1.21396821139464e-07	3206235.93600001	Student (Standardized) Gender	Confidence about financial matters (WLE)
ST004D01T	FLCONICT	0.0285685637745279	0	81.9945053777028	1.21396821139464e-07	3177264.68500001	Student (Standardized) Gender	Confidence about financial matters using digital devices (WLE)
ST004D01T	ACCESSFA	-0.0289739706929596	0	-83.1580619364383	1.21396821139464e-07	3162796.21310001	Student (Standardized) Gender	Access to money and financial products, financial activities (WLE)
ST004D01T	ATTCONFM	0.0212232236371951	0	60.9126779486114	1.21396821139464e-07	3156721.30210001	Student (Standardized) Gender	Attitudes towards and confidence about financial matters (WLE)
ST004D01T	FRINFLFM	0.0221118702803817	0	63.4631786506664	1.21396821139464e-07	3149949.47850001	Student (Standardized) Gender	Friends’ influence on financial matters (WLE)
ST004D01T	ICTAVHOM	-0.0214774857893391	0	-61.6424345988179	1.21396821139464e-07	3201386.70830001	Student (Standardized) Gender	Availability and Usage of ICT at Home
ST004D01T	ICTSUBJ	0.0327064169251196	0	93.8705389468401	1.21396821139464e-07	2877930.36560002	Student (Standardized) Gender	Subject-related ICT Use During Lessons (WLE)
ST004D01T	ICTFEED	0.0313124913082042	0	89.8698393528972	1.21396821139464e-07	3159019.24450001	Student (Standardized) Gender	Support or feedback via ICT (WLE)
ST004D01T	ICTOUT	-0.0460684112156027	0	-132.220738185232	1.21396821139464e-07	3157439.16640001	Student (Standardized) Gender	Use of ICT for school activities outside of the classroom (WLE)
ST004D01T	ICTWKEND	-0.0185626555112787	0	-53.2765934317305	1.21396821139464e-07	3095675.96250001	Student (Standardized) Gender	Frequency of ICT activity (weekend) (WLE)
ST004D01T	ICTDISTR	-0.0742694609140545	0	-213.160443079262	1.21396821139464e-07	2574675.24320001	Student (Standardized) Gender	Distress from online content and cyberbullying
ST004D01T	ICTEFFIC	-0.019743005747476	0	-56.6643112936882	1.21396821139464e-07	3031181.91600001	Student (Standardized) Gender	Self-efficacy in digital competencies (WLE)
ST004D01T	PV1READ	-0.0281616824988554	0	-80.8267172729342	1.21396821139464e-07	3657769.49440002	Student (Standardized) Gender	Plausible Value 1 in Reading
ST004D01T	PV2READ	-0.0218409329597353	0	-62.6855626749355	1.21396821139464e-07	3657769.49440002	Student (Standardized) Gender	Plausible Value 2 in Reading
ST004D01T	PV3READ	-0.0225963771585105	0	-64.8537596451401	1.21396821139464e-07	3657769.49440002	Student (Standardized) Gender	Plausible Value 3 in Reading
ST004D01T	PV4READ	-0.0208383059467365	0	-59.8079274301962	1.21396821139464e-07	3657769.49440002	Student (Standardized) Gender	Plausible Value 4 in Reading
ST004D01T	PV5READ	-0.0302976628978973	0	-86.9571849330572	1.21396821139464e-07	3657769.49440002	Student (Standardized) Gender	Plausible Value 5 in Reading
ST004D01T	PV7READ	-0.0262200521301771	0	-75.254052753899	1.21396821139464e-07	3657769.49440002	Student (Standardized) Gender	Plausible Value 7 in Reading
ST004D01T	PV8READ	-0.0149989138845446	0	-43.0483147445626	1.21396821139464e-07	3657769.49440002	Student (Standardized) Gender	Plausible Value 8 in Reading
ST004D01T	PV9READ	-0.0299498150575519	0	-85.9588284234013	1.21396821139464e-07	3657769.49440002	Student (Standardized) Gender	Plausible Value 9 in Reading
ST004D01T	PV10READ	-0.0226044347062006	0	-64.8768855762376	1.21396821139464e-07	3657769.49440002	Student (Standardized) Gender	Plausible Value 10 in Reading
ST004D01T	PV4SCIE	0.0208644009295077	0	59.8828225219499	1.21396821139464e-07	3657769.49440002	Student (Standardized) Gender	Plausible Value 4 in Science
ST004D01T	PV5SCIE	0.0148766160115336	0	42.6973081736543	1.21396821139464e-07	3657769.49440002	Student (Standardized) Gender	Plausible Value 5 in Science
ST004D01T	PV7SCIE	0.0156334044439568	0	44.8693632227578	1.21396821139464e-07	3657769.49440002	Student (Standardized) Gender	Plausible Value 7 in Science
ST004D01T	PV1MCCR	-0.0200950623630194	0	-57.6747473899602	1.21396821139464e-07	3657769.49440002	Student (Standardized) Gender	Plausible Value 1 in Content Subscale of Mathematics - Change and Relationships
ST004D01T	PV3MCCR	-0.0184565417779164	0	-52.9720368866591	1.21396821139464e-07	3657769.49440002	Student (Standardized) Gender	Plausible Value 3 in Content Subscale of Mathematics - Change and Relationships
ST004D01T	PV8MCCR	0.015692849956163	0	45.039977517853	1.21396821139464e-07	3657769.49440002	Student (Standardized) Gender	Plausible Value 8 in Content Subscale of Mathematics - Change and Relationships
ST004D01T	PV9MCCR	0.0158476663714352	0	45.4843154094874	1.21396821139464e-07	3657769.49440002	Student (Standardized) Gender	Plausible Value 9 in Content Subscale of Mathematics - Change and Relationships
ST004D01T	PV2MCQN	0.0224012630254711	0	64.2937634564263	1.21396821139464e-07	3657769.49440002	Student (Standardized) Gender	Plausible Value 2 in Content Subscale of Mathematics - Quantity
ST004D01T	PV3MCQN	0.0252260350741334	0	72.4011289075845	1.21396821139464e-07	3657769.49440002	Student (Standardized) Gender	Plausible Value 3 in Content Subscale of Mathematics - Quantity
ST004D01T	PV9MCQN	0.0176832013720348	0	50.7524760935681	1.21396821139464e-07	3657769.49440002	Student (Standardized) Gender	Plausible Value 9 in Content Subscale of Mathematics - Quantity
ST004D01T	PV4MCSS	-0.0200961316590936	0	-57.6778163717751	1.21396821139464e-07	3657769.49440002	Student (Standardized) Gender	Plausible Value 4 in Content Subscale of Mathematics - Space and Shape
ST004D01T	PV7MCSS	0.0173228276477746	0	49.7181691012727	1.21396821139464e-07	3657769.49440002	Student (Standardized) Gender	Plausible Value 7 in Content Subscale of Mathematics - Space and Shape
ST004D01T	PV10MCSS	0.0246562905960455	0	70.7659078638812	1.21396821139464e-07	3657769.49440002	Student (Standardized) Gender	Plausible Value 10 in Content Subscale of Mathematics - Space and Shape
ST004D01T	PV1MCUD	0.013171352557574	0	37.8030392650169	1.21396821139464e-07	3657769.49440002	Student (Standardized) Gender	Plausible Value 1 in Content Subscale of Mathematics - Uncertainty and Data
ST004D01T	PV2MCUD	-0.0136015322826355	0	-39.0376961437567	1.21396821139464e-07	3657769.49440002	Student (Standardized) Gender	Plausible Value 2 in Content Subscale of Mathematics - Uncertainty and Data
ST004D01T	PV6MCUD	0.0169107256992438	0	48.5353971670006	1.21396821139464e-07	3657769.49440002	Student (Standardized) Gender	Plausible Value 6 in Content Subscale of Mathematics - Uncertainty and Data
ST004D01T	PV8MCUD	-0.0184706970336271	0	-53.0126638219033	1.21396821139464e-07	3657769.49440002	Student (Standardized) Gender	Plausible Value 8 in Content Subscale of Mathematics - Uncertainty and Data
ST004D01T	PV6MPEM	0.0178875185491351	0	51.3388858973205	1.21396821139464e-07	3657769.49440002	Student (Standardized) Gender	Plausible Value 6 in Process Subscale of Mathematics - Employing Mathematical Concepts, Facts, and Procedures
ST004D01T	PV9MPEM	-0.01798837069063	0	-51.628341171426	1.21396821139464e-07	3657769.49440002	Student (Standardized) Gender	Plausible Value 9 in Process Subscale of Mathematics - Employing Mathematical Concepts, Facts, and Procedures
ST004D01T	PV1MPFS	0.0206968736433295	0	59.4020032173512	1.21396821139464e-07	3657769.49440002	Student (Standardized) Gender	Plausible Value 1 in Process Subscale of Mathematics - Formulating Situations Mathematically
ST004D01T	PV2MPFS	-0.0135316679700296	0	-38.8371788968666	1.21396821139464e-07	3657769.49440002	Student (Standardized) Gender	Plausible Value 2 in Process Subscale of Mathematics - Formulating Situations Mathematically
ST004D01T	PV4MPFS	0.0170691975029338	0	48.9902263723617	1.21396821139464e-07	3657769.49440002	Student (Standardized) Gender	Plausible Value 4 in Process Subscale of Mathematics - Formulating Situations Mathematically
ST004D01T	PV8MPFS	0.0145560459091633	0	41.7772413761006	1.21396821139464e-07	3657769.49440002	Student (Standardized) Gender	Plausible Value 8 in Process Subscale of Mathematics - Formulating Situations Mathematically
ST004D01T	PV3MPIN	-0.0225742791599359	0	-64.7903362796094	1.21396821139464e-07	3657769.49440002	Student (Standardized) Gender	Plausible Value 3 in Process Subscale of Mathematics - Interpreting, Applying, and Evaluating Mathematical Outcomes
ST004D01T	PV5MPIN	-0.0155113920434271	0	-44.5191759851236	1.21396821139464e-07	3657769.49440002	Student (Standardized) Gender	Plausible Value 5 in Process Subscale of Mathematics - Interpreting, Applying, and Evaluating Mathematical Outcomes
ST004D01T	PV7MPRE	0.0184801467174303	0	53.039785316548	1.21396821139464e-07	3657769.49440002	Student (Standardized) Gender	Plausible Value 7 in Process Subscale of Mathematics - Reasoning
ST004D01T	PV8MPRE	0.017596372874223	0	50.5032700156234	1.21396821139464e-07	3657769.49440002	Student (Standardized) Gender	Plausible Value 8 in Process Subscale of Mathematics - Reasoning
ST004D01T	PV9MPRE	0.0385192035990986	0	110.553791628375	1.21396821139464e-07	3657769.49440002	Student (Standardized) Gender	Plausible Value 9 in Process Subscale of Mathematics - Reasoning
ST230Q01JA	ST059Q01TA	-0.013415545650775	0	-38.5038967547981	1.21396821139464e-07	3246374.72470002	How many siblings (including brothers, sisters, step-brothers, and step-sisters) do you have?	Number of [class periods] per week in mathematics
ST230Q01JA	ST059Q02JA	-0.0162072669933934	0	-46.5164035243706	1.21396821139464e-07	3217646.55340002	How many siblings (including brothers, sisters, step-brothers, and step-sisters) do you have?	Total number of [class periods] per week for all subjects, including mathematics
ST230Q01JA	ST296Q01JA	0.0149296195945129	0	42.8494335168787	1.21396821139464e-07	3247504.57640001	How many siblings (including brothers, sisters, step-brothers, and step-sisters) do you have?	How much time spent on homework in: Mathematics homework
ST230Q01JA	ST296Q03JA	-0.0300190122480187	0	-86.1574309660642	1.21396821139464e-07	3232606.06760001	How many siblings (including brothers, sisters, step-brothers, and step-sisters) do you have?	How much time spent on homework in: [Science] homework
ST230Q01JA	ST296Q04JA	-0.0258767228737427	0	-74.2686650114416	1.21396821139464e-07	3251663.09380001	How many siblings (including brothers, sisters, step-brothers, and step-sisters) do you have?	How much time spent on homework in: Total time for all homework in all subjects, including subjects not listed above
ST230Q01JA	ST349Q01JA	0.0469278913392392	0	134.687528191749	1.21396821139464e-07	2740622.20710001	How many siblings (including brothers, sisters, step-brothers, and step-sisters) do you have?	During COVID closures, which of the following digital devices did you use most often for your school work?
ST230Q01JA	ST350Q01JA	-0.0142280652446072	0	-40.8359055576125	1.21396821139464e-07	2736494.28650001	How many siblings (including brothers, sisters, step-brothers, and step-sisters) do you have?	During COVID closures, how much learned compared to typical week of in person school?
ST230Q01JA	ST351Q02JA	-0.0158369859855735	0	-45.4536616824436	1.21396821139464e-07	1676605.1428	How many siblings (including brothers, sisters, step-brothers, and step-sisters) do you have?	During COVID closures, how often use: Digital textbooks, workbooks, or worksheets
ST230Q01JA	ST351Q03JA	-0.0245945693664393	0	-70.5887620425929	1.21396821139464e-07	1692178.9225	How many siblings (including brothers, sisters, step-brothers, and step-sisters) do you have?	During COVID closures, how often use: Real-time lessons by a teacher from my school on a video communication program (e.g. ZoomTM, SkypeTM, Google® Meet™, Microsoft® Teams)
ST230Q01JA	ST351Q04JA	-0.0138411804258439	0	-39.7255091931679	1.21396821139464e-07	1654819.33320001	How many siblings (including brothers, sisters, step-brothers, and step-sisters) do you have?	During COVID closures, how often use: Real time lessons by a private tutor on a video communication program (e.g. Zoom™, Skype™, Google® Meet™, Microsoft® Teams)
ST230Q01JA	ST351Q05JA	0.029576057551447	0	84.8861086995066	1.21396821139464e-07	1682832.9393	How many siblings (including brothers, sisters, step-brothers, and step-sisters) do you have?	During COVID closures, how often use: Learning material my teachers sent via SMS or WhatsApp™
ST230Q01JA	ST351Q06JA	-0.0149178328375959	0	-42.8156043992849	1.21396821139464e-07	1674272.2895	How many siblings (including brothers, sisters, step-brothers, and step-sisters) do you have?	During COVID closures, how often use: Recorded lessons or other digital material provided by teachers from my school
ST230Q01JA	ST352Q04JA	0.0216182247937965	0	62.0463689774907	1.21396821139464e-07	1669337.2021	How many siblings (including brothers, sisters, step-brothers, and step-sisters) do you have?	During COVID closures, how often problems with: Problems with finding a quiet place to study
ST230Q01JA	ST352Q05JA	0.0231242321617522	0	66.3687538969876	1.21396821139464e-07	1691626.79330001	How many siblings (including brothers, sisters, step-brothers, and step-sisters) do you have?	During COVID closures, how often problems with: Problems finding time to study because I had household responsibilities
ST230Q01JA	ST352Q06JA	-0.0168957227976452	0	-48.492337407136	1.21396821139464e-07	1675379.6018	How many siblings (including brothers, sisters, step-brothers, and step-sisters) do you have?	During COVID closures, how often problems with: Problems with motivating myself to do school work
ST230Q01JA	ST353Q02JA	-0.0132936952755193	0	-38.1541745451683	1.21396821139464e-07	1697246.66740001	How many siblings (including brothers, sisters, step-brothers, and step-sisters) do you have?	During COVID closures, how often did family member: Ask you what you were learning
ST230Q01JA	ST353Q07JA	-0.0168917573007323	0	-48.4809560524236	1.21396821139464e-07	1647583.6348	How many siblings (including brothers, sisters, step-brothers, and step-sisters) do you have?	During COVID closures, how often did family member: Help you find additional learning resources
ST230Q01JA	ST354Q01JA	-0.0133401720782644	0	-38.2875674060308	1.21396821139464e-07	1305794.1496	How many siblings (including brothers, sisters, step-brothers, and step-sisters) do you have?	During COVID closures, agree/disagree: I felt lonely.
ST230Q01JA	ST354Q03JA	0.0142274701839339	0	40.8341976766716	1.21396821139464e-07	1358608.741	How many siblings (including brothers, sisters, step-brothers, and step-sisters) do you have?	During COVID closures, agree/disagree: My teachers were available when I needed help (e.g. through virtual office hours, email, chat).
ST230Q01JA	ST354Q06JA	0.0291613015833803	0	83.6957194757962	1.21396821139464e-07	1360298.026	How many siblings (including brothers, sisters, step-brothers, and step-sisters) do you have?	During COVID closures, agree/disagree: I fell behind in my school work.
ST230Q01JA	IMMIG	-0.0552542599407075	0	-158.585000968401	1.21396821139464e-07	3195908.73520001	How many siblings (including brothers, sisters, step-brothers, and step-sisters) do you have?	Index on immigrant background (OECD definition)
ST230Q01JA	REPEAT	0.0182200527871892	0	52.2932909064624	1.21396821139464e-07	3302833.86070001	How many siblings (including brothers, sisters, step-brothers, and step-sisters) do you have?	Grade repetition
ST230Q01JA	MISSSC	0.0498863793375656	0	143.178671183855	1.21396821139464e-07	3326514.17960001	How many siblings (including brothers, sisters, step-brothers, and step-sisters) do you have?	Missing school for more than 3 months
ST230Q01JA	TARDYSD	0.0251125865372836	0	72.0755207762751	1.21396821139464e-07	3298809.00510001	How many siblings (including brothers, sisters, step-brothers, and step-sisters) do you have?	Arriving late for school stricter definition
ST230Q01JA	STUDYHMW	-0.0567652095882247	0	-162.921570702062	1.21396821139464e-07	3310477.59880001	How many siblings (including brothers, sisters, step-brothers, and step-sisters) do you have?	Studying for school or homework before or after school
ST230Q01JA	WORKHOME	0.0482824952567894	0	138.575370754603	1.21396821139464e-07	3305133.02460001	How many siblings (including brothers, sisters, step-brothers, and step-sisters) do you have?	Working in household/take care of family members before or after school
ST230Q01JA	EXPECEDU	0.0355272472221574	0	101.96659119453	1.21396821139464e-07	3148047.55820001	How many siblings (including brothers, sisters, step-brothers, and step-sisters) do you have?	Highest expected educational level
ST230Q01JA	MATHEASE	0.0147110400322004	0	42.2220893059855	1.21396821139464e-07	3238798.39330001	How many siblings (including brothers, sisters, step-brothers, and step-sisters) do you have?	Perception of Mathematics as easier than other subjects
ST230Q01JA	DURECEC	-0.0222367849227415	0	-63.8216955994204	1.21396821139464e-07	1845287.5669	How many siblings (including brothers, sisters, step-brothers, and step-sisters) do you have?	Duration in early childhood education and care
ST230Q01JA	BULLIED	-0.013111729634331	0	-37.6319157833093	1.21396821139464e-07	3304224.90310001	How many siblings (including brothers, sisters, step-brothers, and step-sisters) do you have?	Being bullied (WLE)
ST230Q01JA	FEELSAFE	-0.0226271979122067	0	-64.9422181506019	1.21396821139464e-07	3309584.91520001	How many siblings (including brothers, sisters, step-brothers, and step-sisters) do you have?	Feeling safe (WLE)
ST230Q01JA	FAMSUP	-0.0408226096781263	0	-117.164786973625	1.21396821139464e-07	3212779.09480001	How many siblings (including brothers, sisters, step-brothers, and step-sisters) do you have?	Family support (WLE)
ST230Q01JA	DISCLIM	0.0242879011969595	0	69.708595119606	1.21396821139464e-07	3257635.00260001	How many siblings (including brothers, sisters, step-brothers, and step-sisters) do you have?	Disciplinary climate in mathematics (WLE)
ST230Q01JA	TEACHSUP	0.0318534068144559	0	91.4223184952256	1.21396821139464e-07	3260427.15240001	How many siblings (including brothers, sisters, step-brothers, and step-sisters) do you have?	Mathematics Teacher Support (WLE)
ST230Q01JA	EXPOFA	-0.0173958943751505	0	-49.9278775842764	1.21396821139464e-07	3224449.06200001	How many siblings (including brothers, sisters, step-brothers, and step-sisters) do you have?	Exposure to Formal and Applied Mathematics Tasks (WLE)
ST230Q01JA	ANXMAT	-0.0347448652147264	0	-99.7210801418215	1.21396821139464e-07	3211989.57200001	How many siblings (including brothers, sisters, step-brothers, and step-sisters) do you have?	Mathematics Anxiety (WLE)
ST230Q01JA	MATHPERS	-0.0192786617329149	0	-55.3315996425348	1.21396821139464e-07	3199290.23750001	How many siblings (including brothers, sisters, step-brothers, and step-sisters) do you have?	Effort and Persistence in Mathematics (WLE)
ST230Q01JA	MISCED	-0.0403484870782525	0	-115.804009849095	1.21396821139464e-07	3309731.61990001	How many siblings (including brothers, sisters, step-brothers, and step-sisters) do you have?	Mother’s level of education (ISCED)
ST230Q01JA	FISCED	-0.0344008886208505	0	-98.733834479108	1.21396821139464e-07	3246876.58300001	How many siblings (including brothers, sisters, step-brothers, and step-sisters) do you have?	Father’s level of education (ISCED)
ST230Q01JA	HISCED	0.0409474621930791	0	117.52312561079	1.21396821139464e-07	3325449.93120001	How many siblings (including brothers, sisters, step-brothers, and step-sisters) do you have?	Highest level of education of parents (ISCED)
ST230Q01JA	PAREDINT	-0.040662470778836	0	-116.705173044739	1.21396821139464e-07	3325449.93120001	How many siblings (including brothers, sisters, step-brothers, and step-sisters) do you have?	Index highest parental education (international years of schooling scale)
ST230Q01JA	HISEI	-0.0432445028668278	0	-124.115851635205	1.21396821139464e-07	3126106.79130001	How many siblings (including brothers, sisters, step-brothers, and step-sisters) do you have?	Highest parental occupational status (ISEI) based on 4-digit human coded ISCO
ST230Q01JA	ICTRES	0.087892681431648	0	252.260386527851	1.21396821139464e-07	3349550.87640001	How many siblings (including brothers, sisters, step-brothers, and step-sisters) do you have?	ICT Resources (WLE)
ST230Q01JA	HOMEPOS	-0.0286990211845731	0	-82.3689305988632	1.21396821139464e-07	3351460.60980001	How many siblings (including brothers, sisters, step-brothers, and step-sisters) do you have?	Home possessions (WLE)
ST230Q01JA	FCFMLRTY	-0.0264014466498527	0	-75.7746723424934	1.21396821139464e-07	3283882.83290001	How many siblings (including brothers, sisters, step-brothers, and step-sisters) do you have?	Familiarity with concepts of finance
ST230Q01JA	FLSCHOOL	0.0455662392888751	0	130.779456814857	1.21396821139464e-07	3254422.48880001	How many siblings (including brothers, sisters, step-brothers, and step-sisters) do you have?	Financial education in school lessons (WLE)
ST230Q01JA	FLMULTSB	0.0155171109786177	0	44.5355898750883	1.21396821139464e-07	2676780.85070001	How many siblings (including brothers, sisters, step-brothers, and step-sisters) do you have?	Financial education in school lessons, multiple subjects (WLE)
ST230Q01JA	FLFAMILY	-0.0157904057455102	0	-45.3199719466031	1.21396821139464e-07	3241354.10340001	How many siblings (including brothers, sisters, step-brothers, and step-sisters) do you have?	Parental involvement in matters of FL (WLE)
ST230Q01JA	FRINFLFM	-0.026501111807583	0	-76.060720859877	1.21396821139464e-07	3149604.98320001	How many siblings (including brothers, sisters, step-brothers, and step-sisters) do you have?	Friends’ influence on financial matters (WLE)
ST230Q01JA	ICTHOME	-0.0251203552572512	0	-72.0978177442357	1.21396821139464e-07	3185296.96680001	How many siblings (including brothers, sisters, step-brothers, and step-sisters) do you have?	ICT availability outside of school (WLE)
ST230Q01JA	ICTAVHOM	0.0141213144763355	0	40.5295206615356	1.21396821139464e-07	3200181.72760001	How many siblings (including brothers, sisters, step-brothers, and step-sisters) do you have?	Availability and Usage of ICT at Home
ST230Q01JA	ICTQUAL	0.0177701406345365	0	51.0020000767475	1.21396821139464e-07	3187379.31170001	How many siblings (including brothers, sisters, step-brothers, and step-sisters) do you have?	Quality of access to ICT (WLE)
ST230Q01JA	ICTDISTR	0.0149136853160932	0	42.8037006166223	1.21396821139464e-07	2575568.71490001	How many siblings (including brothers, sisters, step-brothers, and step-sisters) do you have?	Distress from online content and cyberbullying
ST230Q01JA	PV5READ	0.0161981947069766	0	46.4903651962538	1.21396821139464e-07	3353045.97520001	How many siblings (including brothers, sisters, step-brothers, and step-sisters) do you have?	Plausible Value 5 in Reading
ST230Q01JA	PV10READ	0.0217752647305738	0	62.4970885881168	1.21396821139464e-07	3353045.97520001	How many siblings (including brothers, sisters, step-brothers, and step-sisters) do you have?	Plausible Value 10 in Reading
ST230Q01JA	PV6SCIE	0.013958106847381	0	40.0610991855521	1.21396821139464e-07	3353045.97520001	How many siblings (including brothers, sisters, step-brothers, and step-sisters) do you have?	Plausible Value 6 in Science
ST230Q01JA	PV2MCCR	0.0144656634078994	0	41.5178349689596	1.21396821139464e-07	3353045.97520001	How many siblings (including brothers, sisters, step-brothers, and step-sisters) do you have?	Plausible Value 2 in Content Subscale of Mathematics - Change and Relationships
ST230Q01JA	PV4MCCR	-0.0181278826597226	0	-52.0287538414608	1.21396821139464e-07	3353045.97520001	How many siblings (including brothers, sisters, step-brothers, and step-sisters) do you have?	Plausible Value 4 in Content Subscale of Mathematics - Change and Relationships
ST230Q01JA	PV10MCCR	-0.0156416836007775	0	-44.8931251932166	1.21396821139464e-07	3353045.97520001	How many siblings (including brothers, sisters, step-brothers, and step-sisters) do you have?	Plausible Value 10 in Content Subscale of Mathematics - Change and Relationships
ST230Q01JA	PV3MCQN	0.0150862087261251	0	43.298859273644	1.21396821139464e-07	3353045.97520001	How many siblings (including brothers, sisters, step-brothers, and step-sisters) do you have?	Plausible Value 3 in Content Subscale of Mathematics - Quantity
ST230Q01JA	PV1MCSS	-0.0294190558120669	0	-84.4354987190572	1.21396821139464e-07	3353045.97520001	How many siblings (including brothers, sisters, step-brothers, and step-sisters) do you have?	Plausible Value 1 in Content Subscale of Mathematics - Space and Shape
ST230Q01JA	PV2MCSS	-0.0156207831043743	0	-44.8331387732391	1.21396821139464e-07	3353045.97520001	How many siblings (including brothers, sisters, step-brothers, and step-sisters) do you have?	Plausible Value 2 in Content Subscale of Mathematics - Space and Shape
ST230Q01JA	PV3MCSS	-0.0174606092708279	0	-50.1136155129843	1.21396821139464e-07	3353045.97520001	How many siblings (including brothers, sisters, step-brothers, and step-sisters) do you have?	Plausible Value 3 in Content Subscale of Mathematics - Space and Shape
ST230Q01JA	PV6MCSS	-0.0160338096076579	0	-46.0185642679159	1.21396821139464e-07	3353045.97520001	How many siblings (including brothers, sisters, step-brothers, and step-sisters) do you have?	Plausible Value 6 in Content Subscale of Mathematics - Space and Shape
ST230Q01JA	PV9MCSS	-0.0197192394999956	0	-56.5960998945358	1.21396821139464e-07	3353045.97520001	How many siblings (including brothers, sisters, step-brothers, and step-sisters) do you have?	Plausible Value 9 in Content Subscale of Mathematics - Space and Shape
ST230Q01JA	PV3MCUD	-0.0141413181534594	0	-40.586933124565	1.21396821139464e-07	3353045.97520001	How many siblings (including brothers, sisters, step-brothers, and step-sisters) do you have?	Plausible Value 3 in Content Subscale of Mathematics - Uncertainty and Data
ST230Q01JA	PV4MCUD	0.0240292163152914	0	68.9661448134418	1.21396821139464e-07	3353045.97520001	How many siblings (including brothers, sisters, step-brothers, and step-sisters) do you have?	Plausible Value 4 in Content Subscale of Mathematics - Uncertainty and Data
ST230Q01JA	PV5MCUD	-0.0318003970323956	0	-91.2701753600469	1.21396821139464e-07	3353045.97520001	How many siblings (including brothers, sisters, step-brothers, and step-sisters) do you have?	Plausible Value 5 in Content Subscale of Mathematics - Uncertainty and Data
ST230Q01JA	PV4MPEM	0.013244152985315	0	38.0119834426459	1.21396821139464e-07	3353045.97520001	How many siblings (including brothers, sisters, step-brothers, and step-sisters) do you have?	Plausible Value 4 in Process Subscale of Mathematics - Employing Mathematical Concepts, Facts, and Procedures
ST230Q01JA	PV9MPEM	0.0131126960086191	0	37.6346893697728	1.21396821139464e-07	3353045.97520001	How many siblings (including brothers, sisters, step-brothers, and step-sisters) do you have?	Plausible Value 9 in Process Subscale of Mathematics - Employing Mathematical Concepts, Facts, and Procedures
ST230Q01JA	PV10MPEM	0.013684879334312	0	39.2769101389313	1.21396821139464e-07	3353045.97520001	How many siblings (including brothers, sisters, step-brothers, and step-sisters) do you have?	Plausible Value 10 in Process Subscale of Mathematics - Employing Mathematical Concepts, Facts, and Procedures
ST230Q01JA	PV1MPFS	0.0144018926477907	0	41.3348067994673	1.21396821139464e-07	3353045.97520001	How many siblings (including brothers, sisters, step-brothers, and step-sisters) do you have?	Plausible Value 1 in Process Subscale of Mathematics - Formulating Situations Mathematically
ST230Q01JA	PV5MPFS	0.0146239795154965	0	41.97221731167	1.21396821139464e-07	3353045.97520001	How many siblings (including brothers, sisters, step-brothers, and step-sisters) do you have?	Plausible Value 5 in Process Subscale of Mathematics - Formulating Situations Mathematically
ST230Q01JA	PV7MPFS	0.0174267658772358	0	50.0164817424598	1.21396821139464e-07	3353045.97520001	How many siblings (including brothers, sisters, step-brothers, and step-sisters) do you have?	Plausible Value 7 in Process Subscale of Mathematics - Formulating Situations Mathematically
ST230Q01JA	PV1MPIN	0.0155836361862193	0	44.7265235718429	1.21396821139464e-07	3353045.97520001	How many siblings (including brothers, sisters, step-brothers, and step-sisters) do you have?	Plausible Value 1 in Process Subscale of Mathematics - Interpreting, Applying, and Evaluating Mathematical Outcomes
ST230Q01JA	PV5MPIN	-0.0170162301417324	0	-48.8382049890977	1.21396821139464e-07	3353045.97520001	How many siblings (including brothers, sisters, step-brothers, and step-sisters) do you have?	Plausible Value 5 in Process Subscale of Mathematics - Interpreting, Applying, and Evaluating Mathematical Outcomes
ST230Q01JA	PV2MPRE	-0.0187326869290457	0	-53.7645998330499	1.21396821139464e-07	3353045.97520001	How many siblings (including brothers, sisters, step-brothers, and step-sisters) do you have?	Plausible Value 2 in Process Subscale of Mathematics - Reasoning
ST059Q01TA	ST059Q02JA	0.367903313893789	0	1055.91763336858	1.21396821139464e-07	3214576.65810002	Number of [class periods] per week in mathematics	Total number of [class periods] per week for all subjects, including mathematics
ST059Q01TA	ST296Q01JA	0.0528700396707427	0	151.742061180102	1.21396821139464e-07	3197770.33800002	Number of [class periods] per week in mathematics	How much time spent on homework in: Mathematics homework
ST059Q01TA	ST296Q02JA	-0.0299319423219157	0	-85.9075319658753	1.21396821139464e-07	3187347.25460002	Number of [class periods] per week in mathematics	How much time spent on homework in: [Test language] homework
ST059Q01TA	ST296Q03JA	-0.0177542736701348	0	-50.9564603741486	1.21396821139464e-07	3181418.16800002	Number of [class periods] per week in mathematics	How much time spent on homework in: [Science] homework
ST059Q01TA	ST296Q04JA	-0.0225367951135284	0	-64.6827534879439	1.21396821139464e-07	3202828.20840001	Number of [class periods] per week in mathematics	How much time spent on homework in: Total time for all homework in all subjects, including subjects not listed above
ST059Q01TA	ST348Q08JA	0.0133127172583173	0	38.2087694517633	1.21396821139464e-07	1647064.49630001	Number of [class periods] per week in mathematics	During COVID closures, how often: Checked in with you to ask how you were feeling
ST059Q01TA	ST351Q04JA	-0.0149149318861389	0	-42.8072783916591	1.21396821139464e-07	1634902.09570001	Number of [class periods] per week in mathematics	During COVID closures, how often use: Real time lessons by a private tutor on a video communication program (e.g. Zoom™, Skype™, Google® Meet™, Microsoft® Teams)
ST059Q01TA	ST351Q07JA	0.0147767816651533	0	42.4107740686931	1.21396821139464e-07	1650658.8297	Number of [class periods] per week in mathematics	During COVID closures, how often use: Recorded lessons or other digital material from other sources (e.g. Khan Academy®, Coursera®)
ST059Q01TA	ST353Q01JA	0.0324067478179292	0	93.0104600008007	1.21396821139464e-07	1680184.9602	Number of [class periods] per week in mathematics	During COVID closures, how often did family member: Help you with your school work
ST059Q01TA	ST353Q07JA	-0.0130953274006632	0	-37.5848398068167	1.21396821139464e-07	1626383.7178	Number of [class periods] per week in mathematics	During COVID closures, how often did family member: Help you find additional learning resources
ST059Q01TA	ST354Q01JA	0.0194094480381647	0	55.706968824331	1.21396821139464e-07	1286660.0849	Number of [class periods] per week in mathematics	During COVID closures, agree/disagree: I felt lonely.
ST059Q01TA	ST354Q07JA	0.0144046227841144	0	41.3426425513534	1.21396821139464e-07	1353001.4751	Number of [class periods] per week in mathematics	During COVID closures, agree/disagree: I improved my skills in using digital devices for learning purposes.
ST059Q01TA	MISSSC	0.025395626391561	0	72.8878721789152	1.21396821139464e-07	3240183.31690001	Number of [class periods] per week in mathematics	Missing school for more than 3 months
ST059Q01TA	EXERPRAC	0.0230787845287399	0	66.2383148515095	1.21396821139464e-07	3238794.59410001	Number of [class periods] per week in mathematics	Exercise or practice a sport before or after school
ST059Q01TA	RELATST	-0.0152817384952573	0	-43.8600483776238	1.21396821139464e-07	3235327.02120001	Number of [class periods] per week in mathematics	Quality of student-teacher relationships (WLE)
ST059Q01TA	GROSAGR	-0.0138590622791712	0	-39.7768318193377	1.21396821139464e-07	3225471.87720001	Number of [class periods] per week in mathematics	Growth Mindset (WLE)
ST059Q01TA	INFOSEEK	0.0154805034860177	0	44.430522876532	1.21396821139464e-07	3139695.58910001	Number of [class periods] per week in mathematics	Information seeking about future careers (WLE)
ST059Q01TA	FAMSUP	-0.0141789451579009	0	-40.6949262194357	1.21396821139464e-07	3159189.87700001	Number of [class periods] per week in mathematics	Family support (WLE)
ST059Q01TA	TEACHSUP	0.0158600261067045	0	45.5197890296527	1.21396821139464e-07	3206348.82970001	Number of [class periods] per week in mathematics	Mathematics Teacher Support (WLE)
ST059Q01TA	COGACRCO	0.0169092483044159	0	48.5311569028028	1.21396821139464e-07	3183143.49680001	Number of [class periods] per week in mathematics	Cognitive activation in mathematics: Foster reasoning Version B (WLE)
ST059Q01TA	FAMCON	0.0245087887533574	0	70.3425634938607	1.21396821139464e-07	3151351.93990001	Number of [class periods] per week in mathematics	Subjective familiarity with mathematics concepts (WLE)
ST059Q01TA	MATHPERS	0.0145552314315557	0	41.7749037476114	1.21396821139464e-07	3147529.23960001	Number of [class periods] per week in mathematics	Effort and Persistence in Mathematics (WLE)
ST059Q01TA	PAREDINT	0.0136962586822821	0	39.3095699539534	1.21396821139464e-07	3229525.88030002	Number of [class periods] per week in mathematics	Index highest parental education (international years of schooling scale)
ST059Q01TA	FCFMLRTY	-0.0136243784967224	0	-39.1032669592373	1.21396821139464e-07	3192770.16050002	Number of [class periods] per week in mathematics	Familiarity with concepts of finance
ST059Q01TA	FLSCHOOL	-0.0218715866002161	0	-62.7735415495155	1.21396821139464e-07	3172270.16370001	Number of [class periods] per week in mathematics	Financial education in school lessons (WLE)
ST059Q01TA	FLFAMILY	0.0158763238820946	0	45.5665652009162	1.21396821139464e-07	3165975.00100001	Number of [class periods] per week in mathematics	Parental involvement in matters of FL (WLE)
ST059Q01TA	ACCESSFP	0.0187134323393157	0	53.7093373223539	1.21396821139464e-07	3146554.08790001	Number of [class periods] per week in mathematics	Access to money and financial products, sources of money (WLE)
ST059Q01TA	FRINFLFM	0.0300250341996663	0	86.1747145421884	1.21396821139464e-07	3088998.49500001	Number of [class periods] per week in mathematics	Friends’ influence on financial matters (WLE)
ST059Q01TA	ICTHOME	0.0136318203786936	0	39.1246258709461	1.21396821139464e-07	3111385.57910001	Number of [class periods] per week in mathematics	ICT availability outside of school (WLE)
ST059Q01TA	ICTFEED	-0.0150093309994882	0	-43.0782128589379	1.21396821139464e-07	3090665.59020001	Number of [class periods] per week in mathematics	Support or feedback via ICT (WLE)
ST059Q01TA	ICTINFO	-0.0131861208711958	0	-37.8454257349928	1.21396821139464e-07	3040791.88870001	Number of [class periods] per week in mathematics	Students’ practices regarding online information (WLE)
ST059Q01TA	ICTDISTR	-0.0171696292471146	0	-49.2784750660419	1.21396821139464e-07	2535276.57950001	Number of [class periods] per week in mathematics	Distress from online content and cyberbullying
ST059Q01TA	ICTEFFIC	0.0194345209351488	0	55.7789304323005	1.21396821139464e-07	2985311.10980001	Number of [class periods] per week in mathematics	Self-efficacy in digital competencies (WLE)
ST059Q01TA	PV8SCIE	-0.0159665172214908	0	-45.8254286954382	1.21396821139464e-07	3248461.91950002	Number of [class periods] per week in mathematics	Plausible Value 8 in Science
ST059Q01TA	PV10MCCR	0.0145703545015694	0	41.8183084022993	1.21396821139464e-07	3248461.91950002	Number of [class periods] per week in mathematics	Plausible Value 10 in Content Subscale of Mathematics - Change and Relationships
ST059Q01TA	PV10MCSS	0.0146574443168234	0	42.0682644862506	1.21396821139464e-07	3248461.91950002	Number of [class periods] per week in mathematics	Plausible Value 10 in Content Subscale of Mathematics - Space and Shape
ST059Q01TA	PV1MCUD	-0.0152586924615402	0	-43.7939040607282	1.21396821139464e-07	3248461.91950002	Number of [class periods] per week in mathematics	Plausible Value 1 in Content Subscale of Mathematics - Uncertainty and Data
ST059Q01TA	PV2MPFS	-0.0145699362899863	0	-41.8171080951306	1.21396821139464e-07	3248461.91950002	Number of [class periods] per week in mathematics	Plausible Value 2 in Process Subscale of Mathematics - Formulating Situations Mathematically
ST059Q01TA	PV7MPIN	-0.0140101590835589	0	-40.2104940726347	1.21396821139464e-07	3248461.91950002	Number of [class periods] per week in mathematics	Plausible Value 7 in Process Subscale of Mathematics - Interpreting, Applying, and Evaluating Mathematical Outcomes
ST059Q01TA	PV8MPIN	-0.0161360120288708	0	-46.3118949737188	1.21396821139464e-07	3248461.91950002	Number of [class periods] per week in mathematics	Plausible Value 8 in Process Subscale of Mathematics - Interpreting, Applying, and Evaluating Mathematical Outcomes
ST059Q02JA	ST296Q03JA	-0.014889647898869	0	-42.7347109344173	1.21396821139464e-07	3158749.98040001	Total number of [class periods] per week for all subjects, including mathematics	How much time spent on homework in: [Science] homework
ST059Q02JA	ST296Q04JA	0.0324969559561839	0	93.2693659694594	1.21396821139464e-07	3177143.42930001	Total number of [class periods] per week for all subjects, including mathematics	How much time spent on homework in: Total time for all homework in all subjects, including subjects not listed above
ST059Q02JA	ST352Q01JA	-0.016062914362252	0	-46.102097692134	1.21396821139464e-07	1640648.1207	Total number of [class periods] per week for all subjects, including mathematics	During COVID closures, how often problems with: Problems with access to a digital device when I needed it
ST059Q02JA	ST353Q03JA	-0.0157317319130159	0	-45.1515724459508	1.21396821139464e-07	1646862.7962	Total number of [class periods] per week for all subjects, including mathematics	During COVID closures, how often did family member: Help you create a learning schedule
ST059Q02JA	ST354Q09JA	-0.015782745307874	0	-45.2979857592708	1.21396821139464e-07	1282103.8632	Total number of [class periods] per week for all subjects, including mathematics	During COVID closures, agree/disagree: I was well prepared to learn on my own.
ST059Q02JA	REPEAT	-0.0251877483626755	0	-72.2912423905967	1.21396821139464e-07	3188618.92990001	Total number of [class periods] per week for all subjects, including mathematics	Grade repetition
ST059Q02JA	EXERPRAC	-0.0179777778265069	0	-51.5979386401276	1.21396821139464e-07	3213353.18100002	Total number of [class periods] per week for all subjects, including mathematics	Exercise or practice a sport before or after school
ST059Q02JA	WORKHOME	-0.0171029232389239	0	-49.087022454336	1.21396821139464e-07	3210375.09560002	Total number of [class periods] per week for all subjects, including mathematics	Working in household/take care of family members before or after school
ST059Q02JA	EXPECEDU	-0.0258109993448535	0	-74.0800322091251	1.21396821139464e-07	3073150.16880001	Total number of [class periods] per week for all subjects, including mathematics	Highest expected educational level
ST059Q02JA	MATHEASE	0.0144327869740137	0	41.4234764651049	1.21396821139464e-07	3155591.83920001	Total number of [class periods] per week for all subjects, including mathematics	Perception of Mathematics as easier than other subjects
ST059Q02JA	FEELSAFE	0.0166447494529765	0	47.7720199483549	1.21396821139464e-07	3213281.89670002	Total number of [class periods] per week for all subjects, including mathematics	Feeling safe (WLE)
ST059Q02JA	GROSAGR	0.0216885649969481	0	62.2482520756788	1.21396821139464e-07	3198357.26440001	Total number of [class periods] per week for all subjects, including mathematics	Growth Mindset (WLE)
ST059Q02JA	INFOSEEK	0.0171603235005633	0	49.2517666850513	1.21396821139464e-07	3113191.41550001	Total number of [class periods] per week for all subjects, including mathematics	Information seeking about future careers (WLE)
ST059Q02JA	TEACHSUP	-0.016400599534431	0	-47.0712863739569	1.21396821139464e-07	3180084.70540001	Total number of [class periods] per week for all subjects, including mathematics	Mathematics Teacher Support (WLE)
ST059Q02JA	COGACRCO	-0.0246256527784723	0	-70.6779744025566	1.21396821139464e-07	3158783.41010001	Total number of [class periods] per week for all subjects, including mathematics	Cognitive activation in mathematics: Foster reasoning Version B (WLE)
ST059Q02JA	COGACMCO	-0.015717015751219	0	-45.1093356566911	1.21396821139464e-07	3138770.42830001	Total number of [class periods] per week for all subjects, including mathematics	Cognitive activation in mathematics: Encourage mathematical thinking Version B (WLE)
ST059Q02JA	MATHEFF	0.0335470836233239	0	96.2833326263118	1.21396821139464e-07	3151310.55250001	Total number of [class periods] per week for all subjects, including mathematics	Mathematics self-efficacy: formal and applied mathematics - response options reversed in 2022 (WLE)
ST059Q02JA	ANXMAT	-0.0147220139381007	0	-42.2535854635613	1.21396821139464e-07	3132718.53880001	Total number of [class periods] per week for all subjects, including mathematics	Mathematics Anxiety (WLE)
ST059Q02JA	FLSCHOOL	-0.0147368147126322	0	-42.2960650994467	1.21396821139464e-07	3145155.55090001	Total number of [class periods] per week for all subjects, including mathematics	Financial education in school lessons (WLE)
ST059Q02JA	FLCONICT	0.0149741461162871	0	42.977228885168	1.21396821139464e-07	3086431.62980001	Total number of [class periods] per week for all subjects, including mathematics	Confidence about financial matters using digital devices (WLE)
ST059Q02JA	ICTHOME	-0.0176181444404968	0	-50.5657564892876	1.21396821139464e-07	3087739.43020001	Total number of [class periods] per week for all subjects, including mathematics	ICT availability outside of school (WLE)
ST059Q02JA	ICTAVHOM	0.0269619137378587	0	77.3832663909805	1.21396821139464e-07	3097153.63410001	Total number of [class periods] per week for all subjects, including mathematics	Availability and Usage of ICT at Home
ST059Q02JA	PV1READ	-0.0141010539552903	0	-40.4713710319319	1.21396821139464e-07	3219733.74820002	Total number of [class periods] per week for all subjects, including mathematics	Plausible Value 1 in Reading
ST059Q02JA	PV4READ	-0.0132343894157987	0	-37.9839610660388	1.21396821139464e-07	3219733.74820002	Total number of [class periods] per week for all subjects, including mathematics	Plausible Value 4 in Reading
ST059Q02JA	PV8READ	0.017475712209714	0	50.1569623894144	1.21396821139464e-07	3219733.74820002	Total number of [class periods] per week for all subjects, including mathematics	Plausible Value 8 in Reading
ST059Q02JA	PV4MCCR	0.0219893742983038	0	63.1116034878231	1.21396821139464e-07	3219733.74820002	Total number of [class periods] per week for all subjects, including mathematics	Plausible Value 4 in Content Subscale of Mathematics - Change and Relationships
ST059Q02JA	PV2MPFS	0.0135593836273943	0	38.9167254794239	1.21396821139464e-07	3219733.74820002	Total number of [class periods] per week for all subjects, including mathematics	Plausible Value 2 in Process Subscale of Mathematics - Formulating Situations Mathematically
ST059Q02JA	PV5MPFS	0.0169294968752668	0	48.5892722342078	1.21396821139464e-07	3219733.74820002	Total number of [class periods] per week for all subjects, including mathematics	Plausible Value 5 in Process Subscale of Mathematics - Formulating Situations Mathematically
ST059Q02JA	PV8MPRE	0.0164531127690651	0	47.2220043706188	1.21396821139464e-07	3219733.74820002	Total number of [class periods] per week for all subjects, including mathematics	Plausible Value 8 in Process Subscale of Mathematics - Reasoning
ST296Q01JA	ST296Q02JA	0.136843399688051	0	392.753621084349	1.21396821139464e-07	3225615.52780001	How much time spent on homework in: Mathematics homework	How much time spent on homework in: [Test language] homework
ST296Q01JA	ST296Q03JA	0.203591752577469	0	584.327766117988	1.21396821139464e-07	3222051.08790001	How much time spent on homework in: Mathematics homework	How much time spent on homework in: [Science] homework
ST296Q01JA	ST296Q04JA	0.241104760757916	0	691.993680836739	1.21396821139464e-07	3233058.40750001	How much time spent on homework in: Mathematics homework	How much time spent on homework in: Total time for all homework in all subjects, including subjects not listed above
ST296Q01JA	ST348Q07JA	0.0164667480919791	0	47.2611390491004	1.21396821139464e-07	1660104.3382	How much time spent on homework in: Mathematics homework	During COVID closures, how often: Gave you helpful tips about how to study on your own
ST296Q01JA	ST349Q01JA	-0.0156749657966001	0	-44.9886482725671	1.21396821139464e-07	2696948.63240001	How much time spent on homework in: Mathematics homework	During COVID closures, which of the following digital devices did you use most often for your school work?
ST296Q01JA	ST351Q01JA	0.0186619733328804	0	53.561645061266	1.21396821139464e-07	1697272.0168	How much time spent on homework in: Mathematics homework	During COVID closures, how often use: Paper textbooks, workbooks, or worksheets
ST296Q01JA	ST351Q04JA	0.0137386348611444	0	39.4311936327997	1.21396821139464e-07	1632744.54730001	How much time spent on homework in: Mathematics homework	During COVID closures, how often use: Real time lessons by a private tutor on a video communication program (e.g. Zoom™, Skype™, Google® Meet™, Microsoft® Teams)
ST296Q01JA	ST352Q08JA	0.0366614888220773	0	105.221972868536	1.21396821139464e-07	1688267.5401	How much time spent on homework in: Mathematics homework	During COVID closures, how often problems with: Problems with finding someone who could help me with my school work
ST296Q01JA	ST353Q02JA	0.0157027246361142	0	45.0683187920156	1.21396821139464e-07	1675614.60780001	How much time spent on homework in: Mathematics homework	During COVID closures, how often did family member: Ask you what you were learning
ST296Q01JA	ST353Q04JA	-0.0163874017999655	0	-47.0334076160975	1.21396821139464e-07	1673274.1563	How much time spent on homework in: Mathematics homework	During COVID closures, how often did family member: Help you access learning materials online
ST296Q01JA	ST353Q06JA	0.0171412157790819	0	49.1969257002495	1.21396821139464e-07	1631852.4569	How much time spent on homework in: Mathematics homework	During COVID closures, how often did family member: Explain new content to you
ST296Q01JA	ST353Q08JA	-0.0152919660320661	0	-43.8894023846535	1.21396821139464e-07	1680662.6793	How much time spent on homework in: Mathematics homework	During COVID closures, how often did family member: Teach you additional topics not part of your school assignments
ST296Q01JA	ST354Q03JA	-0.014005662054992	0	-40.1975871713315	1.21396821139464e-07	1343938.7938	How much time spent on homework in: Mathematics homework	During COVID closures, agree/disagree: My teachers were available when I needed help (e.g. through virtual office hours, email, chat).
ST296Q01JA	REPEAT	-0.0136469023923637	0	-39.1679126900084	1.21396821139464e-07	3220854.26950001	How much time spent on homework in: Mathematics homework	Grade repetition
ST296Q01JA	STUDYHMW	0.0659409597242398	0	189.256849570465	1.21396821139464e-07	3245429.81570001	How much time spent on homework in: Mathematics homework	Studying for school or homework before or after school
ST296Q01JA	MATHPREF	0.0138579100773169	0	39.7735248900189	1.21396821139464e-07	3202675.48030001	How much time spent on homework in: Mathematics homework	Preference of Math over other core subjects
ST296Q01JA	MATHEASE	-0.0279793845633016	0	-80.3035047945234	1.21396821139464e-07	3192668.03630001	How much time spent on homework in: Mathematics homework	Perception of Mathematics as easier than other subjects
ST296Q01JA	MATHMOT	0.0156621601368156	0	44.9518948064722	1.21396821139464e-07	3198845.51470001	How much time spent on homework in: Mathematics homework	Motivation to do well in mathematics
ST296Q01JA	BULLIED	-0.0146836267538688	0	-42.1434105801202	1.21396821139464e-07	3238378.40110001	How much time spent on homework in: Mathematics homework	Being bullied (WLE)
ST296Q01JA	DISCLIM	0.0313220312316413	0	89.8972198439061	1.21396821139464e-07	3224991.99470001	How much time spent on homework in: Mathematics homework	Disciplinary climate in mathematics (WLE)
ST296Q01JA	TEACHSUP	-0.0297592425537487	0	-85.4118671441695	1.21396821139464e-07	3224639.96460001	How much time spent on homework in: Mathematics homework	Mathematics Teacher Support (WLE)
ST296Q01JA	COGACRCO	0.0242978718623383	0	69.7372118811089	1.21396821139464e-07	3201912.95650001	How much time spent on homework in: Mathematics homework	Cognitive activation in mathematics: Foster reasoning Version B (WLE)
ST296Q01JA	EXPO21ST	-0.0150047060771204	0	-43.0649388902166	1.21396821139464e-07	3166189.46760001	How much time spent on homework in: Mathematics homework	Exposure to Mathematical Reasoning and 21st century mathematics tasks (WLE)
ST296Q01JA	FAMCON	0.0300905004656394	0	86.3626089753756	1.21396821139464e-07	3166513.03830001	How much time spent on homework in: Mathematics homework	Subjective familiarity with mathematics concepts (WLE)
ST296Q01JA	ANXMAT	0.0924215118836774	0	265.258562277404	1.21396821139464e-07	3171661.71540001	How much time spent on homework in: Mathematics homework	Mathematics Anxiety (WLE)
ST296Q01JA	MISCED	0.0130897527430844	0	37.5688400073718	1.21396821139464e-07	3216172.13260001	How much time spent on homework in: Mathematics homework	Mother’s level of education (ISCED)
ST296Q01JA	FLSCHOOL	0.0155827664285593	0	44.724027284326	1.21396821139464e-07	3178309.89150001	How much time spent on homework in: Mathematics homework	Financial education in school lessons (WLE)
ST296Q01JA	FLFAMILY	0.0179010214626125	0	51.3776405480784	1.21396821139464e-07	3172687.95600001	How much time spent on homework in: Mathematics homework	Parental involvement in matters of FL (WLE)
ST296Q01JA	ACCESSFP	-0.0187532813400312	0	-53.8237077586574	1.21396821139464e-07	3153317.76050001	How much time spent on homework in: Mathematics homework	Access to money and financial products, sources of money (WLE)
ST296Q01JA	FLCONFIN	0.0137212412116191	0	39.3812721981488	1.21396821139464e-07	3144324.36790001	How much time spent on homework in: Mathematics homework	Confidence about financial matters (WLE)
ST296Q01JA	FLCONICT	-0.017023663936108	0	-48.859540688635	1.21396821139464e-07	3117264.38920001	How much time spent on homework in: Mathematics homework	Confidence about financial matters using digital devices (WLE)
ST296Q01JA	ATTCONFM	0.0148708127033449	0	42.6806521251303	1.21396821139464e-07	3102830.25050001	How much time spent on homework in: Mathematics homework	Attitudes towards and confidence about financial matters (WLE)
ST296Q01JA	FRINFLFM	0.0214198616356381	0	61.4770477765117	1.21396821139464e-07	3096422.39060001	How much time spent on homework in: Mathematics homework	Friends’ influence on financial matters (WLE)
ST296Q01JA	ICTENQ	-0.0133246665216638	0	-38.2430649783239	1.21396821139464e-07	3081475.81310001	How much time spent on homework in: Mathematics homework	Use of ICT in enquiry-based learning activities (WLE)
ST296Q01JA	ICTDISTR	-0.0156583746610981	0	-44.9410301297762	1.21396821139464e-07	2535897.53910001	How much time spent on homework in: Mathematics homework	Distress from online content and cyberbullying
ST296Q01JA	PV5SCIE	-0.0146093844498747	0	-41.9303280799938	1.21396821139464e-07	3249591.77120001	How much time spent on homework in: Mathematics homework	Plausible Value 5 in Science
ST296Q01JA	PV4MCQN	-0.0223425406073547	0	-64.1252245104002	1.21396821139464e-07	3249591.77120001	How much time spent on homework in: Mathematics homework	Plausible Value 4 in Content Subscale of Mathematics - Quantity
ST296Q01JA	PV8MCSS	0.0142619874981677	0	40.9332656637746	1.21396821139464e-07	3249591.77120001	How much time spent on homework in: Mathematics homework	Plausible Value 8 in Content Subscale of Mathematics - Space and Shape
ST296Q01JA	PV10MCSS	0.0164243760477147	0	47.1395272369449	1.21396821139464e-07	3249591.77120001	How much time spent on homework in: Mathematics homework	Plausible Value 10 in Content Subscale of Mathematics - Space and Shape
ST296Q01JA	PV2MCUD	0.0253214601578991	0	72.6750080079042	1.21396821139464e-07	3249591.77120001	How much time spent on homework in: Mathematics homework	Plausible Value 2 in Content Subscale of Mathematics - Uncertainty and Data
ST296Q01JA	PV8MCUD	-0.0144678050415564	0	-41.5239816620097	1.21396821139464e-07	3249591.77120001	How much time spent on homework in: Mathematics homework	Plausible Value 8 in Content Subscale of Mathematics - Uncertainty and Data
ST296Q01JA	PV4MPFS	0.0142168052080614	0	40.8035881777681	1.21396821139464e-07	3249591.77120001	How much time spent on homework in: Mathematics homework	Plausible Value 4 in Process Subscale of Mathematics - Formulating Situations Mathematically
ST296Q01JA	PV10MPFS	-0.0151861308954714	0	-43.5856454389018	1.21396821139464e-07	3249591.77120001	How much time spent on homework in: Mathematics homework	Plausible Value 10 in Process Subscale of Mathematics - Formulating Situations Mathematically
ST296Q02JA	ST296Q03JA	0.259990633729664	0	746.197939236499	1.21396821139464e-07	3214713.69230001	How much time spent on homework in: [Test language] homework	How much time spent on homework in: [Science] homework
ST296Q02JA	ST296Q04JA	0.243232264262255	0	698.099818999803	1.21396821139464e-07	3223650.53260001	How much time spent on homework in: [Test language] homework	How much time spent on homework in: Total time for all homework in all subjects, including subjects not listed above
ST296Q02JA	ST347Q01JA	0.0199787833417055	0	57.3410154980218	1.21396821139464e-07	3085490.31970001	How much time spent on homework in: [Test language] homework	In last 3 years, did school close because: Because of COVID-19
ST296Q02JA	ST349Q01JA	0.0155612575033795	0	44.6622946156751	1.21396821139464e-07	2693261.27740001	How much time spent on homework in: [Test language] homework	During COVID closures, which of the following digital devices did you use most often for your school work?
ST296Q02JA	ST350Q01JA	0.0273240406591151	0	78.4226052260269	1.21396821139464e-07	2690624.74250001	How much time spent on homework in: [Test language] homework	During COVID closures, how much learned compared to typical week of in person school?
ST296Q02JA	ST351Q02JA	-0.0204604491171791	0	-58.7234422566444	1.21396821139464e-07	1656801.4419	How much time spent on homework in: [Test language] homework	During COVID closures, how often use: Digital textbooks, workbooks, or worksheets
ST296Q02JA	ST351Q04JA	0.0132083863553946	0	37.9093298002544	1.21396821139464e-07	1630522.65800001	How much time spent on homework in: [Test language] homework	During COVID closures, how often use: Real time lessons by a private tutor on a video communication program (e.g. Zoom™, Skype™, Google® Meet™, Microsoft® Teams)
ST296Q02JA	ST352Q01JA	0.0136801107600464	0	39.2632238755492	1.21396821139464e-07	1651876.8574	How much time spent on homework in: [Test language] homework	During COVID closures, how often problems with: Problems with access to a digital device when I needed it
ST296Q02JA	ST352Q02JA	0.0146456812699138	0	42.0345034186415	1.21396821139464e-07	1671924.67180001	How much time spent on homework in: [Test language] homework	During COVID closures, how often problems with: Problems with Internet access
ST296Q02JA	ST352Q04JA	0.0184196152217175	0	52.8660541451137	1.21396821139464e-07	1647270.0506	How much time spent on homework in: [Test language] homework	During COVID closures, how often problems with: Problems with finding a quiet place to study
ST296Q02JA	ST352Q08JA	-0.0134063892081976	0	-38.4776168904662	1.21396821139464e-07	1687270.92810001	How much time spent on homework in: [Test language] homework	During COVID closures, how often problems with: Problems with finding someone who could help me with my school work
ST296Q02JA	AGE	0.0207676864266858	0	59.6052426658424	1.21396821139464e-07	3240818.27300001	How much time spent on homework in: [Test language] homework	Students' age
ST296Q02JA	IMMIG	0.054748357992074	0	157.133014079063	1.21396821139464e-07	3105998.31350001	How much time spent on homework in: [Test language] homework	Index on immigrant background (OECD definition)
ST296Q02JA	REPEAT	0.02692396776408	0	77.2743578236611	1.21396821139464e-07	3211440.92330001	How much time spent on homework in: [Test language] homework	Grade repetition
ST296Q02JA	SKIPPING	-0.0415777608054253	0	-119.332142800714	1.21396821139464e-07	3211560.14610001	How much time spent on homework in: [Test language] homework	Skipping classes or days of school
ST296Q02JA	STUDYHMW	0.0613870583904115	0	176.186717996716	1.21396821139464e-07	3235340.61150001	How much time spent on homework in: [Test language] homework	Studying for school or homework before or after school
ST296Q02JA	MATHEASE	0.0139879998653349	0	40.1468950008658	1.21396821139464e-07	3184567.57100001	How much time spent on homework in: [Test language] homework	Perception of Mathematics as easier than other subjects
ST296Q02JA	MATHMOT	0.0226831362284654	0	65.1027664585074	1.21396821139464e-07	3190745.04940001	How much time spent on homework in: [Test language] homework	Motivation to do well in mathematics
ST296Q02JA	DURECEC	-0.0134430488150116	0	-38.5828334617917	1.21396821139464e-07	1805363.159	How much time spent on homework in: [Test language] homework	Duration in early childhood education and care
ST296Q02JA	FEELSAFE	-0.0173795628438292	0	-49.8810045302679	1.21396821139464e-07	3233364.27670001	How much time spent on homework in: [Test language] homework	Feeling safe (WLE)
ST296Q02JA	INFOSEEK	0.0242961927597281	0	69.7323926963195	1.21396821139464e-07	3146619.50620001	How much time spent on homework in: [Test language] homework	Information seeking about future careers (WLE)
ST296Q02JA	DISCLIM	-0.019978442938665	0	-57.3400385087985	1.21396821139464e-07	3211585.57040001	How much time spent on homework in: [Test language] homework	Disciplinary climate in mathematics (WLE)
ST296Q02JA	TEACHSUP	-0.0136266346563978	0	-39.1097423528938	1.21396821139464e-07	3212522.35450001	How much time spent on homework in: [Test language] homework	Mathematics Teacher Support (WLE)
ST296Q02JA	COGACRCO	-0.0268660378866455	0	-77.1080935450533	1.21396821139464e-07	3185898.18210001	How much time spent on homework in: [Test language] homework	Cognitive activation in mathematics: Foster reasoning Version B (WLE)
ST296Q02JA	COGACMCO	0.0208120710215241	0	59.7326306902766	1.21396821139464e-07	3165336.28900001	How much time spent on homework in: [Test language] homework	Cognitive activation in mathematics: Encourage mathematical thinking Version B (WLE)
ST296Q02JA	FAMCON	-0.0181773328461339	0	-52.1706805973044	1.21396821139464e-07	3161515.90840001	How much time spent on homework in: [Test language] homework	Subjective familiarity with mathematics concepts (WLE)
ST296Q02JA	MISCED	-0.0154735626140594	0	-44.4106019113899	1.21396821139464e-07	3207836.91620001	How much time spent on homework in: [Test language] homework	Mother’s level of education (ISCED)
ST296Q02JA	HISCED	0.0130980090835349	0	37.5925364926698	1.21396821139464e-07	3221487.50380001	How much time spent on homework in: [Test language] homework	Highest level of education of parents (ISCED)
ST296Q02JA	HISEI	-0.0171879571443333	0	-49.3310778807624	1.21396821139464e-07	3048882.39040001	How much time spent on homework in: [Test language] homework	Highest parental occupational status (ISEI) based on 4-digit human coded ISCO
ST296Q02JA	ICTHOME	-0.0139326831476618	0	-39.9881307402428	1.21396821139464e-07	3104305.01770001	How much time spent on homework in: [Test language] homework	ICT availability outside of school (WLE)
ST296Q02JA	ICTOUT	0.0139673563598448	0	40.0876461693429	1.21396821139464e-07	3089748.57410001	How much time spent on homework in: [Test language] homework	Use of ICT for school activities outside of the classroom (WLE)
ST296Q02JA	ICTWKEND	0.0238380465045477	0	68.417469206268	1.21396821139464e-07	3034460.56970001	How much time spent on homework in: [Test language] homework	Frequency of ICT activity (weekend) (WLE)
ST296Q02JA	ICTINFO	-0.0177488502356876	0	-50.9408945995283	1.21396821139464e-07	3044964.50050001	How much time spent on homework in: [Test language] homework	Students’ practices regarding online information (WLE)
ST296Q02JA	PV1MCQN	0.0202365387599586	0	58.0807981554521	1.21396821139464e-07	3240818.27300001	How much time spent on homework in: [Test language] homework	Plausible Value 1 in Content Subscale of Mathematics - Quantity
ST296Q02JA	PV6MCSS	-0.015894700240891	0	-45.6193071049909	1.21396821139464e-07	3240818.27300001	How much time spent on homework in: [Test language] homework	Plausible Value 6 in Content Subscale of Mathematics - Space and Shape
ST296Q02JA	PV4MCUD	0.0161195037953086	0	46.2645147674095	1.21396821139464e-07	3240818.27300001	How much time spent on homework in: [Test language] homework	Plausible Value 4 in Content Subscale of Mathematics - Uncertainty and Data
ST296Q02JA	PV1MPFS	-0.0132493015445118	0	-38.0267602990562	1.21396821139464e-07	3240818.27300001	How much time spent on homework in: [Test language] homework	Plausible Value 1 in Process Subscale of Mathematics - Formulating Situations Mathematically
ST296Q02JA	PV1MPIN	-0.0157155708732051	0	-45.1051887188535	1.21396821139464e-07	3240818.27300001	How much time spent on homework in: [Test language] homework	Plausible Value 1 in Process Subscale of Mathematics - Interpreting, Applying, and Evaluating Mathematical Outcomes
ST296Q02JA	PV2MPIN	-0.0165274176594837	0	-47.4352664997584	1.21396821139464e-07	3240818.27300001	How much time spent on homework in: [Test language] homework	Plausible Value 2 in Process Subscale of Mathematics - Interpreting, Applying, and Evaluating Mathematical Outcomes
ST296Q02JA	PV8MPRE	-0.0147662396518356	0	-42.3805174840606	1.21396821139464e-07	3240818.27300001	How much time spent on homework in: [Test language] homework	Plausible Value 8 in Process Subscale of Mathematics - Reasoning
ST296Q03JA	ST296Q04JA	0.211790301387425	0	607.858383890476	1.21396821139464e-07	3215973.66850001	How much time spent on homework in: [Science] homework	How much time spent on homework in: Total time for all homework in all subjects, including subjects not listed above
ST296Q03JA	ST350Q01JA	0.0148815183143643	0	42.7113782507847	1.21396821139464e-07	2684164.43920001	How much time spent on homework in: [Science] homework	During COVID closures, how much learned compared to typical week of in person school?
ST296Q03JA	ST351Q03JA	0.0181192626901343	0	52.004013705823	1.21396821139464e-07	1662026.6448	How much time spent on homework in: [Science] homework	During COVID closures, how often use: Real-time lessons by a teacher from my school on a video communication program (e.g. ZoomTM, SkypeTM, Google® Meet™, Microsoft® Teams)
ST296Q03JA	ST351Q08JA	0.0183345147372667	0	52.6218076304828	1.21396821139464e-07	1640757.9079	How much time spent on homework in: [Science] homework	During COVID closures, how often use: Lessons broadcast over television or radio
ST296Q03JA	ST353Q03JA	0.0163148171925955	0	46.8250828635369	1.21396821139464e-07	1656790.739	How much time spent on homework in: [Science] homework	During COVID closures, how often did family member: Help you create a learning schedule
ST296Q03JA	ST353Q04JA	0.013340936681846	0	38.2897618913042	1.21396821139464e-07	1670580.6335	How much time spent on homework in: [Science] homework	During COVID closures, how often did family member: Help you access learning materials online
ST296Q03JA	ST354Q01JA	0.0171441840235258	0	49.205444845172	1.21396821139464e-07	1287628.5563	How much time spent on homework in: [Science] homework	During COVID closures, agree/disagree: I felt lonely.
ST296Q03JA	REPEAT	0.0264885383197926	0	76.0246337495701	1.21396821139464e-07	3203508.39320001	How much time spent on homework in: [Science] homework	Grade repetition
ST296Q03JA	MISSSC	0.0248467113566108	0	71.3124336255339	1.21396821139464e-07	3227011.46560001	How much time spent on homework in: [Science] homework	Missing school for more than 3 months
ST296Q03JA	SKIPPING	0.015967895164542	0	45.8293835235427	1.21396821139464e-07	3204943.32200001	How much time spent on homework in: [Science] homework	Skipping classes or days of school
ST296Q03JA	TARDYSD	0.0222604207262821	0	63.8895326120125	1.21396821139464e-07	3203481.23490001	How much time spent on homework in: [Science] homework	Arriving late for school stricter definition
ST296Q03JA	STUDYHMW	0.0238026053572789	0	68.3157497301591	1.21396821139464e-07	3229506.69080001	How much time spent on homework in: [Science] homework	Studying for school or homework before or after school
ST296Q03JA	WORKHOME	0.0303880241824839	0	87.2165304463091	1.21396821139464e-07	3227946.73190001	How much time spent on homework in: [Science] homework	Working in household/take care of family members before or after school
ST296Q03JA	EXPECEDU	0.0317199987379131	0	91.039424579527	1.21396821139464e-07	3085882.49680001	How much time spent on homework in: [Science] homework	Highest expected educational level
ST296Q03JA	MATHPREF	-0.0207377751516576	0	-59.5193944509826	1.21396821139464e-07	3189962.09100001	How much time spent on homework in: [Science] homework	Preference of Math over other core subjects
ST296Q03JA	MATHEASE	0.0159106904310777	0	45.6652004773564	1.21396821139464e-07	3178163.86390001	How much time spent on homework in: [Science] homework	Perception of Mathematics as easier than other subjects
ST296Q03JA	MATHMOT	-0.0152928569778274	0	-43.8919594840439	1.21396821139464e-07	3183567.70950001	How much time spent on homework in: [Science] homework	Motivation to do well in mathematics
ST296Q03JA	FEELSAFE	-0.0175511546547586	0	-50.373489408929	1.21396821139464e-07	3226747.45260001	How much time spent on homework in: [Science] homework	Feeling safe (WLE)
ST296Q03JA	GROSAGR	0.0208062074396782	0	59.7158016506025	1.21396821139464e-07	3214831.89620001	How much time spent on homework in: [Science] homework	Growth Mindset (WLE)
ST296Q03JA	INFOSEEK	0.0294534450234329	0	84.5341990387002	1.21396821139464e-07	3138311.06820001	How much time spent on homework in: [Science] homework	Information seeking about future careers (WLE)
ST296Q03JA	FAMSUP	-0.0156618736905785	0	-44.9510726784255	1.21396821139464e-07	3154394.50030001	How much time spent on homework in: [Science] homework	Family support (WLE)
ST296Q03JA	TEACHSUP	0.0149304390685985	0	42.8517854857369	1.21396821139464e-07	3207452.79130001	How much time spent on homework in: [Science] homework	Mathematics Teacher Support (WLE)
ST296Q03JA	MATHEF21	0.0218700751549355	0	62.7692035572676	1.21396821139464e-07	3139800.66440001	How much time spent on homework in: [Science] homework	Mathematics self-efficacy: mathematical reasoning and 21st century skills (WLE)
ST296Q03JA	ANXMAT	-0.0155674551685671	0	-44.6800825064336	1.21396821139464e-07	3155723.28100001	How much time spent on homework in: [Science] homework	Mathematics Anxiety (WLE)
ST296Q03JA	FISCED	0.0284688761021534	0	81.7083922411407	1.21396821139464e-07	3146359.10470001	How much time spent on homework in: [Science] homework	Father’s level of education (ISCED)
ST296Q03JA	HISCED	-0.0153614262169934	0	-44.0887597465252	1.21396821139464e-07	3215362.49320001	How much time spent on homework in: [Science] homework	Highest level of education of parents (ISCED)
ST296Q03JA	FLFAMILY	0.0233765063289282	0	67.09280484055	1.21396821139464e-07	3158290.41040001	How much time spent on homework in: [Science] homework	Parental involvement in matters of FL (WLE)
ST296Q03JA	ICTHOME	0.0224926665289034	0	64.5561002372623	1.21396821139464e-07	3097827.76380001	How much time spent on homework in: [Science] homework	ICT availability outside of school (WLE)
ST296Q03JA	ICTAVHOM	-0.0287206386919365	0	-82.4309749087467	1.21396821139464e-07	3109070.97170001	How much time spent on homework in: [Science] homework	Availability and Usage of ICT at Home
ST296Q03JA	ICTQUAL	-0.0183565789457978	0	-52.6851340153629	1.21396821139464e-07	3104717.11670001	How much time spent on homework in: [Science] homework	Quality of access to ICT (WLE)
ST296Q03JA	ICTENQ	0.0235450002024856	0	67.5763983432036	1.21396821139464e-07	3064187.46360001	How much time spent on homework in: [Science] homework	Use of ICT in enquiry-based learning activities (WLE)
ST296Q03JA	ICTINFO	0.0229961265239574	0	66.0010784867015	1.21396821139464e-07	3037859.09150001	How much time spent on homework in: [Science] homework	Students’ practices regarding online information (WLE)
ST296Q03JA	ICTEFFIC	-0.0299542402023777	0	-85.9715290115051	1.21396821139464e-07	2971463.45050001	How much time spent on homework in: [Science] homework	Self-efficacy in digital competencies (WLE)
ST296Q03JA	PV5READ	0.0133570504909898	0	38.336010061878	1.21396821139464e-07	3234693.26240001	How much time spent on homework in: [Science] homework	Plausible Value 5 in Reading
ST296Q03JA	PV1MCCR	-0.014209127685285	0	-40.7815529544527	1.21396821139464e-07	3234693.26240001	How much time spent on homework in: [Science] homework	Plausible Value 1 in Content Subscale of Mathematics - Change and Relationships
ST296Q03JA	PV2MCSS	0.0136011900214669	0	39.0367138215283	1.21396821139464e-07	3234693.26240001	How much time spent on homework in: [Science] homework	Plausible Value 2 in Content Subscale of Mathematics - Space and Shape
ST296Q03JA	PV5MCSS	0.0222539841906477	0	63.8710591402675	1.21396821139464e-07	3234693.26240001	How much time spent on homework in: [Science] homework	Plausible Value 5 in Content Subscale of Mathematics - Space and Shape
ST296Q03JA	PV1MPFS	0.0137270258562472	0	39.3978746804722	1.21396821139464e-07	3234693.26240001	How much time spent on homework in: [Science] homework	Plausible Value 1 in Process Subscale of Mathematics - Formulating Situations Mathematically
ST296Q03JA	PV8MPRE	0.014585586445948	0	41.8620255368086	1.21396821139464e-07	3234693.26240001	How much time spent on homework in: [Science] homework	Plausible Value 8 in Process Subscale of Mathematics - Reasoning
ST296Q03JA	PV10MPRE	-0.0140566611953795	0	-40.3439595729602	1.21396821139464e-07	3234693.26240001	How much time spent on homework in: [Science] homework	Plausible Value 10 in Process Subscale of Mathematics - Reasoning
ST296Q04JA	ST347Q01JA	0.0231208019761554	0	66.3589089368566	1.21396821139464e-07	3092997.54210001	How much time spent on homework in: Total time for all homework in all subjects, including subjects not listed above	In last 3 years, did school close because: Because of COVID-19
ST296Q04JA	ST351Q02JA	0.013205388763965	0	37.9007264266813	1.21396821139464e-07	1662444.1382	How much time spent on homework in: Total time for all homework in all subjects, including subjects not listed above	During COVID closures, how often use: Digital textbooks, workbooks, or worksheets
ST296Q04JA	ST351Q08JA	-0.0205823264979804	0	-59.0732419747684	1.21396821139464e-07	1645263.6393	How much time spent on homework in: Total time for all homework in all subjects, including subjects not listed above	During COVID closures, how often use: Lessons broadcast over television or radio
ST296Q04JA	ST352Q05JA	0.0149015050144443	0	42.7687419880772	1.21396821139464e-07	1669103.94660001	How much time spent on homework in: Total time for all homework in all subjects, including subjects not listed above	During COVID closures, how often problems with: Problems finding time to study because I had household responsibilities
ST296Q04JA	ST352Q06JA	0.0139926213250561	0	40.1601590314607	1.21396821139464e-07	1651157.3623	How much time spent on homework in: Total time for all homework in all subjects, including subjects not listed above	During COVID closures, how often problems with: Problems with motivating myself to do school work
ST296Q04JA	ST352Q08JA	0.0138161091938106	0	39.6535523637659	1.21396821139464e-07	1692895.5905	How much time spent on homework in: Total time for all homework in all subjects, including subjects not listed above	During COVID closures, how often problems with: Problems with finding someone who could help me with my school work
ST296Q04JA	ST354Q04JA	0.0160597497113155	0	46.0930148418278	1.21396821139464e-07	1342550.8779	How much time spent on homework in: Total time for all homework in all subjects, including subjects not listed above	During COVID closures, agree/disagree: I felt anxious about school work.
ST296Q04JA	AGE	-0.0132964481829246	0	-38.1620756522323	1.21396821139464e-07	3253750.28860001	How much time spent on homework in: Total time for all homework in all subjects, including subjects not listed above	Students' age
ST296Q04JA	IMMIG	0.0450889662433103	0	129.409637610432	1.21396821139464e-07	3122750.62090001	How much time spent on homework in: Total time for all homework in all subjects, including subjects not listed above	Index on immigrant background (OECD definition)
ST296Q04JA	REPEAT	-0.0239879391968352	0	-68.8476755428848	1.21396821139464e-07	3225012.78690001	How much time spent on homework in: Total time for all homework in all subjects, including subjects not listed above	Grade repetition
ST296Q04JA	SKIPPING	-0.0194097018881518	0	-55.7076973980281	1.21396821139464e-07	3225807.86770001	How much time spent on homework in: Total time for all homework in all subjects, including subjects not listed above	Skipping classes or days of school
ST296Q04JA	STUDYHMW	0.134669182076828	0	386.513408974888	1.21396821139464e-07	3249588.33310001	How much time spent on homework in: Total time for all homework in all subjects, including subjects not listed above	Studying for school or homework before or after school
ST296Q04JA	WORKPAY	-0.0151176028334969	0	-43.388963358891	1.21396821139464e-07	3244132.09050001	How much time spent on homework in: Total time for all homework in all subjects, including subjects not listed above	Working for pay before or after school
ST296Q04JA	EXPECEDU	0.0156378698462391	0	44.882179353605	1.21396821139464e-07	3102851.55380001	How much time spent on homework in: Total time for all homework in all subjects, including subjects not listed above	Highest expected educational level
ST296Q04JA	MATHMOT	0.0221271250878059	0	63.506961404299	1.21396821139464e-07	3202308.67990001	How much time spent on homework in: Total time for all homework in all subjects, including subjects not listed above	Motivation to do well in mathematics
ST296Q04JA	SISCO	0.0182841705034771	0	52.4773148733116	1.21396821139464e-07	3084747.61360001	How much time spent on homework in: Total time for all homework in all subjects, including subjects not listed above	Clear idea about future job
ST296Q04JA	BULLIED	0.0202897292654457	0	58.2334599841189	1.21396821139464e-07	3242596.43390001	How much time spent on homework in: Total time for all homework in all subjects, including subjects not listed above	Being bullied (WLE)
ST296Q04JA	GROSAGR	0.0177548744383139	0	50.9581846361762	1.21396821139464e-07	3235039.17820001	How much time spent on homework in: Total time for all homework in all subjects, including subjects not listed above	Growth Mindset (WLE)
ST296Q04JA	COGACMCO	-0.0209541323380027	0	-60.1403602306867	1.21396821139464e-07	3176945.99720001	How much time spent on homework in: Total time for all homework in all subjects, including subjects not listed above	Cognitive activation in mathematics: Encourage mathematical thinking Version B (WLE)
ST296Q04JA	FAMCON	0.022544843884057	0	64.70585422775	1.21396821139464e-07	3169495.51550001	How much time spent on homework in: Total time for all homework in all subjects, including subjects not listed above	Subjective familiarity with mathematics concepts (WLE)
ST296Q04JA	MATHPERS	0.0281629640145558	0	80.8303953453362	1.21396821139464e-07	3162958.17350001	How much time spent on homework in: Total time for all homework in all subjects, including subjects not listed above	Effort and Persistence in Mathematics (WLE)
ST296Q04JA	SDLEFF	0.02668155718031	0	76.5786163061172	1.21396821139464e-07	2639846.31300001	How much time spent on homework in: Total time for all homework in all subjects, including subjects not listed above	Self-directed learning self-efficacy (WLE)
ST296Q04JA	MISCED	0.0166831151243163	0	47.8821330877418	1.21396821139464e-07	3221124.79290001	How much time spent on homework in: Total time for all homework in all subjects, including subjects not listed above	Mother’s level of education (ISCED)
ST296Q04JA	HOMEPOS	0.019642885636722	0	56.3769570176938	1.21396821139464e-07	3253750.28860001	How much time spent on homework in: Total time for all homework in all subjects, including subjects not listed above	Home possessions (WLE)
ST296Q04JA	FLSCHOOL	-0.0282529359775597	0	-81.0886234684785	1.21396821139464e-07	3182625.59630001	How much time spent on homework in: Total time for all homework in all subjects, including subjects not listed above	Financial education in school lessons (WLE)
ST296Q04JA	FLCONFIN	-0.0177535638809392	0	-50.9544232113962	1.21396821139464e-07	3149508.38830001	How much time spent on homework in: Total time for all homework in all subjects, including subjects not listed above	Confidence about financial matters (WLE)
ST296Q04JA	ICTFEED	0.0135541848331629	0	38.9018044436684	1.21396821139464e-07	3101121.53800001	How much time spent on homework in: Total time for all homework in all subjects, including subjects not listed above	Support or feedback via ICT (WLE)
ST296Q04JA	ICTOUT	0.0250475411999817	0	71.8888344485586	1.21396821139464e-07	3103533.50710001	How much time spent on homework in: Total time for all homework in all subjects, including subjects not listed above	Use of ICT for school activities outside of the classroom (WLE)
ST296Q04JA	ICTWKDY	-0.0220664264551179	0	-63.33275053379	1.21396821139464e-07	3080379.09800001	How much time spent on homework in: Total time for all homework in all subjects, including subjects not listed above	Frequency of ICT activity (weekday) (WLE)
ST296Q04JA	ICTINFO	0.0187695184841497	0	53.8703099123832	1.21396821139464e-07	3055605.69780001	How much time spent on homework in: Total time for all homework in all subjects, including subjects not listed above	Students’ practices regarding online information (WLE)
ST296Q04JA	PV3READ	0.0134091242617126	0	38.4854667551605	1.21396821139464e-07	3253750.28860001	How much time spent on homework in: Total time for all homework in all subjects, including subjects not listed above	Plausible Value 3 in Reading
ST296Q04JA	PV5MPEM	-0.0130968002390725	0	-37.5890669936582	1.21396821139464e-07	3253750.28860001	How much time spent on homework in: Total time for all homework in all subjects, including subjects not listed above	Plausible Value 5 in Process Subscale of Mathematics - Employing Mathematical Concepts, Facts, and Procedures
ST296Q04JA	PV6MPFS	0.0140079377920652	0	40.2041187539887	1.21396821139464e-07	3253750.28860001	How much time spent on homework in: Total time for all homework in all subjects, including subjects not listed above	Plausible Value 6 in Process Subscale of Mathematics - Formulating Situations Mathematically
ST296Q04JA	PV2MPRE	0.0136621400503028	0	39.2116462229819	1.21396821139464e-07	3253750.28860001	How much time spent on homework in: Total time for all homework in all subjects, including subjects not listed above	Plausible Value 2 in Process Subscale of Mathematics - Reasoning
ST347Q01JA	ST347Q02JA	0.0255611500428377	0	73.3629408600662	1.21396821139464e-07	3141600.02320001	In last 3 years, did school close because: Because of COVID-19	In last 3 years, did school close because: For another reason (e.g. a natural disaster, strikes or demonstrations, air pollution)
ST347Q01JA	ST348Q01JA	-0.0193549862293315	0	-55.5506582336937	1.21396821139464e-07	1720108.69510001	In last 3 years, did school close because: Because of COVID-19	During COVID closures, how often: Sent you learning materials to study on your own
ST347Q01JA	ST348Q05JA	0.0351730244248897	0	100.949937949912	1.21396821139464e-07	1747592.5338	In last 3 years, did school close because: Because of COVID-19	During COVID closures, how often: Offered live virtual classes on a video communication program (e.g. Zoom™, Skype™, Google® Meet™, Microsoft® Teams)
ST347Q01JA	ST351Q03JA	0.0538794155512363	0	154.639066318843	1.21396821139464e-07	1649026.6144	In last 3 years, did school close because: Because of COVID-19	During COVID closures, how often use: Real-time lessons by a teacher from my school on a video communication program (e.g. ZoomTM, SkypeTM, Google® Meet™, Microsoft® Teams)
ST347Q01JA	ST351Q04JA	0.0139907199199019	0	40.1547018171476	1.21396821139464e-07	1614820.98330001	In last 3 years, did school close because: Because of COVID-19	During COVID closures, how often use: Real time lessons by a private tutor on a video communication program (e.g. Zoom™, Skype™, Google® Meet™, Microsoft® Teams)
ST347Q01JA	ST351Q08JA	0.0267808817101019	0	76.8636871887989	1.21396821139464e-07	1614391.7072	In last 3 years, did school close because: Because of COVID-19	During COVID closures, how often use: Lessons broadcast over television or radio
ST347Q01JA	ST352Q02JA	0.0142157505539744	0	40.8005612198541	1.21396821139464e-07	1654771.6114	In last 3 years, did school close because: Because of COVID-19	During COVID closures, how often problems with: Problems with Internet access
ST347Q01JA	ST354Q09JA	-0.0182613465130655	0	-52.4118078419006	1.21396821139464e-07	1281481.5115	In last 3 years, did school close because: Because of COVID-19	During COVID closures, agree/disagree: I was well prepared to learn on my own.
ST347Q01JA	IMMIG	0.0861385487564316	0	247.225858288826	1.21396821139464e-07	3138800.51760001	In last 3 years, did school close because: Because of COVID-19	Index on immigrant background (OECD definition)
ST347Q01JA	REPEAT	-0.0361970248470979	0	-103.888916919529	1.21396821139464e-07	3252440.17810001	In last 3 years, did school close because: Because of COVID-19	Grade repetition
ST347Q01JA	MISSSC	-0.0219823673839905	0	-63.0914929748172	1.21396821139464e-07	3131987.81700001	In last 3 years, did school close because: Because of COVID-19	Missing school for more than 3 months
ST347Q01JA	TARDYSD	0.0321831607735649	0	92.3687438383711	1.21396821139464e-07	3250771.26550001	In last 3 years, did school close because: Because of COVID-19	Arriving late for school stricter definition
ST347Q01JA	WORKPAY	-0.0296745671829083	0	-85.1688407461841	1.21396821139464e-07	3125612.57440001	In last 3 years, did school close because: Because of COVID-19	Working for pay before or after school
ST347Q01JA	WORKHOME	0.0246711247545128	0	70.8084833148495	1.21396821139464e-07	3129207.83760001	In last 3 years, did school close because: Because of COVID-19	Working in household/take care of family members before or after school
ST347Q01JA	MATHPREF	0.025801086643154	0	74.0515818089151	1.21396821139464e-07	3117238.10870001	In last 3 years, did school close because: Because of COVID-19	Preference of Math over other core subjects
ST347Q01JA	MATHEASE	-0.0249264236495464	0	-71.5412155161239	1.21396821139464e-07	3111526.98770001	In last 3 years, did school close because: Because of COVID-19	Perception of Mathematics as easier than other subjects
ST347Q01JA	DURECEC	-0.0137257415814137	0	-39.3941886890946	1.21396821139464e-07	1829764.82590001	In last 3 years, did school close because: Because of COVID-19	Duration in early childhood education and care
ST347Q01JA	RELATST	-0.0179095225507486	0	-51.4020394825994	1.21396821139464e-07	3125844.13120001	In last 3 years, did school close because: Because of COVID-19	Quality of student-teacher relationships (WLE)
ST347Q01JA	SCHRISK	0.0274835312716824	0	78.8803585101281	1.21396821139464e-07	3125983.19990001	In last 3 years, did school close because: Because of COVID-19	School safety risks (WLE)
ST347Q01JA	INFOSEEK	-0.0178825052788053	0	-51.3244973328739	1.21396821139464e-07	3109115.45750001	In last 3 years, did school close because: Because of COVID-19	Information seeking about future careers (WLE)
ST347Q01JA	DISCLIM	-0.0173246230670129	0	-49.7233221258892	1.21396821139464e-07	3252384.92720001	In last 3 years, did school close because: Because of COVID-19	Disciplinary climate in mathematics (WLE)
ST347Q01JA	TEACHSUP	-0.0282610803936025	0	-81.1119987200413	1.21396821139464e-07	3252514.22410001	In last 3 years, did school close because: Because of COVID-19	Mathematics Teacher Support (WLE)
ST347Q01JA	COGACRCO	0.0140675980622871	0	40.3753494250909	1.21396821139464e-07	3092030.40780001	In last 3 years, did school close because: Because of COVID-19	Cognitive activation in mathematics: Foster reasoning Version B (WLE)
ST347Q01JA	MISCED	0.0179617339638317	0	51.551891222596	1.21396821139464e-07	3248078.59450002	In last 3 years, did school close because: Because of COVID-19	Mother’s level of education (ISCED)
ST347Q01JA	HISCED	-0.0155590546114466	0	-44.6559721055249	1.21396821139464e-07	3263594.08510001	In last 3 years, did school close because: Because of COVID-19	Highest level of education of parents (ISCED)
ST347Q01JA	HISEI	0.0163364173699585	0	46.8870774346651	1.21396821139464e-07	3083887.49620001	In last 3 years, did school close because: Because of COVID-19	Highest parental occupational status (ISEI) based on 4-digit human coded ISCO
ST347Q01JA	FLSCHOOL	-0.0200549778655479	0	-57.5597010554847	1.21396821139464e-07	3085172.41430001	In last 3 years, did school close because: Because of COVID-19	Financial education in school lessons (WLE)
ST347Q01JA	FLCONFIN	-0.0206908160481289	0	-59.3846173408272	1.21396821139464e-07	3057440.70980001	In last 3 years, did school close because: Because of COVID-19	Confidence about financial matters (WLE)
ST347Q01JA	FLCONICT	0.0209004514812294	0	59.9862910470162	1.21396821139464e-07	3035050.19580001	In last 3 years, did school close because: Because of COVID-19	Confidence about financial matters using digital devices (WLE)
ST347Q01JA	ACCESSFA	0.0176403640603259	0	50.6295289194293	1.21396821139464e-07	3029168.80650001	In last 3 years, did school close because: Because of COVID-19	Access to money and financial products, financial activities (WLE)
ST347Q01JA	ICTSUBJ	0.0420852345487409	0	120.788640890844	1.21396821139464e-07	2730736.67320001	In last 3 years, did school close because: Because of COVID-19	Subject-related ICT Use During Lessons (WLE)
ST347Q01JA	ICTENQ	0.0168515819972258	0	48.3656490959586	1.21396821139464e-07	2996899.94310001	In last 3 years, did school close because: Because of COVID-19	Use of ICT in enquiry-based learning activities (WLE)
ST347Q01JA	ICTFEED	0.0134666305738207	0	38.6505153608452	1.21396821139464e-07	3012143.74670001	In last 3 years, did school close because: Because of COVID-19	Support or feedback via ICT (WLE)
ST347Q01JA	ICTWKDY	0.0175387442828519	0	50.3378704567802	1.21396821139464e-07	2998357.63240001	In last 3 years, did school close because: Because of COVID-19	Frequency of ICT activity (weekday) (WLE)
ST347Q01JA	ICTREG	-0.0173502847416651	0	-49.796973581975	1.21396821139464e-07	3009141.37770001	In last 3 years, did school close because: Because of COVID-19	Views of regulated ICT use in school (WLE)
ST347Q01JA	PV4MATH	-0.0133791745415367	0	-38.3995081990565	1.21396821139464e-07	3283931.26240002	In last 3 years, did school close because: Because of COVID-19	Plausible Value 4 in Mathematics
ST347Q01JA	PV4READ	0.0172078931563231	0	49.3882961383971	1.21396821139464e-07	3283931.26240002	In last 3 years, did school close because: Because of COVID-19	Plausible Value 4 in Reading
ST347Q01JA	PV10READ	0.0182609181890403	0	52.4105785110578	1.21396821139464e-07	3283931.26240002	In last 3 years, did school close because: Because of COVID-19	Plausible Value 10 in Reading
ST347Q01JA	PV10SCIE	-0.0160861920076324	0	-46.1689067566144	1.21396821139464e-07	3283931.26240002	In last 3 years, did school close because: Because of COVID-19	Plausible Value 10 in Science
ST347Q01JA	PV2MCCR	0.0194762989402289	0	55.8988372952863	1.21396821139464e-07	3283931.26240002	In last 3 years, did school close because: Because of COVID-19	Plausible Value 2 in Content Subscale of Mathematics - Change and Relationships
ST347Q01JA	PV3MCCR	0.0202256848702949	0	58.0496464559329	1.21396821139464e-07	3283931.26240002	In last 3 years, did school close because: Because of COVID-19	Plausible Value 3 in Content Subscale of Mathematics - Change and Relationships
ST347Q01JA	PV4MCCR	-0.0133967185595282	0	-38.4498612055607	1.21396821139464e-07	3283931.26240002	In last 3 years, did school close because: Because of COVID-19	Plausible Value 4 in Content Subscale of Mathematics - Change and Relationships
ST347Q01JA	PV10MCCR	0.0191551432183969	0	54.9770897139707	1.21396821139464e-07	3283931.26240002	In last 3 years, did school close because: Because of COVID-19	Plausible Value 10 in Content Subscale of Mathematics - Change and Relationships
ST347Q01JA	PV4MCSS	0.0171807874502568	0	49.310500174296	1.21396821139464e-07	3283931.26240002	In last 3 years, did school close because: Because of COVID-19	Plausible Value 4 in Content Subscale of Mathematics - Space and Shape
ST347Q01JA	PV1MCUD	0.0231038104072064	0	66.3101415118448	1.21396821139464e-07	3283931.26240002	In last 3 years, did school close because: Because of COVID-19	Plausible Value 1 in Content Subscale of Mathematics - Uncertainty and Data
ST347Q01JA	PV5MPEM	-0.0192158599622787	0	-55.151352565335	1.21396821139464e-07	3283931.26240002	In last 3 years, did school close because: Because of COVID-19	Plausible Value 5 in Process Subscale of Mathematics - Employing Mathematical Concepts, Facts, and Procedures
ST347Q01JA	PV1MPFS	-0.0162854037017467	0	-46.7406633367938	1.21396821139464e-07	3283931.26240002	In last 3 years, did school close because: Because of COVID-19	Plausible Value 1 in Process Subscale of Mathematics - Formulating Situations Mathematically
ST347Q01JA	PV3MPFS	0.0231895696634173	0	66.5562787643182	1.21396821139464e-07	3283931.26240002	In last 3 years, did school close because: Because of COVID-19	Plausible Value 3 in Process Subscale of Mathematics - Formulating Situations Mathematically
ST347Q01JA	PV7MPFS	-0.0148060141916777	0	-42.4946742105491	1.21396821139464e-07	3283931.26240002	In last 3 years, did school close because: Because of COVID-19	Plausible Value 7 in Process Subscale of Mathematics - Formulating Situations Mathematically
ST347Q01JA	PV10MPFS	-0.0173635523079197	0	-49.8350527637355	1.21396821139464e-07	3283931.26240002	In last 3 years, did school close because: Because of COVID-19	Plausible Value 10 in Process Subscale of Mathematics - Formulating Situations Mathematically
ST347Q01JA	PV4MPIN	0.0202457111168161	0	58.1071236952871	1.21396821139464e-07	3283931.26240002	In last 3 years, did school close because: Because of COVID-19	Plausible Value 4 in Process Subscale of Mathematics - Interpreting, Applying, and Evaluating Mathematical Outcomes
ST347Q01JA	PV6MPIN	0.0131895397528147	0	37.8552382516281	1.21396821139464e-07	3283931.26240002	In last 3 years, did school close because: Because of COVID-19	Plausible Value 6 in Process Subscale of Mathematics - Interpreting, Applying, and Evaluating Mathematical Outcomes
ST347Q01JA	PV9MPIN	-0.019721370037779	0	-56.6022147413695	1.21396821139464e-07	3283931.26240002	In last 3 years, did school close because: Because of COVID-19	Plausible Value 9 in Process Subscale of Mathematics - Interpreting, Applying, and Evaluating Mathematical Outcomes
ST347Q01JA	PV5MPRE	0.016609127051584	0	47.6697802556075	1.21396821139464e-07	3283931.26240002	In last 3 years, did school close because: Because of COVID-19	Plausible Value 5 in Process Subscale of Mathematics - Reasoning
ST347Q01JA	PV8MPRE	0.0156280172681726	0	44.8539015139618	1.21396821139464e-07	3283931.26240002	In last 3 years, did school close because: Because of COVID-19	Plausible Value 8 in Process Subscale of Mathematics - Reasoning
ST347Q01JA	PV10MPRE	-0.0148298203615306	0	-42.5630001907221	1.21396821139464e-07	3283931.26240002	In last 3 years, did school close because: Because of COVID-19	Plausible Value 10 in Process Subscale of Mathematics - Reasoning
ST347Q02JA	ST348Q02JA	-0.0148681232576948	0	-42.6729331593621	1.21396821139464e-07	1656395.7912	In last 3 years, did school close because: For another reason (e.g. a natural disaster, strikes or demonstrations, air pollution)	During COVID closures, how often: Sent you assignments
ST347Q02JA	ST348Q04JA	0.0201821998406238	0	57.9248402694071	1.21396821139464e-07	1684237.1159	In last 3 years, did school close because: For another reason (e.g. a natural disaster, strikes or demonstrations, air pollution)	During COVID closures, how often: Checked in with you to ensure that you were completing your assignments
ST347Q02JA	ST348Q07JA	-0.0253045162937622	0	-72.6263775002576	1.21396821139464e-07	1666893.81	In last 3 years, did school close because: For another reason (e.g. a natural disaster, strikes or demonstrations, air pollution)	During COVID closures, how often: Gave you helpful tips about how to study on your own
ST347Q02JA	ST348Q08JA	0.025522329085946	0	73.2515210076807	1.21396821139464e-07	1658752.18350001	In last 3 years, did school close because: For another reason (e.g. a natural disaster, strikes or demonstrations, air pollution)	During COVID closures, how often: Checked in with you to ask how you were feeling
ST347Q02JA	ST350Q01JA	0.0289368379682722	0	83.0514874716488	1.21396821139464e-07	2589415.74370001	In last 3 years, did school close because: For another reason (e.g. a natural disaster, strikes or demonstrations, air pollution)	During COVID closures, how much learned compared to typical week of in person school?
ST347Q02JA	ST351Q03JA	-0.0283451486238904	0	-81.3532825666791	1.21396821139464e-07	1601338.4304	In last 3 years, did school close because: For another reason (e.g. a natural disaster, strikes or demonstrations, air pollution)	During COVID closures, how often use: Real-time lessons by a teacher from my school on a video communication program (e.g. ZoomTM, SkypeTM, Google® Meet™, Microsoft® Teams)
ST347Q02JA	ST351Q05JA	0.0486506066931159	0	139.631885719222	1.21396821139464e-07	1609021.6209	In last 3 years, did school close because: For another reason (e.g. a natural disaster, strikes or demonstrations, air pollution)	During COVID closures, how often use: Learning material my teachers sent via SMS or WhatsApp™
ST347Q02JA	ST351Q08JA	0.0239455057714168	0	68.7258875609575	1.21396821139464e-07	1582506.09	In last 3 years, did school close because: For another reason (e.g. a natural disaster, strikes or demonstrations, air pollution)	During COVID closures, how often use: Lessons broadcast over television or radio
ST347Q02JA	ST352Q01JA	0.0134773748810031	0	38.6813525481817	1.21396821139464e-07	1590144.119	In last 3 years, did school close because: For another reason (e.g. a natural disaster, strikes or demonstrations, air pollution)	During COVID closures, how often problems with: Problems with access to a digital device when I needed it
ST347Q02JA	ST352Q02JA	0.019071809255579	0	54.7379132850697	1.21396821139464e-07	1618157.2668	In last 3 years, did school close because: For another reason (e.g. a natural disaster, strikes or demonstrations, air pollution)	During COVID closures, how often problems with: Problems with Internet access
ST347Q02JA	ST352Q03JA	0.0249219737725252	0	71.5284439442581	1.21396821139464e-07	1584932.8204	In last 3 years, did school close because: For another reason (e.g. a natural disaster, strikes or demonstrations, air pollution)	During COVID closures, how often problems with: Problems with access to school supplies (e.g. paper, pencil)
ST347Q02JA	ST352Q06JA	0.0145869668905726	0	41.8659875446676	1.21396821139464e-07	1586988.131	In last 3 years, did school close because: For another reason (e.g. a natural disaster, strikes or demonstrations, air pollution)	During COVID closures, how often problems with: Problems with motivating myself to do school work
ST347Q02JA	ST352Q08JA	0.0226023368678798	0	64.8708645799834	1.21396821139464e-07	1615751.9006	In last 3 years, did school close because: For another reason (e.g. a natural disaster, strikes or demonstrations, air pollution)	During COVID closures, how often problems with: Problems with finding someone who could help me with my school work
ST347Q02JA	ST353Q01JA	-0.0174066295388916	0	-49.9586885290635	1.21396821139464e-07	1621927.4175	In last 3 years, did school close because: For another reason (e.g. a natural disaster, strikes or demonstrations, air pollution)	During COVID closures, how often did family member: Help you with your school work
ST347Q02JA	ST353Q03JA	0.0165827353886186	0	47.5940336633734	1.21396821139464e-07	1602190.1824	In last 3 years, did school close because: For another reason (e.g. a natural disaster, strikes or demonstrations, air pollution)	During COVID closures, how often did family member: Help you create a learning schedule
ST347Q02JA	ST354Q01JA	0.0138519319004946	0	39.7563669518224	1.21396821139464e-07	1243520.1577	In last 3 years, did school close because: For another reason (e.g. a natural disaster, strikes or demonstrations, air pollution)	During COVID closures, agree/disagree: I felt lonely.
ST347Q02JA	ST354Q06JA	0.0172898679932461	0	49.6235717462285	1.21396821139464e-07	1282079.3099	In last 3 years, did school close because: For another reason (e.g. a natural disaster, strikes or demonstrations, air pollution)	During COVID closures, agree/disagree: I fell behind in my school work.
ST347Q02JA	REPEAT	0.0486822059075018	0	139.722578481181	1.21396821139464e-07	3171611.06160001	In last 3 years, did school close because: For another reason (e.g. a natural disaster, strikes or demonstrations, air pollution)	Grade repetition
ST347Q02JA	MISSSC	0.0260824767203267	0	74.8591981937662	1.21396821139464e-07	3050876.26690001	In last 3 years, did school close because: For another reason (e.g. a natural disaster, strikes or demonstrations, air pollution)	Missing school for more than 3 months
ST347Q02JA	SKIPPING	0.0157896905270089	0	45.3179192012248	1.21396821139464e-07	3174641.56080001	In last 3 years, did school close because: For another reason (e.g. a natural disaster, strikes or demonstrations, air pollution)	Skipping classes or days of school
ST347Q02JA	TARDYSD	0.0304435457225142	0	87.3758825666508	1.21396821139464e-07	3168602.45070001	In last 3 years, did school close because: For another reason (e.g. a natural disaster, strikes or demonstrations, air pollution)	Arriving late for school stricter definition
ST347Q02JA	EXPECEDU	0.0274117225957645	0	78.6742607549108	1.21396821139464e-07	2985046.52300001	In last 3 years, did school close because: For another reason (e.g. a natural disaster, strikes or demonstrations, air pollution)	Highest expected educational level
ST347Q02JA	MATHMOT	0.0251144372639559	0	72.0808325385071	1.21396821139464e-07	3040378.34780001	In last 3 years, did school close because: For another reason (e.g. a natural disaster, strikes or demonstrations, air pollution)	Motivation to do well in mathematics
ST347Q02JA	RELATST	-0.0175348814418923	0	-50.3267837344537	1.21396821139464e-07	3049325.59150001	In last 3 years, did school close because: For another reason (e.g. a natural disaster, strikes or demonstrations, air pollution)	Quality of student-teacher relationships (WLE)
ST347Q02JA	BULLIED	0.0286143623599233	0	82.1259516900246	1.21396821139464e-07	3048614.77280001	In last 3 years, did school close because: For another reason (e.g. a natural disaster, strikes or demonstrations, air pollution)	Being bullied (WLE)
ST347Q02JA	SCHRISK	0.0194999168175833	0	55.9666228580127	1.21396821139464e-07	3047866.01020001	In last 3 years, did school close because: For another reason (e.g. a natural disaster, strikes or demonstrations, air pollution)	School safety risks (WLE)
ST347Q02JA	INFOSEEK	0.034826718266354	0	99.9560062142287	1.21396821139464e-07	3038054.92240001	In last 3 years, did school close because: For another reason (e.g. a natural disaster, strikes or demonstrations, air pollution)	Information seeking about future careers (WLE)
ST347Q02JA	DISCLIM	-0.0375472912530072	0	-107.764310409887	1.21396821139464e-07	3174325.75810001	In last 3 years, did school close because: For another reason (e.g. a natural disaster, strikes or demonstrations, air pollution)	Disciplinary climate in mathematics (WLE)
ST347Q02JA	EXPOFA	0.0170569218362921	0	48.9549940371835	1.21396821139464e-07	3024530.13470001	In last 3 years, did school close because: For another reason (e.g. a natural disaster, strikes or demonstrations, air pollution)	Exposure to Formal and Applied Mathematics Tasks (WLE)
ST347Q02JA	EXPO21ST	-0.0267122763866236	0	-76.6667833608967	1.21396821139464e-07	3005928.97920001	In last 3 years, did school close because: For another reason (e.g. a natural disaster, strikes or demonstrations, air pollution)	Exposure to Mathematical Reasoning and 21st century mathematics tasks (WLE)
ST347Q02JA	FAMCON	0.0278760493156046	0	80.006922768564	1.21396821139464e-07	3028067.70200001	In last 3 years, did school close because: For another reason (e.g. a natural disaster, strikes or demonstrations, air pollution)	Subjective familiarity with mathematics concepts (WLE)
ST347Q02JA	ANXMAT	-0.0148593619379032	0	-42.6477873351464	1.21396821139464e-07	3180469.54480001	In last 3 years, did school close because: For another reason (e.g. a natural disaster, strikes or demonstrations, air pollution)	Mathematics Anxiety (WLE)
ST347Q02JA	SCHSUST	-0.0137312113017132	0	-39.4098873085301	1.21396821139464e-07	2698037.53990001	In last 3 years, did school close because: For another reason (e.g. a natural disaster, strikes or demonstrations, air pollution)	School actions/activities to sustain learning (WLE)
ST347Q02JA	FISCED	0.0180304247043737	0	51.7490402056258	1.21396821139464e-07	3112410.20280001	In last 3 years, did school close because: For another reason (e.g. a natural disaster, strikes or demonstrations, air pollution)	Father’s level of education (ISCED)
ST347Q02JA	ACCESSFP	0.0359308573381353	0	103.124990758689	1.21396821139464e-07	2995794.51930001	In last 3 years, did school close because: For another reason (e.g. a natural disaster, strikes or demonstrations, air pollution)	Access to money and financial products, sources of money (WLE)
ST347Q02JA	FLCONFIN	0.0161149179753507	0	46.2513530263376	1.21396821139464e-07	2988240.48740001	In last 3 years, did school close because: For another reason (e.g. a natural disaster, strikes or demonstrations, air pollution)	Confidence about financial matters (WLE)
ST347Q02JA	ATTCONFM	-0.0258083410900577	0	-74.0724027640865	1.21396821139464e-07	2968345.38950001	In last 3 years, did school close because: For another reason (e.g. a natural disaster, strikes or demonstrations, air pollution)	Attitudes towards and confidence about financial matters (WLE)
ST347Q02JA	ICTSCH	0.0144492972614791	0	41.4708625663123	1.21396821139464e-07	2988075.35350001	In last 3 years, did school close because: For another reason (e.g. a natural disaster, strikes or demonstrations, air pollution)	ICT availability at school (WLE)
ST347Q02JA	ICTAVSCH	-0.0212468631650885	0	-60.9805256504516	1.21396821139464e-07	2993254.54610001	In last 3 years, did school close because: For another reason (e.g. a natural disaster, strikes or demonstrations, air pollution)	Availability and Usage of ICT at School
ST347Q02JA	ICTQUAL	-0.0250141362356989	0	-71.7929590120073	1.21396821139464e-07	2965913.43080001	In last 3 years, did school close because: For another reason (e.g. a natural disaster, strikes or demonstrations, air pollution)	Quality of access to ICT (WLE)
ST347Q02JA	ICTWKDY	0.0266030488340112	0	76.3532898573114	1.21396821139464e-07	2930696.27870001	In last 3 years, did school close because: For another reason (e.g. a natural disaster, strikes or demonstrations, air pollution)	Frequency of ICT activity (weekday) (WLE)
ST347Q02JA	ICTREG	0.0215832396033285	0	61.9459581409288	1.21396821139464e-07	2938048.99480001	In last 3 years, did school close because: For another reason (e.g. a natural disaster, strikes or demonstrations, air pollution)	Views of regulated ICT use in school (WLE)
ST347Q02JA	PV6MCQN	-0.0147950010774173	0	-42.4630655212369	1.21396821139464e-07	3198626.23570001	In last 3 years, did school close because: For another reason (e.g. a natural disaster, strikes or demonstrations, air pollution)	Plausible Value 6 in Content Subscale of Mathematics - Quantity
ST347Q02JA	PV1MCSS	-0.017981235427553	0	-51.6078622852155	1.21396821139464e-07	3198626.23570001	In last 3 years, did school close because: For another reason (e.g. a natural disaster, strikes or demonstrations, air pollution)	Plausible Value 1 in Content Subscale of Mathematics - Space and Shape
ST347Q02JA	PV3MCSS	-0.0136514267915663	0	-39.180898147649	1.21396821139464e-07	3198626.23570001	In last 3 years, did school close because: For another reason (e.g. a natural disaster, strikes or demonstrations, air pollution)	Plausible Value 3 in Content Subscale of Mathematics - Space and Shape
ST347Q02JA	PV7MCSS	0.0188553654483609	0	54.1166988951906	1.21396821139464e-07	3198626.23570001	In last 3 years, did school close because: For another reason (e.g. a natural disaster, strikes or demonstrations, air pollution)	Plausible Value 7 in Content Subscale of Mathematics - Space and Shape
ST347Q02JA	PV3MPIN	-0.0193842979511236	0	-55.6347856735288	1.21396821139464e-07	3198626.23570001	In last 3 years, did school close because: For another reason (e.g. a natural disaster, strikes or demonstrations, air pollution)	Plausible Value 3 in Process Subscale of Mathematics - Interpreting, Applying, and Evaluating Mathematical Outcomes
ST347Q02JA	PV5MPRE	0.0148457947378694	0	42.6088481758344	1.21396821139464e-07	3198626.23570001	In last 3 years, did school close because: For another reason (e.g. a natural disaster, strikes or demonstrations, air pollution)	Plausible Value 5 in Process Subscale of Mathematics - Reasoning
ST348Q01JA	ST348Q04JA	-0.0359503335966511	0	-103.180889479962	1.21396821139464e-07	1008077.4965	During COVID closures, how often: Sent you learning materials to study on your own	During COVID closures, how often: Checked in with you to ensure that you were completing your assignments
ST348Q01JA	ST348Q05JA	-0.0403725941958517	0	-115.873199578031	1.21396821139464e-07	1009292.6801	During COVID closures, how often: Sent you learning materials to study on your own	During COVID closures, how often: Offered live virtual classes on a video communication program (e.g. Zoom™, Skype™, Google® Meet™, Microsoft® Teams)
ST348Q01JA	ST348Q06JA	-0.0472413363829493	0	-135.587145390742	1.21396821139464e-07	989430.165599998	During COVID closures, how often: Sent you learning materials to study on your own	During COVID closures, how often: Asked you to submit completed school assignments
ST348Q01JA	ST351Q02JA	0.0288028418182713	0	82.666905728984	1.21396821139464e-07	1019118.8702	During COVID closures, how often: Sent you learning materials to study on your own	During COVID closures, how often use: Digital textbooks, workbooks, or worksheets
ST348Q01JA	ST351Q05JA	0.0134041968529981	0	38.4713246217469	1.21396821139464e-07	1054066.4399	During COVID closures, how often: Sent you learning materials to study on your own	During COVID closures, how often use: Learning material my teachers sent via SMS or WhatsApp™
ST348Q01JA	ST352Q02JA	0.0150017561230352	0	43.0564722403697	1.21396821139464e-07	1028282.3977	During COVID closures, how often: Sent you learning materials to study on your own	During COVID closures, how often problems with: Problems with Internet access
ST348Q01JA	ST352Q05JA	-0.0172087173491483	0	-49.3906616504883	1.21396821139464e-07	1012390.3223	During COVID closures, how often: Sent you learning materials to study on your own	During COVID closures, how often problems with: Problems finding time to study because I had household responsibilities
ST348Q01JA	ST353Q01JA	0.0181595859748708	0	52.1197453825452	1.21396821139464e-07	1061967.1327	During COVID closures, how often: Sent you learning materials to study on your own	During COVID closures, how often did family member: Help you with your school work
ST348Q01JA	ST354Q04JA	0.014659975109107	0	42.0755281017105	1.21396821139464e-07	821593.684499999	During COVID closures, how often: Sent you learning materials to study on your own	During COVID closures, agree/disagree: I felt anxious about school work.
ST348Q01JA	STUDYHMW	0.0155449924113302	0	44.6156122487198	1.21396821139464e-07	1688244.80650001	During COVID closures, how often: Sent you learning materials to study on your own	Studying for school or homework before or after school
ST348Q01JA	RELATST	-0.0144651864424177	0	-41.5164660324927	1.21396821139464e-07	1684482.89690001	During COVID closures, how often: Sent you learning materials to study on your own	Quality of student-teacher relationships (WLE)
ST348Q01JA	FEELSAFE	0.0186021478024953	0	53.3899400777183	1.21396821139464e-07	1687075.86070001	During COVID closures, how often: Sent you learning materials to study on your own	Feeling safe (WLE)
ST348Q01JA	ANXMAT	-0.019950921038843	0	-57.261048028886	1.21396821139464e-07	1751132.20210001	During COVID closures, how often: Sent you learning materials to study on your own	Mathematics Anxiety (WLE)
ST348Q01JA	SCHSUST	0.271572415009733	0	779.43875718405	1.21396821139464e-07	1759967.38820001	During COVID closures, how often: Sent you learning materials to study on your own	School actions/activities to sustain learning (WLE)
ST348Q01JA	FISCED	0.0222193036485802	0	63.7715226736989	1.21396821139464e-07	1722663.67340001	During COVID closures, how often: Sent you learning materials to study on your own	Father’s level of education (ISCED)
ST348Q01JA	ICTREG	0.0217443633794366	0	62.4083987603049	1.21396821139464e-07	1634750.04170001	During COVID closures, how often: Sent you learning materials to study on your own	Views of regulated ICT use in school (WLE)
ST348Q01JA	PV10MCSS	-0.013478403428751	0	-38.6843045784102	1.21396821139464e-07	1763633.73850001	During COVID closures, how often: Sent you learning materials to study on your own	Plausible Value 10 in Content Subscale of Mathematics - Space and Shape
ST348Q01JA	PV5MCUD	0.0135854931106247	0	38.9916621888798	1.21396821139464e-07	1763633.73850001	During COVID closures, how often: Sent you learning materials to study on your own	Plausible Value 5 in Content Subscale of Mathematics - Uncertainty and Data
ST348Q02JA	ST348Q03JA	0.0179628004589588	0	51.5549521654255	1.21396821139464e-07	976821.812499998	During COVID closures, how often: Sent you assignments	During COVID closures, how often: Uploaded material on a learning management system or school learning platform (e.g. [Blackboard®], [Edmodo®], [Moodle®], [Google® Classroom™])
ST348Q02JA	ST348Q04JA	-0.0245202061468123	0	-70.3753325030568	1.21396821139464e-07	992051.284999999	During COVID closures, how often: Sent you assignments	During COVID closures, how often: Checked in with you to ensure that you were completing your assignments
ST348Q02JA	ST348Q05JA	-0.0169791003341895	0	-48.7316388967916	1.21396821139464e-07	996881.834099998	During COVID closures, how often: Sent you assignments	During COVID closures, how often: Offered live virtual classes on a video communication program (e.g. Zoom™, Skype™, Google® Meet™, Microsoft® Teams)
ST348Q02JA	ST348Q07JA	-0.0394232724821009	0	-113.148555631011	1.21396821139464e-07	978808.512599998	During COVID closures, how often: Sent you assignments	During COVID closures, how often: Gave you helpful tips about how to study on your own
ST348Q02JA	ST348Q08JA	-0.0381181394467324	0	-109.402699222837	1.21396821139464e-07	970956.929599998	During COVID closures, how often: Sent you assignments	During COVID closures, how often: Checked in with you to ask how you were feeling
ST348Q02JA	ST351Q01JA	-0.0156014378458162	0	-44.7776160343508	1.21396821139464e-07	1046056.6576	During COVID closures, how often: Sent you assignments	During COVID closures, how often use: Paper textbooks, workbooks, or worksheets
ST348Q02JA	ST351Q02JA	0.0187583767554698	0	53.8383320874086	1.21396821139464e-07	1024723.2347	During COVID closures, how often: Sent you assignments	During COVID closures, how often use: Digital textbooks, workbooks, or worksheets
ST348Q02JA	ST351Q03JA	0.0176755496527918	0	50.7305149288568	1.21396821139464e-07	1015057.6983	During COVID closures, how often: Sent you assignments	During COVID closures, how often use: Real-time lessons by a teacher from my school on a video communication program (e.g. ZoomTM, SkypeTM, Google® Meet™, Microsoft® Teams)
ST348Q02JA	ST351Q08JA	-0.0150264407928011	0	-43.1273195991603	1.21396821139464e-07	1037009.0423	During COVID closures, how often: Sent you assignments	During COVID closures, how often use: Lessons broadcast over television or radio
ST348Q02JA	ST352Q01JA	-0.0165255837612483	0	-47.4300030367466	1.21396821139464e-07	1007998.2094	During COVID closures, how often: Sent you assignments	During COVID closures, how often problems with: Problems with access to a digital device when I needed it
ST348Q02JA	ST352Q02JA	0.0191265474857109	0	54.8950172312233	1.21396821139464e-07	1037541.0998	During COVID closures, how often: Sent you assignments	During COVID closures, how often problems with: Problems with Internet access
ST348Q02JA	ST353Q05JA	0.0216255897585287	0	62.0675071293807	1.21396821139464e-07	1020095.6881	During COVID closures, how often: Sent you assignments	During COVID closures, how often did family member: Check whether you were completing your school assignments
ST348Q02JA	ST354Q02JA	-0.0156163908843731	0	-44.8205326825254	1.21396821139464e-07	826663.022899999	During COVID closures, how often: Sent you assignments	During COVID closures, agree/disagree: I enjoyed learning by myself.
ST348Q02JA	ST354Q08JA	-0.013297099299903	0	-38.1639444201201	1.21396821139464e-07	804843.955499999	During COVID closures, how often: Sent you assignments	During COVID closures, agree/disagree: My teachers were well prepared to provide instruction remotely.
ST348Q02JA	SCHSUST	0.282654193603048	0	811.244519687035	1.21396821139464e-07	1733974.727	During COVID closures, how often: Sent you assignments	School actions/activities to sustain learning (WLE)
ST348Q02JA	SDLEFF	0.0137519234709904	0	39.4693332116767	1.21396821139464e-07	1623077.2258	During COVID closures, how often: Sent you assignments	Self-directed learning self-efficacy (WLE)
ST348Q02JA	FLCONFIN	-0.0186758418089819	0	-53.6014489116542	1.21396821139464e-07	1633202.8448	During COVID closures, how often: Sent you assignments	Confidence about financial matters (WLE)
ST348Q02JA	ICTAVHOM	-0.014248710432487	0	-40.8951592177541	1.21396821139464e-07	1621982.8604	During COVID closures, how often: Sent you assignments	Availability and Usage of ICT at Home
ST348Q03JA	ST348Q04JA	-0.0438562201617231	0	-125.871538670149	1.21396821139464e-07	1019700.9766	During COVID closures, how often: Uploaded material on a learning management system or school learning platform (e.g. [Blackboard®], [Edmodo®], [Moodle®], [Google® Classroom™])	During COVID closures, how often: Checked in with you to ensure that you were completing your assignments
ST348Q03JA	ST348Q05JA	0.0375358461571663	0	107.731461892198	1.21396821139464e-07	1032613.4369	During COVID closures, how often: Uploaded material on a learning management system or school learning platform (e.g. [Blackboard®], [Edmodo®], [Moodle®], [Google® Classroom™])	During COVID closures, how often: Offered live virtual classes on a video communication program (e.g. Zoom™, Skype™, Google® Meet™, Microsoft® Teams)
ST348Q03JA	ST348Q07JA	-0.023416831517164	0	-67.2085419804968	1.21396821139464e-07	1040799.5686	During COVID closures, how often: Uploaded material on a learning management system or school learning platform (e.g. [Blackboard®], [Edmodo®], [Moodle®], [Google® Classroom™])	During COVID closures, how often: Gave you helpful tips about how to study on your own
ST348Q03JA	ST348Q08JA	-0.0351021537538831	0	-100.746532358338	1.21396821139464e-07	1003003.5199	During COVID closures, how often: Uploaded material on a learning management system or school learning platform (e.g. [Blackboard®], [Edmodo®], [Moodle®], [Google® Classroom™])	During COVID closures, how often: Checked in with you to ask how you were feeling
ST348Q03JA	ST350Q01JA	-0.0145861109631212	0	-41.8635309511696	1.21396821139464e-07	1696183.47620001	During COVID closures, how often: Uploaded material on a learning management system or school learning platform (e.g. [Blackboard®], [Edmodo®], [Moodle®], [Google® Classroom™])	During COVID closures, how much learned compared to typical week of in person school?
ST348Q03JA	ST351Q02JA	0.0260318253667004	0	74.713823973344	1.21396821139464e-07	1066609.7563	During COVID closures, how often: Uploaded material on a learning management system or school learning platform (e.g. [Blackboard®], [Edmodo®], [Moodle®], [Google® Classroom™])	During COVID closures, how often use: Digital textbooks, workbooks, or worksheets
ST348Q03JA	ST351Q03JA	0.0440935500035317	0	126.552697973223	1.21396821139464e-07	1069871.1301	During COVID closures, how often: Uploaded material on a learning management system or school learning platform (e.g. [Blackboard®], [Edmodo®], [Moodle®], [Google® Classroom™])	During COVID closures, how often use: Real-time lessons by a teacher from my school on a video communication program (e.g. ZoomTM, SkypeTM, Google® Meet™, Microsoft® Teams)
ST348Q03JA	ST351Q05JA	-0.0234284884969405	0	-67.2419986253083	1.21396821139464e-07	1041383.0908	During COVID closures, how often: Uploaded material on a learning management system or school learning platform (e.g. [Blackboard®], [Edmodo®], [Moodle®], [Google® Classroom™])	During COVID closures, how often use: Learning material my teachers sent via SMS or WhatsApp™
ST348Q03JA	ST351Q06JA	0.0245437718795542	0	70.4429684057672	1.21396821139464e-07	1051545.0708	During COVID closures, how often: Uploaded material on a learning management system or school learning platform (e.g. [Blackboard®], [Edmodo®], [Moodle®], [Google® Classroom™])	During COVID closures, how often use: Recorded lessons or other digital material provided by teachers from my school
ST348Q03JA	ST352Q07JA	0.0206999733507117	0	59.4108996734569	1.21396821139464e-07	1030637.0271	During COVID closures, how often: Uploaded material on a learning management system or school learning platform (e.g. [Blackboard®], [Edmodo®], [Moodle®], [Google® Classroom™])	During COVID closures, how often problems with: Problems with understanding my school assignments
ST348Q03JA	ST352Q08JA	0.0181181963519754	0	52.0009532135071	1.21396821139464e-07	1073381.1208	During COVID closures, how often: Uploaded material on a learning management system or school learning platform (e.g. [Blackboard®], [Edmodo®], [Moodle®], [Google® Classroom™])	During COVID closures, how often problems with: Problems with finding someone who could help me with my school work
ST348Q03JA	IMMIG	0.0162573468293637	0	46.6601374345592	1.21396821139464e-07	1714071.8328	During COVID closures, how often: Uploaded material on a learning management system or school learning platform (e.g. [Blackboard®], [Edmodo®], [Moodle®], [Google® Classroom™])	Index on immigrant background (OECD definition)
ST348Q03JA	RELATST	-0.0139508971580233	0	-40.0404066888106	1.21396821139464e-07	1709987.6564	During COVID closures, how often: Uploaded material on a learning management system or school learning platform (e.g. [Blackboard®], [Edmodo®], [Moodle®], [Google® Classroom™])	Quality of student-teacher relationships (WLE)
ST348Q03JA	FAMCON	-0.0148192825727298	0	-42.5327557308563	1.21396821139464e-07	1696735.40960001	During COVID closures, how often: Uploaded material on a learning management system or school learning platform (e.g. [Blackboard®], [Edmodo®], [Moodle®], [Google® Classroom™])	Subjective familiarity with mathematics concepts (WLE)
ST348Q03JA	MATHPERS	0.0151355883565197	0	43.4405835269839	1.21396821139464e-07	1695610.66380001	During COVID closures, how often: Uploaded material on a learning management system or school learning platform (e.g. [Blackboard®], [Edmodo®], [Moodle®], [Google® Classroom™])	Effort and Persistence in Mathematics (WLE)
ST348Q03JA	SCHSUST	0.260209668004059	0	746.82658851448	1.21396821139464e-07	1784796.962	During COVID closures, how often: Uploaded material on a learning management system or school learning platform (e.g. [Blackboard®], [Edmodo®], [Moodle®], [Google® Classroom™])	School actions/activities to sustain learning (WLE)
ST348Q03JA	LEARRES	0.0162462806554344	0	46.6283764589315	1.21396821139464e-07	1681206.0807	During COVID closures, how often: Uploaded material on a learning management system or school learning platform (e.g. [Blackboard®], [Edmodo®], [Moodle®], [Google® Classroom™])	Types of learning resources used while school was closed (WLE)
ST348Q03JA	ICTQUAL	0.0154881659620795	0	44.4525149143401	1.21396821139464e-07	1670946.4702	During COVID closures, how often: Uploaded material on a learning management system or school learning platform (e.g. [Blackboard®], [Edmodo®], [Moodle®], [Google® Classroom™])	Quality of access to ICT (WLE)
ST348Q03JA	ICTOUT	0.0145290575397143	0	41.6997821792931	1.21396821139464e-07	1654438.8682	During COVID closures, how often: Uploaded material on a learning management system or school learning platform (e.g. [Blackboard®], [Edmodo®], [Moodle®], [Google® Classroom™])	Use of ICT for school activities outside of the classroom (WLE)
ST348Q03JA	ICTDISTR	-0.016646198092533	0	-47.7761776821787	1.21396821139464e-07	1364231.8009	During COVID closures, how often: Uploaded material on a learning management system or school learning platform (e.g. [Blackboard®], [Edmodo®], [Moodle®], [Google® Classroom™])	Distress from online content and cyberbullying
ST348Q03JA	PV6SCIE	0.0139331634815273	0	39.9895093442926	1.21396821139464e-07	1787198.92700001	During COVID closures, how often: Uploaded material on a learning management system or school learning platform (e.g. [Blackboard®], [Edmodo®], [Moodle®], [Google® Classroom™])	Plausible Value 6 in Science
ST348Q03JA	PV2MPFS	0.014011032565184	0	40.2130010482872	1.21396821139464e-07	1787198.92700001	During COVID closures, how often: Uploaded material on a learning management system or school learning platform (e.g. [Blackboard®], [Edmodo®], [Moodle®], [Google® Classroom™])	Plausible Value 2 in Process Subscale of Mathematics - Formulating Situations Mathematically
ST348Q03JA	PV1MPRE	-0.0137324168901504	0	-39.4133474624383	1.21396821139464e-07	1787198.92700001	During COVID closures, how often: Uploaded material on a learning management system or school learning platform (e.g. [Blackboard®], [Edmodo®], [Moodle®], [Google® Classroom™])	Plausible Value 1 in Process Subscale of Mathematics - Reasoning
ST348Q04JA	ST348Q05JA	-0.0259463057734851	0	-74.4683745765479	1.21396821139464e-07	1018167.686	During COVID closures, how often: Checked in with you to ensure that you were completing your assignments	During COVID closures, how often: Offered live virtual classes on a video communication program (e.g. Zoom™, Skype™, Google® Meet™, Microsoft® Teams)
ST348Q04JA	ST348Q07JA	0.0181764696655212	0	52.168203186541	1.21396821139464e-07	993159.192099998	During COVID closures, how often: Checked in with you to ensure that you were completing your assignments	During COVID closures, how often: Gave you helpful tips about how to study on your own
ST348Q04JA	ST348Q08JA	0.0267583047958738	0	76.7988892896223	1.21396821139464e-07	1013534.6489	During COVID closures, how often: Checked in with you to ensure that you were completing your assignments	During COVID closures, how often: Checked in with you to ask how you were feeling
ST348Q04JA	ST351Q03JA	0.0359910685230217	0	103.297802607472	1.21396821139464e-07	1067767.0471	During COVID closures, how often: Checked in with you to ensure that you were completing your assignments	During COVID closures, how often use: Real-time lessons by a teacher from my school on a video communication program (e.g. ZoomTM, SkypeTM, Google® Meet™, Microsoft® Teams)
ST348Q04JA	ST352Q05JA	0.0182982629335551	0	52.5177614929925	1.21396821139464e-07	1068705.6647	During COVID closures, how often: Checked in with you to ensure that you were completing your assignments	During COVID closures, how often problems with: Problems finding time to study because I had household responsibilities
ST348Q04JA	ST353Q05JA	0.0150614713931661	0	43.2278607664617	1.21396821139464e-07	1042403.3203	During COVID closures, how often: Checked in with you to ensure that you were completing your assignments	During COVID closures, how often did family member: Check whether you were completing your school assignments
ST348Q04JA	ST354Q03JA	0.0233882432970762	0	67.1264910596236	1.21396821139464e-07	864132.554699999	During COVID closures, how often: Checked in with you to ensure that you were completing your assignments	During COVID closures, agree/disagree: My teachers were available when I needed help (e.g. through virtual office hours, email, chat).
ST348Q04JA	ST354Q05JA	0.0177965872797386	0	51.0779044732497	1.21396821139464e-07	858182.964499998	During COVID closures, how often: Checked in with you to ensure that you were completing your assignments	During COVID closures, agree/disagree: I was motivated to learn.
ST348Q04JA	AGE	-0.0137278067689516	0	-39.4001159744847	1.21396821139464e-07	1772961.3731	During COVID closures, how often: Checked in with you to ensure that you were completing your assignments	Students' age
ST348Q04JA	IMMIG	0.0157493228965549	0	45.2020602480597	1.21396821139464e-07	1702679.016	During COVID closures, how often: Checked in with you to ensure that you were completing your assignments	Index on immigrant background (OECD definition)
ST348Q04JA	WORKHOME	0.0183739956963629	0	52.7351217522032	1.21396821139464e-07	1704921.6764	During COVID closures, how often: Checked in with you to ensure that you were completing your assignments	Working in household/take care of family members before or after school
ST348Q04JA	MATHPREF	0.02480451764452	0	71.1913336437414	1.21396821139464e-07	1700652.7233	During COVID closures, how often: Checked in with you to ensure that you were completing your assignments	Preference of Math over other core subjects
ST348Q04JA	RELATST	0.0201443234304674	0	57.8161313563246	1.21396821139464e-07	1701111.9236	During COVID closures, how often: Checked in with you to ensure that you were completing your assignments	Quality of student-teacher relationships (WLE)
ST348Q04JA	DISCLIM	0.0135768652347088	0	38.9668993613267	1.21396821139464e-07	1755143.4358	During COVID closures, how often: Checked in with you to ensure that you were completing your assignments	Disciplinary climate in mathematics (WLE)
ST348Q04JA	TEACHSUP	0.0134372418223739	0	38.5661668385474	1.21396821139464e-07	1757020.0565	During COVID closures, how often: Checked in with you to ensure that you were completing your assignments	Mathematics Teacher Support (WLE)
ST348Q04JA	SCHSUST	0.295165793116047	0	847.154004729715	1.21396821139464e-07	1772328.1672	During COVID closures, how often: Checked in with you to ensure that you were completing your assignments	School actions/activities to sustain learning (WLE)
ST348Q04JA	FAMSUPSL	0.0136175016462032	0	39.0835297417374	1.21396821139464e-07	1679620.1887	During COVID closures, how often: Checked in with you to ensure that you were completing your assignments	Family support for self-directed learning (WLE)
ST348Q04JA	FEELLAH	0.0142642560828717	0	40.9397767184492	1.21396821139464e-07	1278336.3982	During COVID closures, how often: Checked in with you to ensure that you were completing your assignments	Feelings about learning at home (WLE)
ST348Q04JA	SDLEFF	0.0176797393468405	0	50.7425397507526	1.21396821139464e-07	1664173.1985	During COVID closures, how often: Checked in with you to ensure that you were completing your assignments	Self-directed learning self-efficacy (WLE)
ST348Q04JA	ICTRES	0.0147367429308364	0	42.2958590788401	1.21396821139464e-07	1772328.1672	During COVID closures, how often: Checked in with you to ensure that you were completing your assignments	ICT Resources (WLE)
ST348Q04JA	ICTFEED	0.0137410176280654	0	39.4380324013378	1.21396821139464e-07	1650523.6361	During COVID closures, how often: Checked in with you to ensure that you were completing your assignments	Support or feedback via ICT (WLE)
ST348Q05JA	ST348Q06JA	0.0166625611540063	0	47.8231412307336	1.21396821139464e-07	1045656.1491	During COVID closures, how often: Offered live virtual classes on a video communication program (e.g. Zoom™, Skype™, Google® Meet™, Microsoft® Teams)	During COVID closures, how often: Asked you to submit completed school assignments
ST348Q05JA	ST348Q08JA	-0.0273016073881771	0	-78.3582195968061	1.21396821139464e-07	1008029.7132	During COVID closures, how often: Offered live virtual classes on a video communication program (e.g. Zoom™, Skype™, Google® Meet™, Microsoft® Teams)	During COVID closures, how often: Checked in with you to ask how you were feeling
ST348Q05JA	ST350Q01JA	-0.0203388385654886	0	-58.3744083635418	1.21396821139464e-07	1712480.7652	During COVID closures, how often: Offered live virtual classes on a video communication program (e.g. Zoom™, Skype™, Google® Meet™, Microsoft® Teams)	During COVID closures, how much learned compared to typical week of in person school?
ST348Q05JA	ST351Q03JA	0.0844961176301318	0	242.511924158964	1.21396821139464e-07	1053012.4943	During COVID closures, how often: Offered live virtual classes on a video communication program (e.g. Zoom™, Skype™, Google® Meet™, Microsoft® Teams)	During COVID closures, how often use: Real-time lessons by a teacher from my school on a video communication program (e.g. ZoomTM, SkypeTM, Google® Meet™, Microsoft® Teams)
ST348Q05JA	ST351Q04JA	0.0441683971785637	0	126.767516510973	1.21396821139464e-07	1033898.1177	During COVID closures, how often: Offered live virtual classes on a video communication program (e.g. Zoom™, Skype™, Google® Meet™, Microsoft® Teams)	During COVID closures, how often use: Real time lessons by a private tutor on a video communication program (e.g. Zoom™, Skype™, Google® Meet™, Microsoft® Teams)
ST348Q05JA	ST351Q05JA	-0.0273721600340413	0	-78.5607124258603	1.21396821139464e-07	1067618.9737	During COVID closures, how often: Offered live virtual classes on a video communication program (e.g. Zoom™, Skype™, Google® Meet™, Microsoft® Teams)	During COVID closures, how often use: Learning material my teachers sent via SMS or WhatsApp™
ST348Q05JA	ST351Q07JA	0.0202841774226329	0	58.2175256652303	1.21396821139464e-07	1056933.7041	During COVID closures, how often: Offered live virtual classes on a video communication program (e.g. Zoom™, Skype™, Google® Meet™, Microsoft® Teams)	During COVID closures, how often use: Recorded lessons or other digital material from other sources (e.g. Khan Academy®, Coursera®)
ST348Q05JA	ST353Q06JA	-0.0166733017883857	0	-47.8539678767748	1.21396821139464e-07	1040889.8503	During COVID closures, how often: Offered live virtual classes on a video communication program (e.g. Zoom™, Skype™, Google® Meet™, Microsoft® Teams)	During COVID closures, how often did family member: Explain new content to you
ST348Q05JA	DISCLIM	0.0138544255744221	0	39.763524034057	1.21396821139464e-07	1779347.9824	During COVID closures, how often: Offered live virtual classes on a video communication program (e.g. Zoom™, Skype™, Google® Meet™, Microsoft® Teams)	Disciplinary climate in mathematics (WLE)
ST348Q05JA	COGACMCO	-0.0132492381294773	0	-38.0265782918534	1.21396821139464e-07	1690045.3532	During COVID closures, how often: Offered live virtual classes on a video communication program (e.g. Zoom™, Skype™, Google® Meet™, Microsoft® Teams)	Cognitive activation in mathematics: Encourage mathematical thinking Version B (WLE)
ST348Q05JA	SCHSUST	0.2520978713827	0	723.544957805209	1.21396821139464e-07	1791470.30730001	During COVID closures, how often: Offered live virtual classes on a video communication program (e.g. Zoom™, Skype™, Google® Meet™, Microsoft® Teams)	School actions/activities to sustain learning (WLE)
ST348Q05JA	LEARRES	0.0207393208490555	0	59.523830750077	1.21396821139464e-07	1696859.9803	During COVID closures, how often: Offered live virtual classes on a video communication program (e.g. Zoom™, Skype™, Google® Meet™, Microsoft® Teams)	Types of learning resources used while school was closed (WLE)
ST348Q05JA	FLFAMILY	0.013916886769093	0	39.9427936257231	1.21396821139464e-07	1696180.8	During COVID closures, how often: Offered live virtual classes on a video communication program (e.g. Zoom™, Skype™, Google® Meet™, Microsoft® Teams)	Parental involvement in matters of FL (WLE)
ST348Q05JA	PV7MCUD	0.014320796112755	0	41.102052001901	1.21396821139464e-07	1792461.64530001	During COVID closures, how often: Offered live virtual classes on a video communication program (e.g. Zoom™, Skype™, Google® Meet™, Microsoft® Teams)	Plausible Value 7 in Content Subscale of Mathematics - Uncertainty and Data
ST348Q06JA	ST348Q07JA	-0.0276043916827361	0	-79.2272394279898	1.21396821139464e-07	987679.906899998	During COVID closures, how often: Asked you to submit completed school assignments	During COVID closures, how often: Gave you helpful tips about how to study on your own
ST348Q06JA	ST348Q08JA	-0.0160635427495919	0	-46.1039012237896	1.21396821139464e-07	986464.520099998	During COVID closures, how often: Asked you to submit completed school assignments	During COVID closures, how often: Checked in with you to ask how you were feeling
ST348Q06JA	ST351Q02JA	0.0145302015242255	0	41.7030655240527	1.21396821139464e-07	1035388.7552	During COVID closures, how often: Asked you to submit completed school assignments	During COVID closures, how often use: Digital textbooks, workbooks, or worksheets
ST348Q06JA	ST351Q03JA	0.0186508210446139	0	53.5296369292697	1.21396821139464e-07	1044582.3384	During COVID closures, how often: Asked you to submit completed school assignments	During COVID closures, how often use: Real-time lessons by a teacher from my school on a video communication program (e.g. ZoomTM, SkypeTM, Google® Meet™, Microsoft® Teams)
ST348Q06JA	ST351Q04JA	-0.0133829743284297	0	-38.4104139501924	1.21396821139464e-07	1020063.4408	During COVID closures, how often: Asked you to submit completed school assignments	During COVID closures, how often use: Real time lessons by a private tutor on a video communication program (e.g. Zoom™, Skype™, Google® Meet™, Microsoft® Teams)
ST348Q06JA	ST351Q06JA	0.0155542023864777	0	44.6420457566385	1.21396821139464e-07	1036694.9428	During COVID closures, how often: Asked you to submit completed school assignments	During COVID closures, how often use: Recorded lessons or other digital material provided by teachers from my school
ST348Q06JA	ST352Q03JA	-0.0186268439438164	0	-53.4608203609675	1.21396821139464e-07	1046394.5081	During COVID closures, how often: Asked you to submit completed school assignments	During COVID closures, how often problems with: Problems with access to school supplies (e.g. paper, pencil)
ST348Q06JA	ST352Q06JA	0.0143435408742532	0	41.1673316387669	1.21396821139464e-07	1034710.3988	During COVID closures, how often: Asked you to submit completed school assignments	During COVID closures, how often problems with: Problems with motivating myself to do school work
ST348Q06JA	ST352Q07JA	0.0204426201416499	0	58.6722713948032	1.21396821139464e-07	1016693.7189	During COVID closures, how often: Asked you to submit completed school assignments	During COVID closures, how often problems with: Problems with understanding my school assignments
ST348Q06JA	ST353Q05JA	0.018214139862615	0	52.2763202484475	1.21396821139464e-07	1038039.596	During COVID closures, how often: Asked you to submit completed school assignments	During COVID closures, how often did family member: Check whether you were completing your school assignments
ST348Q06JA	ST354Q03JA	0.0152954726601232	0	43.8994667419433	1.21396821139464e-07	810653.288399999	During COVID closures, how often: Asked you to submit completed school assignments	During COVID closures, agree/disagree: My teachers were available when I needed help (e.g. through virtual office hours, email, chat).
ST348Q06JA	ST354Q04JA	0.0133185508021785	0	38.2255122795537	1.21396821139464e-07	850315.802399999	During COVID closures, how often: Asked you to submit completed school assignments	During COVID closures, agree/disagree: I felt anxious about school work.
ST348Q06JA	ST354Q05JA	-0.0184670652371515	0	-53.0022402193031	1.21396821139464e-07	859430.369099999	During COVID closures, how often: Asked you to submit completed school assignments	During COVID closures, agree/disagree: I was motivated to learn.
ST348Q06JA	SKIPPING	0.0144763875331305	0	41.5486142321689	1.21396821139464e-07	1756962.7223	During COVID closures, how often: Asked you to submit completed school assignments	Skipping classes or days of school
ST348Q06JA	WORKPAY	-0.0155167793465874	0	-44.5346380595016	1.21396821139464e-07	1690673.8068	During COVID closures, how often: Asked you to submit completed school assignments	Working for pay before or after school
ST348Q06JA	SCHSUST	0.309668970525619	0	888.779508464811	1.21396821139464e-07	1768753.0597	During COVID closures, how often: Asked you to submit completed school assignments	School actions/activities to sustain learning (WLE)
ST348Q06JA	LEARRES	0.0156913131149793	0	45.0355666369389	1.21396821139464e-07	1674388.2793	During COVID closures, how often: Asked you to submit completed school assignments	Types of learning resources used while school was closed (WLE)
ST348Q06JA	ICTFEED	-0.0142253147624371	0	-40.8280114112048	1.21396821139464e-07	1637995.1061	During COVID closures, how often: Asked you to submit completed school assignments	Support or feedback via ICT (WLE)
ST348Q06JA	ICTOUT	0.0261486512542278	0	75.0491254235227	1.21396821139464e-07	1637858.3411	During COVID closures, how often: Asked you to submit completed school assignments	Use of ICT for school activities outside of the classroom (WLE)
ST348Q07JA	ST348Q08JA	0.0611484704294639	0	175.501947771605	1.21396821139464e-07	976506.270999998	During COVID closures, how often: Gave you helpful tips about how to study on your own	During COVID closures, how often: Checked in with you to ask how you were feeling
ST348Q07JA	ST350Q01JA	0.0185030840974133	0	53.105617786854	1.21396821139464e-07	1674151.0929	During COVID closures, how often: Gave you helpful tips about how to study on your own	During COVID closures, how much learned compared to typical week of in person school?
ST348Q07JA	ST351Q05JA	0.0341023935508751	0	97.8771251319569	1.21396821139464e-07	1043904.7003	During COVID closures, how often: Gave you helpful tips about how to study on your own	During COVID closures, how often use: Learning material my teachers sent via SMS or WhatsApp™
ST348Q07JA	ST351Q07JA	0.0186289072029575	0	53.4667421116749	1.21396821139464e-07	1029569.7003	During COVID closures, how often: Gave you helpful tips about how to study on your own	During COVID closures, how often use: Recorded lessons or other digital material from other sources (e.g. Khan Academy®, Coursera®)
ST348Q07JA	ST351Q08JA	0.0210841036157687	0	60.5133902057963	1.21396821139464e-07	1000040.4658	During COVID closures, how often: Gave you helpful tips about how to study on your own	During COVID closures, how often use: Lessons broadcast over television or radio
ST348Q07JA	ST352Q06JA	-0.0186705097877057	0	-53.5861455015612	1.21396821139464e-07	1038354.8018	During COVID closures, how often: Gave you helpful tips about how to study on your own	During COVID closures, how often problems with: Problems with motivating myself to do school work
ST348Q07JA	ST353Q03JA	0.0167739358659779	0	48.1427972866616	1.21396821139464e-07	1023672.6431	During COVID closures, how often: Gave you helpful tips about how to study on your own	During COVID closures, how often did family member: Help you create a learning schedule
ST348Q07JA	ST353Q07JA	0.0154919969812023	0	44.463510304957	1.21396821139464e-07	1003484.3989	During COVID closures, how often: Gave you helpful tips about how to study on your own	During COVID closures, how often did family member: Help you find additional learning resources
ST348Q07JA	ST354Q01JA	-0.0243336657597351	0	-69.8399437837611	1.21396821139464e-07	824476.851899998	During COVID closures, how often: Gave you helpful tips about how to study on your own	During COVID closures, agree/disagree: I felt lonely.
ST348Q07JA	ST354Q08JA	0.0316945360658185	0	90.9663442797796	1.21396821139464e-07	813620.958599999	During COVID closures, how often: Gave you helpful tips about how to study on your own	During COVID closures, agree/disagree: My teachers were well prepared to provide instruction remotely.
ST348Q07JA	ST354Q09JA	0.0149506280062544	0	42.9097296641795	1.21396821139464e-07	812968.7552	During COVID closures, how often: Gave you helpful tips about how to study on your own	During COVID closures, agree/disagree: I was well prepared to learn on my own.
ST348Q07JA	TARDYSD	0.021052587391747	0	60.4229356341062	1.21396821139464e-07	1745920.4824	During COVID closures, how often: Gave you helpful tips about how to study on your own	Arriving late for school stricter definition
ST348Q07JA	SISCO	0.0142899509962357	0	41.0135235728112	1.21396821139464e-07	1626985.245	During COVID closures, how often: Gave you helpful tips about how to study on your own	Clear idea about future job
ST348Q07JA	INFOSEEK	0.014423490869028	0	41.396795756328	1.21396821139464e-07	1670793.1088	During COVID closures, how often: Gave you helpful tips about how to study on your own	Information seeking about future careers (WLE)
ST348Q07JA	COGACMCO	0.0216258558164701	0	62.068270741072	1.21396821139464e-07	1652892.9707	During COVID closures, how often: Gave you helpful tips about how to study on your own	Cognitive activation in mathematics: Encourage mathematical thinking Version B (WLE)
ST348Q07JA	EXPO21ST	0.0131927138660714	0	37.8643482596968	1.21396821139464e-07	1656661.6525	During COVID closures, how often: Gave you helpful tips about how to study on your own	Exposure to Mathematical Reasoning and 21st century mathematics tasks (WLE)
ST348Q07JA	SCHSUST	0.229378261816975	0	658.337509386779	1.21396821139464e-07	1759601.597	During COVID closures, how often: Gave you helpful tips about how to study on your own	School actions/activities to sustain learning (WLE)
ST348Q07JA	FAMSUPSL	0.0218655281811977	0	62.7561533085558	1.21396821139464e-07	1651527.696	During COVID closures, how often: Gave you helpful tips about how to study on your own	Family support for self-directed learning (WLE)
ST348Q07JA	SDLEFF	0.0170165893088537	0	48.8392358330242	1.21396821139464e-07	1643015.411	During COVID closures, how often: Gave you helpful tips about how to study on your own	Self-directed learning self-efficacy (WLE)
ST348Q07JA	HOMEPOS	-0.0147297915521209	0	-42.2759079583019	1.21396821139464e-07	1759601.597	During COVID closures, how often: Gave you helpful tips about how to study on your own	Home possessions (WLE)
ST348Q07JA	FCFMLRTY	-0.0134287163027819	0	-38.5416977834159	1.21396821139464e-07	1664395.1291	During COVID closures, how often: Gave you helpful tips about how to study on your own	Familiarity with concepts of finance
ST348Q07JA	FLSCHOOL	0.0267182521589329	0	76.6839343979113	1.21396821139464e-07	1657324.0344	During COVID closures, how often: Gave you helpful tips about how to study on your own	Financial education in school lessons (WLE)
ST348Q07JA	FLCONICT	-0.0145487332018457	0	-41.7562532079794	1.21396821139464e-07	1632526.5005	During COVID closures, how often: Gave you helpful tips about how to study on your own	Confidence about financial matters using digital devices (WLE)
ST348Q07JA	ICTFEED	0.0183304637833552	0	52.6101810060256	1.21396821139464e-07	1628866.8647	During COVID closures, how often: Gave you helpful tips about how to study on your own	Support or feedback via ICT (WLE)
ST348Q07JA	ICTINFO	0.0254207973256406	0	72.960115162708	1.21396821139464e-07	1608075.2732	During COVID closures, how often: Gave you helpful tips about how to study on your own	Students’ practices regarding online information (WLE)
ST348Q07JA	PV2MCUD	-0.0144167335576596	0	-41.3774016276028	1.21396821139464e-07	1759601.597	During COVID closures, how often: Gave you helpful tips about how to study on your own	Plausible Value 2 in Content Subscale of Mathematics - Uncertainty and Data
ST348Q08JA	ST351Q01JA	0.0206411992857749	0	59.2422124961258	1.21396821139464e-07	1049151.6005	During COVID closures, how often: Checked in with you to ask how you were feeling	During COVID closures, how often use: Paper textbooks, workbooks, or worksheets
ST348Q08JA	ST353Q02JA	0.0175402011698376	0	50.3420518615132	1.21396821139464e-07	1044325.4155	During COVID closures, how often: Checked in with you to ask how you were feeling	During COVID closures, how often did family member: Ask you what you were learning
ST348Q08JA	ST353Q03JA	0.0310705489694664	0	89.1754417432974	1.21396821139464e-07	1027833.8369	During COVID closures, how often: Checked in with you to ask how you were feeling	During COVID closures, how often did family member: Help you create a learning schedule
ST348Q08JA	ST353Q04JA	0.0134033438207448	0	38.4688763377438	1.21396821139464e-07	1032507.9395	During COVID closures, how often: Checked in with you to ask how you were feeling	During COVID closures, how often did family member: Help you access learning materials online
ST348Q08JA	ST353Q06JA	0.0174937113875943	0	50.2086217482518	1.21396821139464e-07	993178.621899998	During COVID closures, how often: Checked in with you to ask how you were feeling	During COVID closures, how often did family member: Explain new content to you
ST348Q08JA	ST353Q08JA	0.0158512559041204	0	45.4946177109744	1.21396821139464e-07	1040953.0805	During COVID closures, how often: Checked in with you to ask how you were feeling	During COVID closures, how often did family member: Teach you additional topics not part of your school assignments
ST348Q08JA	ST354Q03JA	0.0203748143617426	0	58.4776623332794	1.21396821139464e-07	819054.427899999	During COVID closures, how often: Checked in with you to ask how you were feeling	During COVID closures, agree/disagree: My teachers were available when I needed help (e.g. through virtual office hours, email, chat).
ST348Q08JA	ST354Q05JA	0.0229786560613863	0	65.9509365912762	1.21396821139464e-07	827305.054799999	During COVID closures, how often: Checked in with you to ask how you were feeling	During COVID closures, agree/disagree: I was motivated to learn.
ST348Q08JA	ST354Q08JA	0.0208021867588422	0	59.7042619127621	1.21396821139464e-07	813086.343499999	During COVID closures, how often: Checked in with you to ask how you were feeling	During COVID closures, agree/disagree: My teachers were well prepared to provide instruction remotely.
ST348Q08JA	TARDYSD	-0.0165324595412131	0	-47.4497371816534	1.21396821139464e-07	1729791.64950001	During COVID closures, how often: Checked in with you to ask how you were feeling	Arriving late for school stricter definition
ST348Q08JA	RELATST	0.0261691546237341	0	75.1079720513938	1.21396821139464e-07	1667730.18930001	During COVID closures, how often: Checked in with you to ask how you were feeling	Quality of student-teacher relationships (WLE)
ST348Q08JA	BELONG	0.022239483840563	0	63.8294417512247	1.21396821139464e-07	1664056.70500001	During COVID closures, how often: Checked in with you to ask how you were feeling	Sense of belonging (WLE)
ST348Q08JA	FAMSUP	0.0161791169835902	0	46.4356103088485	1.21396821139464e-07	1668939.07330001	During COVID closures, how often: Checked in with you to ask how you were feeling	Family support (WLE)
ST348Q08JA	ANXMAT	-0.0175158635475081	0	-50.2722005619967	1.21396821139464e-07	1738320.66200001	During COVID closures, how often: Checked in with you to ask how you were feeling	Mathematics Anxiety (WLE)
ST348Q08JA	SCHSUST	0.148121047752803	0	425.121547669363	1.21396821139464e-07	1747704.09170001	During COVID closures, how often: Checked in with you to ask how you were feeling	School actions/activities to sustain learning (WLE)
ST348Q08JA	FAMSUPSL	0.0172059742413669	0	49.3827886692804	1.21396821139464e-07	1642549.0942	During COVID closures, how often: Checked in with you to ask how you were feeling	Family support for self-directed learning (WLE)
ST348Q08JA	FLSCHOOL	0.0211236053183114	0	60.6267638631889	1.21396821139464e-07	1650507.42990001	During COVID closures, how often: Checked in with you to ask how you were feeling	Financial education in school lessons (WLE)
ST348Q08JA	ICTQUAL	0.015335036775163	0	44.0130195291608	1.21396821139464e-07	1627965.0408	During COVID closures, how often: Checked in with you to ask how you were feeling	Quality of access to ICT (WLE)
ST348Q08JA	ICTFEED	0.0176640726793422	0	50.6975749193884	1.21396821139464e-07	1618544.4224	During COVID closures, how often: Checked in with you to ask how you were feeling	Support or feedback via ICT (WLE)
ST348Q08JA	ICTDISTR	0.0154862809927266	0	44.4471048723456	1.21396821139464e-07	1353137.3643	During COVID closures, how often: Checked in with you to ask how you were feeling	Distress from online content and cyberbullying
ST348Q08JA	ICTEFFIC	-0.0158008604754889	0	-45.3499780197199	1.21396821139464e-07	1562843.0911	During COVID closures, how often: Checked in with you to ask how you were feeling	Self-efficacy in digital competencies (WLE)
ST349Q01JA	ST350Q01JA	0.0202761521105581	0	58.194492253426	1.21396821139464e-07	2723215.10500001	During COVID closures, which of the following digital devices did you use most often for your school work?	During COVID closures, how much learned compared to typical week of in person school?
ST349Q01JA	ST351Q02JA	-0.0178254106176558	0	-51.1606302047395	1.21396821139464e-07	1671220.1306	During COVID closures, which of the following digital devices did you use most often for your school work?	During COVID closures, how often use: Digital textbooks, workbooks, or worksheets
ST349Q01JA	ST351Q03JA	-0.0159683744382597	0	-45.8307590848672	1.21396821139464e-07	1684889.2893	During COVID closures, which of the following digital devices did you use most often for your school work?	During COVID closures, how often use: Real-time lessons by a teacher from my school on a video communication program (e.g. ZoomTM, SkypeTM, Google® Meet™, Microsoft® Teams)
ST349Q01JA	ST351Q08JA	-0.0169394772780351	0	-48.6179169429483	1.21396821139464e-07	1661273.48	During COVID closures, which of the following digital devices did you use most often for your school work?	During COVID closures, how often use: Lessons broadcast over television or radio
ST349Q01JA	ST352Q02JA	0.0245603469774434	0	70.4905405190783	1.21396821139464e-07	1689830.90700001	During COVID closures, which of the following digital devices did you use most often for your school work?	During COVID closures, how often problems with: Problems with Internet access
ST349Q01JA	ST352Q05JA	0.0285204155333811	0	81.8563153290605	1.21396821139464e-07	1685054.72220001	During COVID closures, which of the following digital devices did you use most often for your school work?	During COVID closures, how often problems with: Problems finding time to study because I had household responsibilities
ST349Q01JA	ST352Q07JA	0.0270532414758758	0	77.6453857178421	1.21396821139464e-07	1654161.1958	During COVID closures, which of the following digital devices did you use most often for your school work?	During COVID closures, how often problems with: Problems with understanding my school assignments
ST349Q01JA	ST353Q03JA	-0.0202641546831047	0	-58.1600584912808	1.21396821139464e-07	1674780.2279	During COVID closures, which of the following digital devices did you use most often for your school work?	During COVID closures, how often did family member: Help you create a learning schedule
ST349Q01JA	ST353Q06JA	-0.0216833115800608	0	-62.233174267686	1.21396821139464e-07	1653565.9025	During COVID closures, which of the following digital devices did you use most often for your school work?	During COVID closures, how often did family member: Explain new content to you
ST349Q01JA	IMMIG	-0.0403245343293141	0	-115.735263172954	1.21396821139464e-07	2627555.66710001	During COVID closures, which of the following digital devices did you use most often for your school work?	Index on immigrant background (OECD definition)
ST349Q01JA	SKIPPING	-0.0173388046697046	0	-49.7640246794844	1.21396821139464e-07	2717082.21480001	During COVID closures, which of the following digital devices did you use most often for your school work?	Skipping classes or days of school
ST349Q01JA	EXERPRAC	-0.0172314806064009	0	-49.4559943719349	1.21396821139464e-07	2735236.68510001	During COVID closures, which of the following digital devices did you use most often for your school work?	Exercise or practice a sport before or after school
ST349Q01JA	STUDYHMW	-0.0398901667506871	0	-114.488586754681	1.21396821139464e-07	2734213.39640001	During COVID closures, which of the following digital devices did you use most often for your school work?	Studying for school or homework before or after school
ST349Q01JA	WORKPAY	0.022203514361624	0	63.7262059127844	1.21396821139464e-07	2729341.96800001	During COVID closures, which of the following digital devices did you use most often for your school work?	Working for pay before or after school
ST349Q01JA	BELONG	-0.0195271286097763	0	-56.0447232994251	1.21396821139464e-07	2718974.03110001	During COVID closures, which of the following digital devices did you use most often for your school work?	Sense of belonging (WLE)
ST349Q01JA	COGACMCO	-0.0133743180591507	0	-38.3855696309767	1.21396821139464e-07	2681550.47260001	During COVID closures, which of the following digital devices did you use most often for your school work?	Cognitive activation in mathematics: Encourage mathematical thinking Version B (WLE)
ST349Q01JA	EXPOFA	-0.018959492370452	0	-54.4155531022396	1.21396821139464e-07	2706173.50700001	During COVID closures, which of the following digital devices did you use most often for your school work?	Exposure to Formal and Applied Mathematics Tasks (WLE)
ST349Q01JA	EXPO21ST	0.0164190673804067	0	47.1242908549701	1.21396821139464e-07	2689224.33340001	During COVID closures, which of the following digital devices did you use most often for your school work?	Exposure to Mathematical Reasoning and 21st century mathematics tasks (WLE)
ST349Q01JA	MATHEFF	0.0154333219435701	0	44.295107345444	1.21396821139464e-07	2711527.45360001	During COVID closures, which of the following digital devices did you use most often for your school work?	Mathematics self-efficacy: formal and applied mathematics - response options reversed in 2022 (WLE)
ST349Q01JA	FAMCON	-0.0259668502487928	0	-74.5273391819931	1.21396821139464e-07	2705914.34300001	During COVID closures, which of the following digital devices did you use most often for your school work?	Subjective familiarity with mathematics concepts (WLE)
ST349Q01JA	MATHPERS	0.0457356790030694	0	131.265764970435	1.21396821139464e-07	2702766.86850001	During COVID closures, which of the following digital devices did you use most often for your school work?	Effort and Persistence in Mathematics (WLE)
ST349Q01JA	PROBSELF	0.014830111440153	0	42.5638356141565	1.21396821139464e-07	2687785.23340001	During COVID closures, which of the following digital devices did you use most often for your school work?	Problems with self-directed learning (WLE)
ST349Q01JA	SDLEFF	-0.0269077665022612	0	-77.2278586555612	1.21396821139464e-07	2656290.95000001	During COVID closures, which of the following digital devices did you use most often for your school work?	Self-directed learning self-efficacy (WLE)
ST349Q01JA	MISCED	-0.0235521586615074	0	-67.5969438039902	1.21396821139464e-07	2717403.87150001	During COVID closures, which of the following digital devices did you use most often for your school work?	Mother’s level of education (ISCED)
ST349Q01JA	FISCED	-0.0146260805754676	0	-41.9782475543684	1.21396821139464e-07	2670453.40830001	During COVID closures, which of the following digital devices did you use most often for your school work?	Father’s level of education (ISCED)
ST349Q01JA	HISEI	-0.0187001521497657	0	-53.6712219105302	1.21396821139464e-07	2586008.56550001	During COVID closures, which of the following digital devices did you use most often for your school work?	Highest parental occupational status (ISEI) based on 4-digit human coded ISCO
ST349Q01JA	ICTRES	-0.0428838072072887	0	-123.080620657925	1.21396821139464e-07	2739453.67410001	During COVID closures, which of the following digital devices did you use most often for your school work?	ICT Resources (WLE)
ST349Q01JA	HOMEPOS	-0.0179349014901662	0	-51.47487946157	1.21396821139464e-07	2740769.38010001	During COVID closures, which of the following digital devices did you use most often for your school work?	Home possessions (WLE)
ST349Q01JA	FCFMLRTY	-0.0215048935409591	0	-61.7210974624934	1.21396821139464e-07	2714733.62850001	During COVID closures, which of the following digital devices did you use most often for your school work?	Familiarity with concepts of finance
ST349Q01JA	ACCESSFA	-0.0272945200914963	0	-78.3378783787318	1.21396821139464e-07	2647211.33690001	During COVID closures, which of the following digital devices did you use most often for your school work?	Access to money and financial products, financial activities (WLE)
ST349Q01JA	ICTQUAL	0.036806626247484	0	105.638531135235	1.21396821139464e-07	2656793.96280001	During COVID closures, which of the following digital devices did you use most often for your school work?	Quality of access to ICT (WLE)
ST349Q01JA	ICTSUBJ	0.030527402294717	0	87.6165589343782	1.21396821139464e-07	2381144.45810001	During COVID closures, which of the following digital devices did you use most often for your school work?	Subject-related ICT Use During Lessons (WLE)
ST349Q01JA	ICTINFO	-0.0151188430371977	0	-43.3925228619104	1.21396821139464e-07	2598829.28850001	During COVID closures, which of the following digital devices did you use most often for your school work?	Students’ practices regarding online information (WLE)
ST349Q01JA	ICTDISTR	0.0172904338871765	0	49.6251959158327	1.21396821139464e-07	2190533.3008	During COVID closures, which of the following digital devices did you use most often for your school work?	Distress from online content and cyberbullying
ST349Q01JA	ICTEFFIC	-0.025795908713579	0	-74.0367206567153	1.21396821139464e-07	2554570.84440001	During COVID closures, which of the following digital devices did you use most often for your school work?	Self-efficacy in digital competencies (WLE)
ST349Q01JA	PV4READ	0.0140174737983086	0	40.2314880022777	1.21396821139464e-07	2741760.71810001	During COVID closures, which of the following digital devices did you use most often for your school work?	Plausible Value 4 in Reading
ST349Q01JA	PV5SCIE	-0.013115420719423	0	-37.642509549899	1.21396821139464e-07	2741760.71810001	During COVID closures, which of the following digital devices did you use most often for your school work?	Plausible Value 5 in Science
ST349Q01JA	PV9MCQN	0.0146977845447281	0	42.184044791483	1.21396821139464e-07	2741760.71810001	During COVID closures, which of the following digital devices did you use most often for your school work?	Plausible Value 9 in Content Subscale of Mathematics - Quantity
ST349Q01JA	PV9MCUD	-0.0145491821931785	0	-41.7575418559684	1.21396821139464e-07	2741760.71810001	During COVID closures, which of the following digital devices did you use most often for your school work?	Plausible Value 9 in Content Subscale of Mathematics - Uncertainty and Data
ST349Q01JA	PV2MPEM	0.0134867827673415	0	38.7083540801123	1.21396821139464e-07	2741760.71810001	During COVID closures, which of the following digital devices did you use most often for your school work?	Plausible Value 2 in Process Subscale of Mathematics - Employing Mathematical Concepts, Facts, and Procedures
ST349Q01JA	PV8MPEM	0.0208607346606349	0	59.8722999802787	1.21396821139464e-07	2741760.71810001	During COVID closures, which of the following digital devices did you use most often for your school work?	Plausible Value 8 in Process Subscale of Mathematics - Employing Mathematical Concepts, Facts, and Procedures
ST349Q01JA	PV10MPEM	0.0198649041087884	0	57.014171227882	1.21396821139464e-07	2741760.71810001	During COVID closures, which of the following digital devices did you use most often for your school work?	Plausible Value 10 in Process Subscale of Mathematics - Employing Mathematical Concepts, Facts, and Procedures
ST349Q01JA	PV4MPFS	0.0144507177494183	0	41.474939502307	1.21396821139464e-07	2741760.71810001	During COVID closures, which of the following digital devices did you use most often for your school work?	Plausible Value 4 in Process Subscale of Mathematics - Formulating Situations Mathematically
ST349Q01JA	PV8MPIN	-0.0213256623892275	0	-61.2066869464278	1.21396821139464e-07	2741760.71810001	During COVID closures, which of the following digital devices did you use most often for your school work?	Plausible Value 8 in Process Subscale of Mathematics - Interpreting, Applying, and Evaluating Mathematical Outcomes
ST349Q01JA	PV10MPIN	-0.0184338511348497	0	-52.906912574858	1.21396821139464e-07	2741760.71810001	During COVID closures, which of the following digital devices did you use most often for your school work?	Plausible Value 10 in Process Subscale of Mathematics - Interpreting, Applying, and Evaluating Mathematical Outcomes
ST349Q01JA	PV6MPRE	0.0161518745580211	0	46.3574219467225	1.21396821139464e-07	2741760.71810001	During COVID closures, which of the following digital devices did you use most often for your school work?	Plausible Value 6 in Process Subscale of Mathematics - Reasoning
ST349Q01JA	PV10MPRE	-0.0136708906772449	0	-39.2367613576984	1.21396821139464e-07	2741760.71810001	During COVID closures, which of the following digital devices did you use most often for your school work?	Plausible Value 10 in Process Subscale of Mathematics - Reasoning
ST350Q01JA	ST351Q01JA	0.0375046635379185	0	107.641964798057	1.21396821139464e-07	1705886.0898	During COVID closures, how much learned compared to typical week of in person school?	During COVID closures, how often use: Paper textbooks, workbooks, or worksheets
ST350Q01JA	ST352Q02JA	0.0154246836171328	0	44.270314523897	1.21396821139464e-07	1689715.40100001	During COVID closures, how much learned compared to typical week of in person school?	During COVID closures, how often problems with: Problems with Internet access
ST350Q01JA	ST352Q03JA	0.0290954933531586	0	83.5068435725695	1.21396821139464e-07	1665444.21210001	During COVID closures, how much learned compared to typical week of in person school?	During COVID closures, how often problems with: Problems with access to school supplies (e.g. paper, pencil)
ST350Q01JA	ST352Q06JA	-0.0505212283311278	0	-145.00074840228	1.21396821139464e-07	1665542.0221	During COVID closures, how much learned compared to typical week of in person school?	During COVID closures, how often problems with: Problems with motivating myself to do school work
ST350Q01JA	ST352Q07JA	-0.0509455367710668	0	-146.218554132206	1.21396821139464e-07	1650043.1318	During COVID closures, how much learned compared to typical week of in person school?	During COVID closures, how often problems with: Problems with understanding my school assignments
ST350Q01JA	ST352Q08JA	-0.0189128942232989	0	-54.2818119713416	1.21396821139464e-07	1699782.99590001	During COVID closures, how much learned compared to typical week of in person school?	During COVID closures, how often problems with: Problems with finding someone who could help me with my school work
ST350Q01JA	ST353Q04JA	-0.0196996517553262	0	-56.5398811973585	1.21396821139464e-07	1689166.1004	During COVID closures, how much learned compared to typical week of in person school?	During COVID closures, how often did family member: Help you access learning materials online
ST350Q01JA	ST354Q01JA	-0.0298260344575102	0	-85.6035662843634	1.21396821139464e-07	1302731.3947	During COVID closures, how much learned compared to typical week of in person school?	During COVID closures, agree/disagree: I felt lonely.
ST350Q01JA	ST354Q02JA	0.0767698795971383	0	220.336883406284	1.21396821139464e-07	1337957.5133	During COVID closures, how much learned compared to typical week of in person school?	During COVID closures, agree/disagree: I enjoyed learning by myself.
ST350Q01JA	ST354Q03JA	0.0185838056040324	0	53.3372962170618	1.21396821139464e-07	1352929.2396	During COVID closures, how much learned compared to typical week of in person school?	During COVID closures, agree/disagree: My teachers were available when I needed help (e.g. through virtual office hours, email, chat).
ST350Q01JA	ST354Q04JA	-0.0516735672118602	0	-148.308070999903	1.21396821139464e-07	1349446.6313	During COVID closures, how much learned compared to typical week of in person school?	During COVID closures, agree/disagree: I felt anxious about school work.
ST350Q01JA	ST354Q05JA	0.0556529231554674	0	159.729202453799	1.21396821139464e-07	1358947.0133	During COVID closures, how much learned compared to typical week of in person school?	During COVID closures, agree/disagree: I was motivated to learn.
ST350Q01JA	ST354Q06JA	-0.0822257746377308	0	-235.995823028755	1.21396821139464e-07	1350677.1062	During COVID closures, how much learned compared to typical week of in person school?	During COVID closures, agree/disagree: I fell behind in my school work.
ST350Q01JA	ST354Q07JA	0.0574751246832095	0	164.959094797877	1.21396821139464e-07	1362747.4344	During COVID closures, how much learned compared to typical week of in person school?	During COVID closures, agree/disagree: I improved my skills in using digital devices for learning purposes.
ST350Q01JA	ST354Q08JA	0.0402172162187682	0	115.427249950388	1.21396821139464e-07	1312454.9032	During COVID closures, how much learned compared to typical week of in person school?	During COVID closures, agree/disagree: My teachers were well prepared to provide instruction remotely.
ST350Q01JA	ST354Q09JA	0.0483175564870615	0	138.675999832662	1.21396821139464e-07	1305843.7823	During COVID closures, how much learned compared to typical week of in person school?	During COVID closures, agree/disagree: I was well prepared to learn on my own.
ST350Q01JA	ST354Q10JA	-0.0299812884642132	0	-86.0491601051797	1.21396821139464e-07	1310163.696	During COVID closures, how much learned compared to typical week of in person school?	During COVID closures, agree/disagree: I missed sports and other physical activities organised by my school.
ST350Q01JA	IMMIG	-0.016161555959319	0	-46.3852084926984	1.21396821139464e-07	2622510.63450001	During COVID closures, how much learned compared to typical week of in person school?	Index on immigrant background (OECD definition)
ST350Q01JA	MISSSC	0.0163135303829481	0	46.8213895970016	1.21396821139464e-07	2732120.65910001	During COVID closures, how much learned compared to typical week of in person school?	Missing school for more than 3 months
ST350Q01JA	TARDYSD	-0.0188392721179587	0	-54.0705095005603	1.21396821139464e-07	2708911.90000001	During COVID closures, how much learned compared to typical week of in person school?	Arriving late for school stricter definition
ST350Q01JA	WORKPAY	0.0138531699393986	0	39.7599202416683	1.21396821139464e-07	2722977.15030001	During COVID closures, how much learned compared to typical week of in person school?	Working for pay before or after school
ST350Q01JA	MATHPREF	-0.0240715154745448	0	-69.0875474386578	1.21396821139464e-07	2719370.40810001	During COVID closures, how much learned compared to typical week of in person school?	Preference of Math over other core subjects
ST350Q01JA	SISCO	-0.0265048083057023	0	-76.0713301623717	1.21396821139464e-07	2645929.73840001	During COVID closures, how much learned compared to typical week of in person school?	Clear idea about future job
ST350Q01JA	RELATST	-0.0173937875086895	0	-49.9218306763981	1.21396821139464e-07	2723326.75890001	During COVID closures, how much learned compared to typical week of in person school?	Quality of student-teacher relationships (WLE)
ST350Q01JA	BELONG	-0.0538288517228369	0	-154.493943304178	1.21396821139464e-07	2715276.60850001	During COVID closures, how much learned compared to typical week of in person school?	Sense of belonging (WLE)
ST350Q01JA	TEACHSUP	-0.0258534909782778	0	-74.2019872535862	1.21396821139464e-07	2709698.01840001	During COVID closures, how much learned compared to typical week of in person school?	Mathematics Teacher Support (WLE)
ST350Q01JA	COGACMCO	-0.0214606351688544	0	-61.5940717093548	1.21396821139464e-07	2679367.27820001	During COVID closures, how much learned compared to typical week of in person school?	Cognitive activation in mathematics: Encourage mathematical thinking Version B (WLE)
ST350Q01JA	PROBSELF	-0.0171198942986931	0	-49.1357310160438	1.21396821139464e-07	2685557.15580001	During COVID closures, how much learned compared to typical week of in person school?	Problems with self-directed learning (WLE)
ST350Q01JA	FEELLAH	0.0631862344984996	0	181.350525188228	1.21396821139464e-07	1993788.8722	During COVID closures, how much learned compared to typical week of in person school?	Feelings about learning at home (WLE)
ST350Q01JA	SDLEFF	0.0754365262584533	0	216.510032033494	1.21396821139464e-07	2653566.48000001	During COVID closures, how much learned compared to typical week of in person school?	Self-directed learning self-efficacy (WLE)
ST350Q01JA	FISCED	0.0187198310791592	0	53.727702316571	1.21396821139464e-07	2665076.54010001	During COVID closures, how much learned compared to typical week of in person school?	Father’s level of education (ISCED)
ST350Q01JA	PAREDINT	-0.0169841980647512	0	-48.7462698701668	1.21396821139464e-07	2724356.07850001	During COVID closures, how much learned compared to typical week of in person school?	Index highest parental education (international years of schooling scale)
ST350Q01JA	HOMEPOS	-0.0149824655988311	0	-43.0011065943025	1.21396821139464e-07	2735502.94850001	During COVID closures, how much learned compared to typical week of in person school?	Home possessions (WLE)
ST350Q01JA	FLFAMILY	0.0138382195746015	0	39.7170112674396	1.21396821139464e-07	2691086.03840001	During COVID closures, how much learned compared to typical week of in person school?	Parental involvement in matters of FL (WLE)
ST350Q01JA	FLCONFIN	0.0298076987641033	0	85.5509410938386	1.21396821139464e-07	2673180.18990001	During COVID closures, how much learned compared to typical week of in person school?	Confidence about financial matters (WLE)
ST350Q01JA	FLCONICT	0.01538021965487	0	44.1426987073777	1.21396821139464e-07	2650529.34950001	During COVID closures, how much learned compared to typical week of in person school?	Confidence about financial matters using digital devices (WLE)
ST350Q01JA	ACCESSFA	-0.0179310643798406	0	-51.4638665886195	1.21396821139464e-07	2643782.98720001	During COVID closures, how much learned compared to typical week of in person school?	Access to money and financial products, financial activities (WLE)
ST350Q01JA	ICTHOME	0.0137255776822966	0	39.3937182829815	1.21396821139464e-07	2644603.85770001	During COVID closures, how much learned compared to typical week of in person school?	ICT availability outside of school (WLE)
ST350Q01JA	ICTOUT	-0.0214675953998349	0	-61.6140482367387	1.21396821139464e-07	2631270.53430001	During COVID closures, how much learned compared to typical week of in person school?	Use of ICT for school activities outside of the classroom (WLE)
ST350Q01JA	ICTINFO	0.0208610001476936	0	59.8730619534823	1.21396821139464e-07	2595344.11760001	During COVID closures, how much learned compared to typical week of in person school?	Students’ practices regarding online information (WLE)
ST350Q01JA	ICTDISTR	-0.0200500923878402	0	-57.5456792680636	1.21396821139464e-07	2191621.9329	During COVID closures, how much learned compared to typical week of in person school?	Distress from online content and cyberbullying
ST350Q01JA	ICTEFFIC	-0.014204068357922	0	-40.7670322019239	1.21396821139464e-07	2551754.07780001	During COVID closures, how much learned compared to typical week of in person school?	Self-efficacy in digital competencies (WLE)
ST350Q01JA	PV7READ	-0.0134634025349663	0	-38.641250581163	1.21396821139464e-07	2736494.28650001	During COVID closures, how much learned compared to typical week of in person school?	Plausible Value 7 in Reading
ST350Q01JA	PV1MCCR	0.0162112750192846	0	46.5279069413112	1.21396821139464e-07	2736494.28650001	During COVID closures, how much learned compared to typical week of in person school?	Plausible Value 1 in Content Subscale of Mathematics - Change and Relationships
ST350Q01JA	PV2MCSS	-0.0131428583532523	0	-37.7212581783676	1.21396821139464e-07	2736494.28650001	During COVID closures, how much learned compared to typical week of in person school?	Plausible Value 2 in Content Subscale of Mathematics - Space and Shape
ST350Q01JA	PV6MCSS	0.015532024308051	0	44.5783925542873	1.21396821139464e-07	2736494.28650001	During COVID closures, how much learned compared to typical week of in person school?	Plausible Value 6 in Content Subscale of Mathematics - Space and Shape
ST350Q01JA	PV1MPIN	-0.0181347830930227	0	-52.0485587437934	1.21396821139464e-07	2736494.28650001	During COVID closures, how much learned compared to typical week of in person school?	Plausible Value 1 in Process Subscale of Mathematics - Interpreting, Applying, and Evaluating Mathematical Outcomes
ST350Q01JA	PV5MPIN	0.0144766567025449	0	41.5493867740851	1.21396821139464e-07	2736494.28650001	During COVID closures, how much learned compared to typical week of in person school?	Plausible Value 5 in Process Subscale of Mathematics - Interpreting, Applying, and Evaluating Mathematical Outcomes
ST351Q01JA	ST351Q02JA	-0.0161750283327693	0	-46.4238754906628	1.21396821139464e-07	972796.433399998	During COVID closures, how often use: Paper textbooks, workbooks, or worksheets	During COVID closures, how often use: Digital textbooks, workbooks, or worksheets
ST351Q01JA	ST351Q06JA	-0.0505295269382153	0	-145.024566196861	1.21396821139464e-07	969210.168899998	During COVID closures, how often use: Paper textbooks, workbooks, or worksheets	During COVID closures, how often use: Recorded lessons or other digital material provided by teachers from my school
ST351Q01JA	ST351Q07JA	-0.0536069410836649	0	-153.857038584691	1.21396821139464e-07	952766.850999998	During COVID closures, how often use: Paper textbooks, workbooks, or worksheets	During COVID closures, how often use: Recorded lessons or other digital material from other sources (e.g. Khan Academy®, Coursera®)
ST351Q01JA	ST352Q02JA	0.0221825299102695	0	63.665978534082	1.21396821139464e-07	1075343.1974	During COVID closures, how often use: Paper textbooks, workbooks, or worksheets	During COVID closures, how often problems with: Problems with Internet access
ST351Q01JA	ST352Q03JA	0.0176101105782875	0	50.5426985377809	1.21396821139464e-07	1031744.5	During COVID closures, how often use: Paper textbooks, workbooks, or worksheets	During COVID closures, how often problems with: Problems with access to school supplies (e.g. paper, pencil)
ST351Q01JA	ST352Q05JA	0.0222616147643463	0	63.8929596152476	1.21396821139464e-07	1069221.2073	During COVID closures, how often use: Paper textbooks, workbooks, or worksheets	During COVID closures, how often problems with: Problems finding time to study because I had household responsibilities
ST351Q01JA	ST353Q01JA	0.0192595057756806	0	55.2766202165176	1.21396821139464e-07	1061955.9331	During COVID closures, how often use: Paper textbooks, workbooks, or worksheets	During COVID closures, how often did family member: Help you with your school work
ST351Q01JA	ST353Q03JA	0.0158673768359533	0	45.540886324346	1.21396821139464e-07	1059027.6026	During COVID closures, how often use: Paper textbooks, workbooks, or worksheets	During COVID closures, how often did family member: Help you create a learning schedule
ST351Q01JA	ST353Q06JA	0.0211167716179624	0	60.6071504907969	1.21396821139464e-07	1052398.8567	During COVID closures, how often use: Paper textbooks, workbooks, or worksheets	During COVID closures, how often did family member: Explain new content to you
ST351Q01JA	ST353Q08JA	0.022080593495365	0	63.373411291779	1.21396821139464e-07	1055389.8694	During COVID closures, how often use: Paper textbooks, workbooks, or worksheets	During COVID closures, how often did family member: Teach you additional topics not part of your school assignments
ST351Q01JA	ST354Q03JA	0.0140912702676186	0	40.4432909142984	1.21396821139464e-07	844924.117199999	During COVID closures, how often use: Paper textbooks, workbooks, or worksheets	During COVID closures, agree/disagree: My teachers were available when I needed help (e.g. through virtual office hours, email, chat).
ST351Q01JA	ST354Q05JA	0.0259145725903014	0	74.3772973113503	1.21396821139464e-07	856154.024399998	During COVID closures, how often use: Paper textbooks, workbooks, or worksheets	During COVID closures, agree/disagree: I was motivated to learn.
ST351Q01JA	ST354Q06JA	-0.0172312029563239	0	-49.4551974897076	1.21396821139464e-07	863863.820699998	During COVID closures, how often use: Paper textbooks, workbooks, or worksheets	During COVID closures, agree/disagree: I fell behind in my school work.
ST351Q01JA	IMMIG	0.0273701108359483	0	78.5548310317035	1.21396821139464e-07	1647577.95510001	During COVID closures, how often use: Paper textbooks, workbooks, or worksheets	Index on immigrant background (OECD definition)
ST351Q01JA	STUDYHMW	0.0153308512090989	0	44.0010065549749	1.21396821139464e-07	1713302.4955	During COVID closures, how often use: Paper textbooks, workbooks, or worksheets	Studying for school or homework before or after school
ST351Q01JA	MATHPREF	-0.0170848658090328	0	-49.0351959066665	1.21396821139464e-07	1703902.9396	During COVID closures, how often use: Paper textbooks, workbooks, or worksheets	Preference of Math over other core subjects
ST351Q01JA	SCHRISK	-0.017521460897824	0	-50.2882654917635	1.21396821139464e-07	1708608.2065	During COVID closures, how often use: Paper textbooks, workbooks, or worksheets	School safety risks (WLE)
ST351Q01JA	ANXMAT	-0.018936709880316	0	-54.3501651805815	1.21396821139464e-07	1702735.1	During COVID closures, how often use: Paper textbooks, workbooks, or worksheets	Mathematics Anxiety (WLE)
ST351Q01JA	LEARRES	0.149152855675113	0	428.082934909627	1.21396821139464e-07	1707877.3246	During COVID closures, how often use: Paper textbooks, workbooks, or worksheets	Types of learning resources used while school was closed (WLE)
ST351Q01JA	FEELLAH	0.0153157063904589	0	43.9575394796532	1.21396821139464e-07	1264028.8923	During COVID closures, how often use: Paper textbooks, workbooks, or worksheets	Feelings about learning at home (WLE)
ST351Q01JA	SDLEFF	0.0256171072578115	0	73.5235434090884	1.21396821139464e-07	1676613.275	During COVID closures, how often use: Paper textbooks, workbooks, or worksheets	Self-directed learning self-efficacy (WLE)
ST351Q01JA	ICTRES	-0.0141743577452402	0	-40.6817599071546	1.21396821139464e-07	1713838.2539	During COVID closures, how often use: Paper textbooks, workbooks, or worksheets	ICT Resources (WLE)
ST351Q01JA	ACCESSFP	0.0157875408638518	0	45.3117494627427	1.21396821139464e-07	1686813.311	During COVID closures, how often use: Paper textbooks, workbooks, or worksheets	Access to money and financial products, sources of money (WLE)
ST351Q01JA	ATTCONFM	-0.0145629076962919	0	-41.7969353602315	1.21396821139464e-07	1670441.52670001	During COVID closures, how often use: Paper textbooks, workbooks, or worksheets	Attitudes towards and confidence about financial matters (WLE)
ST351Q01JA	FRINFLFM	0.0230868003175582	0	66.2613209306585	1.21396821139464e-07	1669665.941	During COVID closures, how often use: Paper textbooks, workbooks, or worksheets	Friends’ influence on financial matters (WLE)
ST351Q01JA	ICTFEED	0.0152182477864199	0	43.6778239820155	1.21396821139464e-07	1665893.4304	During COVID closures, how often use: Paper textbooks, workbooks, or worksheets	Support or feedback via ICT (WLE)
ST351Q01JA	ICTOUT	-0.0140402395837717	0	-40.2968279799297	1.21396821139464e-07	1657790.8868	During COVID closures, how often use: Paper textbooks, workbooks, or worksheets	Use of ICT for school activities outside of the classroom (WLE)
ST351Q01JA	ICTREG	0.0244541386451272	0	70.185712465978	1.21396821139464e-07	1659312.2809	During COVID closures, how often use: Paper textbooks, workbooks, or worksheets	Views of regulated ICT use in school (WLE)
ST351Q01JA	PV4MPFS	0.0138260608289214	0	39.6821145065831	1.21396821139464e-07	1713838.2539	During COVID closures, how often use: Paper textbooks, workbooks, or worksheets	Plausible Value 4 in Process Subscale of Mathematics - Formulating Situations Mathematically
ST351Q02JA	ST351Q05JA	-0.0463953861093327	0	-133.159187345432	1.21396821139464e-07	957706.255099999	During COVID closures, how often use: Digital textbooks, workbooks, or worksheets	During COVID closures, how often use: Learning material my teachers sent via SMS or WhatsApp™
ST351Q02JA	ST351Q06JA	-0.0390559057391343	0	-112.094178007428	1.21396821139464e-07	933162.688799998	During COVID closures, how often use: Digital textbooks, workbooks, or worksheets	During COVID closures, how often use: Recorded lessons or other digital material provided by teachers from my school
ST351Q02JA	ST351Q07JA	-0.0309181021312782	0	-88.7379047641096	1.21396821139464e-07	964529.207199998	During COVID closures, how often use: Digital textbooks, workbooks, or worksheets	During COVID closures, how often use: Recorded lessons or other digital material from other sources (e.g. Khan Academy®, Coursera®)
ST351Q02JA	ST351Q08JA	-0.0217903529524814	0	-62.5403932254134	1.21396821139464e-07	948252.486999998	During COVID closures, how often use: Digital textbooks, workbooks, or worksheets	During COVID closures, how often use: Lessons broadcast over television or radio
ST351Q02JA	ST352Q02JA	0.0168787633823825	0	48.4436622662737	1.21396821139464e-07	1055820.1905	During COVID closures, how often use: Digital textbooks, workbooks, or worksheets	During COVID closures, how often problems with: Problems with Internet access
ST351Q02JA	ST352Q03JA	-0.0134549143735497	0	-38.6168887475611	1.21396821139464e-07	1026925.4406	During COVID closures, how often use: Digital textbooks, workbooks, or worksheets	During COVID closures, how often problems with: Problems with access to school supplies (e.g. paper, pencil)
ST351Q02JA	ST353Q02JA	0.0189328292251029	0	54.3390273296468	1.21396821139464e-07	1071364.095	During COVID closures, how often use: Digital textbooks, workbooks, or worksheets	During COVID closures, how often did family member: Ask you what you were learning
ST351Q02JA	ST353Q05JA	0.0190512473274633	0	54.6788985883994	1.21396821139464e-07	1027818.032	During COVID closures, how often use: Digital textbooks, workbooks, or worksheets	During COVID closures, how often did family member: Check whether you were completing your school assignments
ST351Q02JA	ST354Q03JA	0.0173313007682733	0	49.7424877660042	1.21396821139464e-07	860743.185799999	During COVID closures, how often use: Digital textbooks, workbooks, or worksheets	During COVID closures, agree/disagree: My teachers were available when I needed help (e.g. through virtual office hours, email, chat).
ST351Q02JA	ST354Q09JA	0.0140706162272302	0	40.3840118466116	1.21396821139464e-07	791221.097499999	During COVID closures, how often use: Digital textbooks, workbooks, or worksheets	During COVID closures, agree/disagree: I was well prepared to learn on my own.
ST351Q02JA	AGE	-0.0171187652425061	0	-49.1324905169999	1.21396821139464e-07	1677743.6538	During COVID closures, how often use: Digital textbooks, workbooks, or worksheets	Students' age
ST351Q02JA	REPEAT	0.0199060765698512	0	57.1323401217288	1.21396821139464e-07	1661999.6427	During COVID closures, how often use: Digital textbooks, workbooks, or worksheets	Grade repetition
ST351Q02JA	STUDYHMW	0.032941060724706	0	94.5439890523082	1.21396821139464e-07	1676391.7139	During COVID closures, how often use: Digital textbooks, workbooks, or worksheets	Studying for school or homework before or after school
ST351Q02JA	MATHPREF	-0.0139268861948788	0	-39.9714929323399	1.21396821139464e-07	1670837.2683	During COVID closures, how often use: Digital textbooks, workbooks, or worksheets	Preference of Math over other core subjects
ST351Q02JA	MATHMOT	-0.0133284179492807	0	-38.2538319337204	1.21396821139464e-07	1672970.837	During COVID closures, how often use: Digital textbooks, workbooks, or worksheets	Motivation to do well in mathematics
ST351Q02JA	COGACMCO	-0.0146543132136153	0	-42.0592779211272	1.21396821139464e-07	1648861.3795	During COVID closures, how often use: Digital textbooks, workbooks, or worksheets	Cognitive activation in mathematics: Encourage mathematical thinking Version B (WLE)
ST351Q02JA	EXPO21ST	0.0131085503777829	0	37.6227910135035	1.21396821139464e-07	1652869.1051	During COVID closures, how often use: Digital textbooks, workbooks, or worksheets	Exposure to Mathematical Reasoning and 21st century mathematics tasks (WLE)
ST351Q02JA	SCHSUST	0.0156030757052568	0	44.7823168473061	1.21396821139464e-07	1669412.6971	During COVID closures, how often use: Digital textbooks, workbooks, or worksheets	School actions/activities to sustain learning (WLE)
ST351Q02JA	LEARRES	0.20584301423216	0	590.789101987339	1.21396821139464e-07	1671534.9312	During COVID closures, how often use: Digital textbooks, workbooks, or worksheets	Types of learning resources used while school was closed (WLE)
ST351Q02JA	SDLEFF	0.0206988347599965	0	59.4076318094069	1.21396821139464e-07	1639635.9168	During COVID closures, how often use: Digital textbooks, workbooks, or worksheets	Self-directed learning self-efficacy (WLE)
ST351Q02JA	MISCED	0.0159791808280736	0	45.8617744552829	1.21396821139464e-07	1665508.3156	During COVID closures, how often use: Digital textbooks, workbooks, or worksheets	Mother’s level of education (ISCED)
ST351Q02JA	FISCED	0.0211788737330591	0	60.7853894898046	1.21396821139464e-07	1635848.6351	During COVID closures, how often use: Digital textbooks, workbooks, or worksheets	Father’s level of education (ISCED)
ST351Q02JA	HISCED	-0.0144569550953736	0	-41.492841280657	1.21396821139464e-07	1670489.2118	During COVID closures, how often use: Digital textbooks, workbooks, or worksheets	Highest level of education of parents (ISCED)
ST351Q02JA	ICTENQ	0.0201645840452407	0	57.8742812549369	1.21396821139464e-07	1610423.5082	During COVID closures, how often use: Digital textbooks, workbooks, or worksheets	Use of ICT in enquiry-based learning activities (WLE)
ST351Q02JA	PV1MPIN	0.0198919157588009	0	57.0916972421294	1.21396821139464e-07	1677743.6538	During COVID closures, how often use: Digital textbooks, workbooks, or worksheets	Plausible Value 1 in Process Subscale of Mathematics - Interpreting, Applying, and Evaluating Mathematical Outcomes
ST351Q02JA	PV7MPRE	0.0207129596759968	0	59.4481716667859	1.21396821139464e-07	1677743.6538	During COVID closures, how often use: Digital textbooks, workbooks, or worksheets	Plausible Value 7 in Process Subscale of Mathematics - Reasoning
ST351Q03JA	ST351Q04JA	-0.0313681038271344	0	-90.0294525913672	1.21396821139464e-07	941904.639599999	During COVID closures, how often use: Real-time lessons by a teacher from my school on a video communication program (e.g. ZoomTM, SkypeTM, Google® Meet™, Microsoft® Teams)	During COVID closures, how often use: Real time lessons by a private tutor on a video communication program (e.g. Zoom™, Skype™, Google® Meet™, Microsoft® Teams)
ST351Q03JA	ST351Q05JA	-0.0539395234255111	0	-154.811581656309	1.21396821139464e-07	964083.534699999	During COVID closures, how often use: Real-time lessons by a teacher from my school on a video communication program (e.g. ZoomTM, SkypeTM, Google® Meet™, Microsoft® Teams)	During COVID closures, how often use: Learning material my teachers sent via SMS or WhatsApp™
ST351Q03JA	ST351Q06JA	-0.0183330181930775	0	-52.6175124057896	1.21396821139464e-07	980530.183399998	During COVID closures, how often use: Real-time lessons by a teacher from my school on a video communication program (e.g. ZoomTM, SkypeTM, Google® Meet™, Microsoft® Teams)	During COVID closures, how often use: Recorded lessons or other digital material provided by teachers from my school
ST351Q03JA	ST351Q07JA	-0.0458297004837624	0	-131.535615595939	1.21396821139464e-07	962558.617499998	During COVID closures, how often use: Real-time lessons by a teacher from my school on a video communication program (e.g. ZoomTM, SkypeTM, Google® Meet™, Microsoft® Teams)	During COVID closures, how often use: Recorded lessons or other digital material from other sources (e.g. Khan Academy®, Coursera®)
ST351Q03JA	ST351Q08JA	-0.0331695405752551	0	-95.199748035588	1.21396821139464e-07	940053.310999998	During COVID closures, how often use: Real-time lessons by a teacher from my school on a video communication program (e.g. ZoomTM, SkypeTM, Google® Meet™, Microsoft® Teams)	During COVID closures, how often use: Lessons broadcast over television or radio
ST351Q03JA	ST352Q02JA	0.0350904283937962	0	100.712879455508	1.21396821139464e-07	1043215.5534	During COVID closures, how often use: Real-time lessons by a teacher from my school on a video communication program (e.g. ZoomTM, SkypeTM, Google® Meet™, Microsoft® Teams)	During COVID closures, how often problems with: Problems with Internet access
ST351Q03JA	ST352Q03JA	-0.0230633113389731	0	-66.1939053197052	1.21396821139464e-07	1036662.905	During COVID closures, how often use: Real-time lessons by a teacher from my school on a video communication program (e.g. ZoomTM, SkypeTM, Google® Meet™, Microsoft® Teams)	During COVID closures, how often problems with: Problems with access to school supplies (e.g. paper, pencil)
ST351Q03JA	ST352Q05JA	-0.0155131594672807	0	-44.5242486603136	1.21396821139464e-07	1043958.2744	During COVID closures, how often use: Real-time lessons by a teacher from my school on a video communication program (e.g. ZoomTM, SkypeTM, Google® Meet™, Microsoft® Teams)	During COVID closures, how often problems with: Problems finding time to study because I had household responsibilities
ST351Q03JA	ST353Q02JA	0.0249118047311722	0	71.4992578247708	1.21396821139464e-07	1042209.1081	During COVID closures, how often use: Real-time lessons by a teacher from my school on a video communication program (e.g. ZoomTM, SkypeTM, Google® Meet™, Microsoft® Teams)	During COVID closures, how often did family member: Ask you what you were learning
ST351Q03JA	ST353Q05JA	0.0185358436604736	0	53.1996408602823	1.21396821139464e-07	1031730.0072	During COVID closures, how often use: Real-time lessons by a teacher from my school on a video communication program (e.g. ZoomTM, SkypeTM, Google® Meet™, Microsoft® Teams)	During COVID closures, how often did family member: Check whether you were completing your school assignments
ST351Q03JA	ST354Q08JA	0.0147193103950315	0	42.2458260368543	1.21396821139464e-07	810181.191	During COVID closures, how often use: Real-time lessons by a teacher from my school on a video communication program (e.g. ZoomTM, SkypeTM, Google® Meet™, Microsoft® Teams)	During COVID closures, agree/disagree: My teachers were well prepared to provide instruction remotely.
ST351Q03JA	ST354Q09JA	0.0189339662487569	0	54.3422906960815	1.21396821139464e-07	818129.347199999	During COVID closures, how often use: Real-time lessons by a teacher from my school on a video communication program (e.g. ZoomTM, SkypeTM, Google® Meet™, Microsoft® Teams)	During COVID closures, agree/disagree: I was well prepared to learn on my own.
ST351Q03JA	REPEAT	0.0133371656564614	0	38.2789386884434	1.21396821139464e-07	1683987.733	During COVID closures, how often use: Real-time lessons by a teacher from my school on a video communication program (e.g. ZoomTM, SkypeTM, Google® Meet™, Microsoft® Teams)	Grade repetition
ST351Q03JA	TARDYSD	0.0168287597963335	0	48.3001472006387	1.21396821139464e-07	1680735.4831	During COVID closures, how often use: Real-time lessons by a teacher from my school on a video communication program (e.g. ZoomTM, SkypeTM, Google® Meet™, Microsoft® Teams)	Arriving late for school stricter definition
ST351Q03JA	WORKPAY	-0.0258947692672828	0	-74.3204598837302	1.21396821139464e-07	1687903.861	During COVID closures, how often use: Real-time lessons by a teacher from my school on a video communication program (e.g. ZoomTM, SkypeTM, Google® Meet™, Microsoft® Teams)	Working for pay before or after school
ST351Q03JA	MATHMOT	0.0257820679550405	0	73.9969963583792	1.21396821139464e-07	1689091.8687	During COVID closures, how often use: Real-time lessons by a teacher from my school on a video communication program (e.g. ZoomTM, SkypeTM, Google® Meet™, Microsoft® Teams)	Motivation to do well in mathematics
ST351Q03JA	SCHSUST	0.0191625357467483	0	54.9983069760788	1.21396821139464e-07	1677801.8909	During COVID closures, how often use: Real-time lessons by a teacher from my school on a video communication program (e.g. ZoomTM, SkypeTM, Google® Meet™, Microsoft® Teams)	School actions/activities to sustain learning (WLE)
ST351Q03JA	LEARRES	0.192772699220053	0	553.276050123528	1.21396821139464e-07	1689960.9246	During COVID closures, how often use: Real-time lessons by a teacher from my school on a video communication program (e.g. ZoomTM, SkypeTM, Google® Meet™, Microsoft® Teams)	Types of learning resources used while school was closed (WLE)
ST351Q03JA	SDLEFF	0.0232753355929388	0	66.80243516983	1.21396821139464e-07	1655283.3421	During COVID closures, how often use: Real-time lessons by a teacher from my school on a video communication program (e.g. ZoomTM, SkypeTM, Google® Meet™, Microsoft® Teams)	Self-directed learning self-efficacy (WLE)
ST351Q03JA	MISCED	-0.0162963488673586	0	-46.7720770069981	1.21396821139464e-07	1682234.1216	During COVID closures, how often use: Real-time lessons by a teacher from my school on a video communication program (e.g. ZoomTM, SkypeTM, Google® Meet™, Microsoft® Teams)	Mother’s level of education (ISCED)
ST351Q03JA	FCFMLRTY	0.0171385643955794	0	49.1893159764788	1.21396821139464e-07	1680179.0822	During COVID closures, how often use: Real-time lessons by a teacher from my school on a video communication program (e.g. ZoomTM, SkypeTM, Google® Meet™, Microsoft® Teams)	Familiarity with concepts of finance
ST351Q03JA	FLSCHOOL	-0.0143073173826458	0	-41.0633667597187	1.21396821139464e-07	1674581.5037	During COVID closures, how often use: Real-time lessons by a teacher from my school on a video communication program (e.g. ZoomTM, SkypeTM, Google® Meet™, Microsoft® Teams)	Financial education in school lessons (WLE)
ST351Q03JA	FLCONICT	0.0241816759225672	0	69.40371844113	1.21396821139464e-07	1652606.2137	During COVID closures, how often use: Real-time lessons by a teacher from my school on a video communication program (e.g. ZoomTM, SkypeTM, Google® Meet™, Microsoft® Teams)	Confidence about financial matters using digital devices (WLE)
ST351Q03JA	ICTOUT	0.0213847562552853	0	61.3762919835066	1.21396821139464e-07	1640261.7948	During COVID closures, how often use: Real-time lessons by a teacher from my school on a video communication program (e.g. ZoomTM, SkypeTM, Google® Meet™, Microsoft® Teams)	Use of ICT for school activities outside of the classroom (WLE)
ST351Q04JA	ST351Q05JA	-0.0311175834141779	0	-89.3104350898397	1.21396821139464e-07	919684.051499999	During COVID closures, how often use: Real time lessons by a private tutor on a video communication program (e.g. Zoom™, Skype™, Google® Meet™, Microsoft® Teams)	During COVID closures, how often use: Learning material my teachers sent via SMS or WhatsApp™
ST351Q04JA	ST351Q06JA	-0.0570093753192419	0	-163.622349659763	1.21396821139464e-07	919424.864999998	During COVID closures, how often use: Real time lessons by a private tutor on a video communication program (e.g. Zoom™, Skype™, Google® Meet™, Microsoft® Teams)	During COVID closures, how often use: Recorded lessons or other digital material provided by teachers from my school
ST351Q04JA	ST351Q07JA	-0.0379291423280665	0	-108.860259449346	1.21396821139464e-07	948301.881199999	During COVID closures, how often use: Real time lessons by a private tutor on a video communication program (e.g. Zoom™, Skype™, Google® Meet™, Microsoft® Teams)	During COVID closures, how often use: Recorded lessons or other digital material from other sources (e.g. Khan Academy®, Coursera®)
ST351Q04JA	ST352Q02JA	0.0145849791604951	0	41.8602825695833	1.21396821139464e-07	1040823.6778	During COVID closures, how often use: Real time lessons by a private tutor on a video communication program (e.g. Zoom™, Skype™, Google® Meet™, Microsoft® Teams)	During COVID closures, how often problems with: Problems with Internet access
ST351Q04JA	ST352Q08JA	0.0161825472294456	0	46.4454554419277	1.21396821139464e-07	1038488.9563	During COVID closures, how often use: Real time lessons by a private tutor on a video communication program (e.g. Zoom™, Skype™, Google® Meet™, Microsoft® Teams)	During COVID closures, how often problems with: Problems with finding someone who could help me with my school work
ST351Q04JA	ST353Q04JA	0.0148393467492382	0	42.590341832895	1.21396821139464e-07	1023421.7589	During COVID closures, how often use: Real time lessons by a private tutor on a video communication program (e.g. Zoom™, Skype™, Google® Meet™, Microsoft® Teams)	During COVID closures, how often did family member: Help you access learning materials online
ST351Q04JA	ST353Q07JA	0.0148113051598545	0	42.5098597943275	1.21396821139464e-07	1027821.0279	During COVID closures, how often use: Real time lessons by a private tutor on a video communication program (e.g. Zoom™, Skype™, Google® Meet™, Microsoft® Teams)	During COVID closures, how often did family member: Help you find additional learning resources
ST351Q04JA	ST354Q01JA	0.0153929579912316	0	44.1792589488214	1.21396821139464e-07	797795.469499999	During COVID closures, how often use: Real time lessons by a private tutor on a video communication program (e.g. Zoom™, Skype™, Google® Meet™, Microsoft® Teams)	During COVID closures, agree/disagree: I felt lonely.
ST351Q04JA	TARDYSD	0.0152378080664001	0	43.7339638529132	1.21396821139464e-07	1637911.40220001	During COVID closures, how often use: Real time lessons by a private tutor on a video communication program (e.g. Zoom™, Skype™, Google® Meet™, Microsoft® Teams)	Arriving late for school stricter definition
ST351Q04JA	LEARRES	0.211963998294206	0	608.356910595197	1.21396821139464e-07	1650850.52100001	During COVID closures, how often use: Real time lessons by a private tutor on a video communication program (e.g. Zoom™, Skype™, Google® Meet™, Microsoft® Teams)	Types of learning resources used while school was closed (WLE)
ST351Q04JA	FRINFLFM	0.0140854557135308	0	40.4266025889704	1.21396821139464e-07	1613885.66330001	During COVID closures, how often use: Real time lessons by a private tutor on a video communication program (e.g. Zoom™, Skype™, Google® Meet™, Microsoft® Teams)	Friends’ influence on financial matters (WLE)
ST351Q04JA	ICTHOME	0.0140364943404183	0	40.2860787739598	1.21396821139464e-07	1611928.35420001	During COVID closures, how often use: Real time lessons by a private tutor on a video communication program (e.g. Zoom™, Skype™, Google® Meet™, Microsoft® Teams)	ICT availability outside of school (WLE)
ST351Q04JA	ICTAVHOM	-0.013186836302077	0	-37.8474790899215	1.21396821139464e-07	1616471.30340001	During COVID closures, how often use: Real time lessons by a private tutor on a video communication program (e.g. Zoom™, Skype™, Google® Meet™, Microsoft® Teams)	Availability and Usage of ICT at Home
ST351Q05JA	ST351Q06JA	-0.0599936445771273	0	-172.187487328055	1.21396821139464e-07	961702.363399999	During COVID closures, how often use: Learning material my teachers sent via SMS or WhatsApp™	During COVID closures, how often use: Recorded lessons or other digital material provided by teachers from my school
ST351Q05JA	ST351Q07JA	-0.0465816841040186	0	-133.693880375424	1.21396821139464e-07	947611.270899998	During COVID closures, how often use: Learning material my teachers sent via SMS or WhatsApp™	During COVID closures, how often use: Recorded lessons or other digital material from other sources (e.g. Khan Academy®, Coursera®)
ST351Q05JA	ST351Q08JA	0.042149322559481	0	120.972579599935	1.21396821139464e-07	948055.053199999	During COVID closures, how often use: Learning material my teachers sent via SMS or WhatsApp™	During COVID closures, how often use: Lessons broadcast over television or radio
ST351Q05JA	ST352Q01JA	0.0206819590143185	0	59.3591968082402	1.21396821139464e-07	1024739.149	During COVID closures, how often use: Learning material my teachers sent via SMS or WhatsApp™	During COVID closures, how often problems with: Problems with access to a digital device when I needed it
ST351Q05JA	ST352Q03JA	0.0283946774679275	0	81.4954350774179	1.21396821139464e-07	1052413.0756	During COVID closures, how often use: Learning material my teachers sent via SMS or WhatsApp™	During COVID closures, how often problems with: Problems with access to school supplies (e.g. paper, pencil)
ST351Q05JA	ST352Q05JA	0.0150149009967087	0	43.0941992827096	1.21396821139464e-07	1025801.6294	During COVID closures, how often use: Learning material my teachers sent via SMS or WhatsApp™	During COVID closures, how often problems with: Problems finding time to study because I had household responsibilities
ST351Q05JA	ST352Q06JA	-0.0231091106940648	0	-66.3253538411289	1.21396821139464e-07	1029612.092	During COVID closures, how often use: Learning material my teachers sent via SMS or WhatsApp™	During COVID closures, how often problems with: Problems with motivating myself to do school work
ST351Q05JA	ST353Q06JA	0.0193737515086736	0	55.6045163768638	1.21396821139464e-07	1035156.6299	During COVID closures, how often use: Learning material my teachers sent via SMS or WhatsApp™	During COVID closures, how often did family member: Explain new content to you
ST351Q05JA	ST353Q07JA	0.0258070625099278	0	74.068733117052	1.21396821139464e-07	1022508.4717	During COVID closures, how often use: Learning material my teachers sent via SMS or WhatsApp™	During COVID closures, how often did family member: Help you find additional learning resources
ST351Q05JA	ST354Q05JA	0.0163637605638516	0	46.9655550115013	1.21396821139464e-07	843480.530699999	During COVID closures, how often use: Learning material my teachers sent via SMS or WhatsApp™	During COVID closures, agree/disagree: I was motivated to learn.
ST351Q05JA	EXERPRAC	0.0131611355990925	0	37.7737156187962	1.21396821139464e-07	1683971.4503	During COVID closures, how often use: Learning material my teachers sent via SMS or WhatsApp™	Exercise or practice a sport before or after school
ST351Q05JA	MATHPREF	0.015631065696979	0	44.8626507956593	1.21396821139464e-07	1675920.8269	During COVID closures, how often use: Learning material my teachers sent via SMS or WhatsApp™	Preference of Math over other core subjects
ST351Q05JA	EXPOFA	0.0139792749919382	0	40.1218537812828	1.21396821139464e-07	1668095.5793	During COVID closures, how often use: Learning material my teachers sent via SMS or WhatsApp™	Exposure to Formal and Applied Mathematics Tasks (WLE)
ST351Q05JA	EXPO21ST	0.0162346383201229	0	46.594961845133	1.21396821139464e-07	1665657.808	During COVID closures, how often use: Learning material my teachers sent via SMS or WhatsApp™	Exposure to Mathematical Reasoning and 21st century mathematics tasks (WLE)
ST351Q05JA	LEARRES	0.262285509405149	0	752.784451509215	1.21396821139464e-07	1683314.7201	During COVID closures, how often use: Learning material my teachers sent via SMS or WhatsApp™	Types of learning resources used while school was closed (WLE)
ST351Q05JA	FCFMLRTY	-0.0243347374526279	0	-69.8430196446742	1.21396821139464e-07	1671672.1311	During COVID closures, how often use: Learning material my teachers sent via SMS or WhatsApp™	Familiarity with concepts of finance
ST351Q05JA	FLCONICT	-0.0184472624427032	0	-52.9454043087302	1.21396821139464e-07	1644848.9034	During COVID closures, how often use: Learning material my teachers sent via SMS or WhatsApp™	Confidence about financial matters using digital devices (WLE)
ST351Q05JA	ACCESSFA	0.0142939959266877	0	41.0251329093642	1.21396821139464e-07	1640676.1666	During COVID closures, how often use: Learning material my teachers sent via SMS or WhatsApp™	Access to money and financial products, financial activities (WLE)
ST351Q05JA	ICTFEED	0.0143718999747565	0	41.2487249645594	1.21396821139464e-07	1632563.3262	During COVID closures, how often use: Learning material my teachers sent via SMS or WhatsApp™	Support or feedback via ICT (WLE)
ST351Q06JA	ST351Q07JA	-0.013800416083174	0	-39.6085116380704	1.21396821139464e-07	956315.146799998	During COVID closures, how often use: Recorded lessons or other digital material provided by teachers from my school	During COVID closures, how often use: Recorded lessons or other digital material from other sources (e.g. Khan Academy®, Coursera®)
ST351Q06JA	ST351Q08JA	-0.0197501769647141	0	-56.6848933717738	1.21396821139464e-07	939192.236499999	During COVID closures, how often use: Recorded lessons or other digital material provided by teachers from my school	During COVID closures, how often use: Lessons broadcast over television or radio
ST351Q06JA	ST352Q05JA	0.0134191462858182	0	38.5142309211125	1.21396821139464e-07	1060922.2397	During COVID closures, how often use: Recorded lessons or other digital material provided by teachers from my school	During COVID closures, how often problems with: Problems finding time to study because I had household responsibilities
ST351Q06JA	ST352Q07JA	0.0155397139680929	0	44.6004626127137	1.21396821139464e-07	1028711.0014	During COVID closures, how often use: Recorded lessons or other digital material provided by teachers from my school	During COVID closures, how often problems with: Problems with understanding my school assignments
ST351Q06JA	ST353Q01JA	0.0157492088557844	0	45.2017329401613	1.21396821139464e-07	1049066.5975	During COVID closures, how often use: Recorded lessons or other digital material provided by teachers from my school	During COVID closures, how often did family member: Help you with your school work
ST351Q06JA	ST353Q05JA	0.0170901444723775	0	49.0503461744019	1.21396821139464e-07	1010226.2517	During COVID closures, how often use: Recorded lessons or other digital material provided by teachers from my school	During COVID closures, how often did family member: Check whether you were completing your school assignments
ST351Q06JA	ST354Q09JA	-0.014176563393839	0	-40.688090329199	1.21396821139464e-07	799168.838199999	During COVID closures, how often use: Recorded lessons or other digital material provided by teachers from my school	During COVID closures, agree/disagree: I was well prepared to learn on my own.
ST351Q06JA	MATHMOT	-0.0170281825045257	0	-48.8725094113665	1.21396821139464e-07	1664669.5787	During COVID closures, how often use: Recorded lessons or other digital material provided by teachers from my school	Motivation to do well in mathematics
ST351Q06JA	BELONG	-0.0197224077541622	0	-56.6051930864566	1.21396821139464e-07	1665968.8528	During COVID closures, how often use: Recorded lessons or other digital material provided by teachers from my school	Sense of belonging (WLE)
ST351Q06JA	BULLIED	-0.0138084903367937	0	-39.6316855167807	1.21396821139464e-07	1670555.9282	During COVID closures, how often use: Recorded lessons or other digital material provided by teachers from my school	Being bullied (WLE)
ST351Q06JA	COGACRCO	0.0188642892406863	0	54.1423110310889	1.21396821139464e-07	1656250.4461	During COVID closures, how often use: Recorded lessons or other digital material provided by teachers from my school	Cognitive activation in mathematics: Foster reasoning Version B (WLE)
ST351Q06JA	LEARRES	0.365235162957376	0	1048.25978546167	1.21396821139464e-07	1673272.1965	During COVID closures, how often use: Recorded lessons or other digital material provided by teachers from my school	Types of learning resources used while school was closed (WLE)
ST351Q06JA	SDLEFF	0.0383428128767527	0	110.047533415813	1.21396821139464e-07	1640470.941	During COVID closures, how often use: Recorded lessons or other digital material provided by teachers from my school	Self-directed learning self-efficacy (WLE)
ST351Q06JA	FLFAMILY	-0.0148456393994335	0	-42.6084023396937	1.21396821139464e-07	1653265.8184	During COVID closures, how often use: Recorded lessons or other digital material provided by teachers from my school	Parental involvement in matters of FL (WLE)
ST351Q06JA	ATTCONFM	-0.0172406954278	0	-49.4824417890585	1.21396821139464e-07	1634787.493	During COVID closures, how often use: Recorded lessons or other digital material provided by teachers from my school	Attitudes towards and confidence about financial matters (WLE)
ST351Q06JA	FRINFLFM	-0.014269240999769	0	-40.9540839058379	1.21396821139464e-07	1628502.6405	During COVID closures, how often use: Recorded lessons or other digital material provided by teachers from my school	Friends’ influence on financial matters (WLE)
ST351Q06JA	ICTQUAL	0.0177096680848984	0	50.8284380861751	1.21396821139464e-07	1629546.2095	During COVID closures, how often use: Recorded lessons or other digital material provided by teachers from my school	Quality of access to ICT (WLE)
ST351Q06JA	ICTOUT	0.0262293866326452	0	75.2808436671161	1.21396821139464e-07	1618304.8733	During COVID closures, how often use: Recorded lessons or other digital material provided by teachers from my school	Use of ICT for school activities outside of the classroom (WLE)
ST351Q06JA	PV8MCSS	0.0141034160876752	0	40.4781505773813	1.21396821139464e-07	1674272.2895	During COVID closures, how often use: Recorded lessons or other digital material provided by teachers from my school	Plausible Value 8 in Content Subscale of Mathematics - Space and Shape
ST351Q07JA	ST351Q08JA	-0.0197550054119953	0	-56.6987514764265	1.21396821139464e-07	933019.376199999	During COVID closures, how often use: Recorded lessons or other digital material from other sources (e.g. Khan Academy®, Coursera®)	During COVID closures, how often use: Lessons broadcast over television or radio
ST351Q07JA	ST353Q07JA	0.0215087270113395	0	61.7320998884538	1.21396821139464e-07	1003398.1365	During COVID closures, how often use: Recorded lessons or other digital material from other sources (e.g. Khan Academy®, Coursera®)	During COVID closures, how often did family member: Help you find additional learning resources
ST351Q07JA	ST354Q02JA	0.0172466511840327	0	49.4995353780225	1.21396821139464e-07	825791.908299999	During COVID closures, how often use: Recorded lessons or other digital material from other sources (e.g. Khan Academy®, Coursera®)	During COVID closures, agree/disagree: I enjoyed learning by myself.
ST351Q07JA	ST354Q03JA	0.0182967225149116	0	52.5133403444269	1.21396821139464e-07	844967.767999999	During COVID closures, how often use: Recorded lessons or other digital material from other sources (e.g. Khan Academy®, Coursera®)	During COVID closures, agree/disagree: My teachers were available when I needed help (e.g. through virtual office hours, email, chat).
ST351Q07JA	MISSSC	-0.0187978270724696	0	-53.9515582633871	1.21396821139464e-07	1678325.752	During COVID closures, how often use: Recorded lessons or other digital material from other sources (e.g. Khan Academy®, Coursera®)	Missing school for more than 3 months
ST351Q07JA	BULLIED	0.014514147245482	0	41.6569882114106	1.21396821139464e-07	1674857.2856	During COVID closures, how often use: Recorded lessons or other digital material from other sources (e.g. Khan Academy®, Coursera®)	Being bullied (WLE)
ST351Q07JA	COGACRCO	0.0153538266032045	0	44.0669481294416	1.21396821139464e-07	1661815.8624	During COVID closures, how often use: Recorded lessons or other digital material from other sources (e.g. Khan Academy®, Coursera®)	Cognitive activation in mathematics: Foster reasoning Version B (WLE)
ST351Q07JA	MATHEFF	0.0154351705573814	0	44.3004130435633	1.21396821139464e-07	1668910.1419	During COVID closures, how often use: Recorded lessons or other digital material from other sources (e.g. Khan Academy®, Coursera®)	Mathematics self-efficacy: formal and applied mathematics - response options reversed in 2022 (WLE)
ST351Q07JA	LEARRES	0.340425551859191	0	977.053833119658	1.21396821139464e-07	1677652.1433	During COVID closures, how often use: Recorded lessons or other digital material from other sources (e.g. Khan Academy®, Coursera®)	Types of learning resources used while school was closed (WLE)
ST351Q07JA	SDLEFF	0.0196958698450359	0	56.529026753779	1.21396821139464e-07	1649303.9319	During COVID closures, how often use: Recorded lessons or other digital material from other sources (e.g. Khan Academy®, Coursera®)	Self-directed learning self-efficacy (WLE)
ST351Q07JA	FLSCHOOL	0.0153453931284987	0	44.0427432519204	1.21396821139464e-07	1657204.8907	During COVID closures, how often use: Recorded lessons or other digital material from other sources (e.g. Khan Academy®, Coursera®)	Financial education in school lessons (WLE)
ST351Q07JA	ATTCONFM	0.0166491561726989	0	47.7846676546528	1.21396821139464e-07	1639925.657	During COVID closures, how often use: Recorded lessons or other digital material from other sources (e.g. Khan Academy®, Coursera®)	Attitudes towards and confidence about financial matters (WLE)
ST351Q07JA	FRINFLFM	-0.0166077499769385	0	-47.6658279199102	1.21396821139464e-07	1635852.6408	During COVID closures, how often use: Recorded lessons or other digital material from other sources (e.g. Khan Academy®, Coursera®)	Friends’ influence on financial matters (WLE)
ST351Q07JA	ICTREG	0.0154982453079783	0	44.4814435993109	1.21396821139464e-07	1623056.9547	During COVID closures, how often use: Recorded lessons or other digital material from other sources (e.g. Khan Academy®, Coursera®)	Views of regulated ICT use in school (WLE)
ST351Q07JA	ICTDISTR	0.0143349738500859	0	41.1427434615417	1.21396821139464e-07	1360880.1319	During COVID closures, how often use: Recorded lessons or other digital material from other sources (e.g. Khan Academy®, Coursera®)	Distress from online content and cyberbullying
ST351Q07JA	PV8MPFS	-0.0134912448821955	0	-38.7211607757263	1.21396821139464e-07	1678325.752	During COVID closures, how often use: Recorded lessons or other digital material from other sources (e.g. Khan Academy®, Coursera®)	Plausible Value 8 in Process Subscale of Mathematics - Formulating Situations Mathematically
ST351Q08JA	ST352Q02JA	0.0182090519364547	0	52.2617174146402	1.21396821139464e-07	1034743.404	During COVID closures, how often use: Lessons broadcast over television or radio	During COVID closures, how often problems with: Problems with Internet access
ST351Q08JA	ST352Q03JA	0.0262574446482995	0	75.3613728506483	1.21396821139464e-07	1020034.4249	During COVID closures, how often use: Lessons broadcast over television or radio	During COVID closures, how often problems with: Problems with access to school supplies (e.g. paper, pencil)
ST351Q08JA	ST352Q07JA	-0.0220262144372443	0	-63.2173382035864	1.21396821139464e-07	1022374.4903	During COVID closures, how often use: Lessons broadcast over television or radio	During COVID closures, how often problems with: Problems with understanding my school assignments
ST351Q08JA	ST352Q08JA	0.0146465905620697	0	42.0371131739357	1.21396821139464e-07	1055106.6237	During COVID closures, how often use: Lessons broadcast over television or radio	During COVID closures, how often problems with: Problems with finding someone who could help me with my school work
ST351Q08JA	ST353Q03JA	0.0145614489608098	0	41.7927486501374	1.21396821139464e-07	1036755.2274	During COVID closures, how often use: Lessons broadcast over television or radio	During COVID closures, how often did family member: Help you create a learning schedule
ST351Q08JA	ST353Q04JA	0.0140207869982442	0	40.2409972023929	1.21396821139464e-07	1036477.9394	During COVID closures, how often use: Lessons broadcast over television or radio	During COVID closures, how often did family member: Help you access learning materials online
ST351Q08JA	ST353Q05JA	-0.0241632607497645	0	-69.3508651371516	1.21396821139464e-07	1024309.5706	During COVID closures, how often use: Lessons broadcast over television or radio	During COVID closures, how often did family member: Check whether you were completing your school assignments
ST351Q08JA	ST353Q06JA	0.0181461532625617	0	52.0811922158422	1.21396821139464e-07	1008801.1194	During COVID closures, how often use: Lessons broadcast over television or radio	During COVID closures, how often did family member: Explain new content to you
ST351Q08JA	ST353Q07JA	0.0256615958182126	0	73.6512298246131	1.21396821139464e-07	1009285.0233	During COVID closures, how often use: Lessons broadcast over television or radio	During COVID closures, how often did family member: Help you find additional learning resources
ST351Q08JA	ST353Q08JA	0.0300185786523679	0	86.1561865051527	1.21396821139464e-07	1045478.9155	During COVID closures, how often use: Lessons broadcast over television or radio	During COVID closures, how often did family member: Teach you additional topics not part of your school assignments
ST351Q08JA	ST354Q09JA	0.014790875003607	0	42.4512232954987	1.21396821139464e-07	811788.3451	During COVID closures, how often use: Lessons broadcast over television or radio	During COVID closures, agree/disagree: I was well prepared to learn on my own.
ST351Q08JA	IMMIG	0.0250276788750471	0	71.8318276798071	1.21396821139464e-07	1591307.1712	During COVID closures, how often use: Lessons broadcast over television or radio	Index on immigrant background (OECD definition)
ST351Q08JA	WORKHOME	0.0170140985015219	0	48.8320869781929	1.21396821139464e-07	1661428.3842	During COVID closures, how often use: Lessons broadcast over television or radio	Working in household/take care of family members before or after school
ST351Q08JA	EXPECEDU	0.0229085406847042	0	65.7496987665191	1.21396821139464e-07	1627843.3824	During COVID closures, how often use: Lessons broadcast over television or radio	Highest expected educational level
ST351Q08JA	SISCO	-0.014930722731099	0	-42.8525996241936	1.21396821139464e-07	1619957.0463	During COVID closures, how often use: Lessons broadcast over television or radio	Clear idea about future job
ST351Q08JA	BELONG	-0.0188182231350966	0	-54.0100969102701	1.21396821139464e-07	1658613.0338	During COVID closures, how often use: Lessons broadcast over television or radio	Sense of belonging (WLE)
ST351Q08JA	DISCLIM	0.019690382979228	0	56.5132789250976	1.21396821139464e-07	1650307.0735	During COVID closures, how often use: Lessons broadcast over television or radio	Disciplinary climate in mathematics (WLE)
ST351Q08JA	MATHEF21	0.0162978832161321	0	46.7764807344572	1.21396821139464e-07	1644334.8396	During COVID closures, how often use: Lessons broadcast over television or radio	Mathematics self-efficacy: mathematical reasoning and 21st century skills (WLE)
ST351Q08JA	MATHPERS	-0.0194169542490692	0	-55.7285123662195	1.21396821139464e-07	1646500.3481	During COVID closures, how often use: Lessons broadcast over television or radio	Effort and Persistence in Mathematics (WLE)
ST351Q08JA	LEARRES	0.138272765935207	0	396.856038670482	1.21396821139464e-07	1662253.8109	During COVID closures, how often use: Lessons broadcast over television or radio	Types of learning resources used while school was closed (WLE)
ST351Q08JA	ACCESSFP	0.0254367473518036	0	73.0058932604914	1.21396821139464e-07	1637593.8977	During COVID closures, how often use: Lessons broadcast over television or radio	Access to money and financial products, sources of money (WLE)
ST351Q08JA	ACCESSFA	0.0131295939500313	0	37.6831880748155	1.21396821139464e-07	1623269.1632	During COVID closures, how often use: Lessons broadcast over television or radio	Access to money and financial products, financial activities (WLE)
ST351Q08JA	ICTFEED	0.0244839014064825	0	70.2711344324186	1.21396821139464e-07	1615784.1922	During COVID closures, how often use: Lessons broadcast over television or radio	Support or feedback via ICT (WLE)
ST351Q08JA	ICTOUT	-0.0138556696226011	0	-39.7670945710961	1.21396821139464e-07	1612818.7798	During COVID closures, how often use: Lessons broadcast over television or radio	Use of ICT for school activities outside of the classroom (WLE)
ST351Q08JA	ICTWKDY	0.0166209874671909	0	47.7038207806734	1.21396821139464e-07	1603402.6761	During COVID closures, how often use: Lessons broadcast over television or radio	Frequency of ICT activity (weekday) (WLE)
ST351Q08JA	ICTREG	0.0190572070859144	0	54.6960036641121	1.21396821139464e-07	1607930.9115	During COVID closures, how often use: Lessons broadcast over television or radio	Views of regulated ICT use in school (WLE)
ST351Q08JA	PV9MPIN	-0.0160545945491123	0	-46.0782190341585	1.21396821139464e-07	1664873.1839	During COVID closures, how often use: Lessons broadcast over television or radio	Plausible Value 9 in Process Subscale of Mathematics - Interpreting, Applying, and Evaluating Mathematical Outcomes
ST352Q01JA	ST352Q02JA	0.0590019735719681	0	169.341296871749	1.21396821139464e-07	956668.238799998	During COVID closures, how often problems with: Problems with access to a digital device when I needed it	During COVID closures, how often problems with: Problems with Internet access
ST352Q01JA	ST352Q03JA	0.0283140598826179	0	81.2640549112894	1.21396821139464e-07	933747.609299998	During COVID closures, how often problems with: Problems with access to a digital device when I needed it	During COVID closures, how often problems with: Problems with access to school supplies (e.g. paper, pencil)
ST352Q01JA	ST352Q04JA	-0.0225846691172233	0	-64.8201564489184	1.21396821139464e-07	929138.768099997	During COVID closures, how often problems with: Problems with access to a digital device when I needed it	During COVID closures, how often problems with: Problems with finding a quiet place to study
ST352Q01JA	ST352Q05JA	-0.0170748491623739	0	-49.0064471744999	1.21396821139464e-07	967225.378799998	During COVID closures, how often problems with: Problems with access to a digital device when I needed it	During COVID closures, how often problems with: Problems finding time to study because I had household responsibilities
ST352Q01JA	ST352Q06JA	-0.0318990493227402	0	-91.5533168513385	1.21396821139464e-07	960335.174999999	During COVID closures, how often problems with: Problems with access to a digital device when I needed it	During COVID closures, how often problems with: Problems with motivating myself to do school work
ST352Q01JA	ST352Q07JA	-0.0240876634067788	0	-69.1338935457584	1.21396821139464e-07	934960.585199999	During COVID closures, how often problems with: Problems with access to a digital device when I needed it	During COVID closures, how often problems with: Problems with understanding my school assignments
ST352Q01JA	ST352Q08JA	-0.0223200828764018	0	-64.0607686786011	1.21396821139464e-07	979300.359099998	During COVID closures, how often problems with: Problems with access to a digital device when I needed it	During COVID closures, how often problems with: Problems with finding someone who could help me with my school work
ST352Q01JA	ST353Q01JA	0.0185092147518024	0	53.1232133502236	1.21396821139464e-07	1043976.3507	During COVID closures, how often problems with: Problems with access to a digital device when I needed it	During COVID closures, how often did family member: Help you with your school work
ST352Q01JA	ST353Q03JA	0.0146336397185969	0	41.9999430167953	1.21396821139464e-07	1035321.8557	During COVID closures, how often problems with: Problems with access to a digital device when I needed it	During COVID closures, how often did family member: Help you create a learning schedule
ST352Q01JA	ST353Q04JA	0.015398152869694	0	44.1941687459461	1.21396821139464e-07	1047996.9132	During COVID closures, how often problems with: Problems with access to a digital device when I needed it	During COVID closures, how often did family member: Help you access learning materials online
ST352Q01JA	MISSSC	-0.0179113006216493	0	-51.4071427158308	1.21396821139464e-07	1673042.1984	During COVID closures, how often problems with: Problems with access to a digital device when I needed it	Missing school for more than 3 months
ST352Q01JA	TARDYSD	0.0134317636822305	0	38.5504440533562	1.21396821139464e-07	1658466.9641	During COVID closures, how often problems with: Problems with access to a digital device when I needed it	Arriving late for school stricter definition
ST352Q01JA	STUDYHMW	0.0147578225147979	0	42.3563594972067	1.21396821139464e-07	1672521.3499	During COVID closures, how often problems with: Problems with access to a digital device when I needed it	Studying for school or homework before or after school
ST352Q01JA	MATHPREF	-0.0193697749792263	0	-55.5931033577241	1.21396821139464e-07	1664076.3096	During COVID closures, how often problems with: Problems with access to a digital device when I needed it	Preference of Math over other core subjects
ST352Q01JA	MATHMOT	0.0230831137836496	0	66.2507402263996	1.21396821139464e-07	1662877.0806	During COVID closures, how often problems with: Problems with access to a digital device when I needed it	Motivation to do well in mathematics
ST352Q01JA	FEELSAFE	-0.0196550496775825	0	-56.4118689762233	1.21396821139464e-07	1672087.3136	During COVID closures, how often problems with: Problems with access to a digital device when I needed it	Feeling safe (WLE)
ST352Q01JA	PROBSELF	0.219339496710521	0	629.525295164077	1.21396821139464e-07	1672515.1387	During COVID closures, how often problems with: Problems with access to a digital device when I needed it	Problems with self-directed learning (WLE)
ST352Q01JA	SDLEFF	-0.0192196851959249	0	-55.1623313510816	1.21396821139464e-07	1641661.2565	During COVID closures, how often problems with: Problems with access to a digital device when I needed it	Self-directed learning self-efficacy (WLE)
ST352Q01JA	FLSCHOOL	0.015488124097767	0	44.4523947597666	1.21396821139464e-07	1654306.3469	During COVID closures, how often problems with: Problems with access to a digital device when I needed it	Financial education in school lessons (WLE)
ST352Q01JA	ACCESSFP	0.0140330145783532	0	40.2760915246317	1.21396821139464e-07	1639601.1224	During COVID closures, how often problems with: Problems with access to a digital device when I needed it	Access to money and financial products, sources of money (WLE)
ST352Q01JA	FRINFLFM	0.0139283681378558	0	39.9757462501601	1.21396821139464e-07	1631198.051	During COVID closures, how often problems with: Problems with access to a digital device when I needed it	Friends’ influence on financial matters (WLE)
ST352Q01JA	ICTREG	0.014826836466319	0	42.5544361266022	1.21396821139464e-07	1618766.3918	During COVID closures, how often problems with: Problems with access to a digital device when I needed it	Views of regulated ICT use in school (WLE)
ST352Q01JA	ICTEFFIC	-0.0205262442948003	0	-58.9122806976619	1.21396821139464e-07	1576027.1137	During COVID closures, how often problems with: Problems with access to a digital device when I needed it	Self-efficacy in digital competencies (WLE)
ST352Q02JA	ST352Q04JA	-0.0213222612619832	0	-61.1969253865425	1.21396821139464e-07	943168.836199998	During COVID closures, how often problems with: Problems with Internet access	During COVID closures, how often problems with: Problems with finding a quiet place to study
ST352Q02JA	ST352Q05JA	-0.0340289185722563	0	-97.6662449289116	1.21396821139464e-07	970544.493999998	During COVID closures, how often problems with: Problems with Internet access	During COVID closures, how often problems with: Problems finding time to study because I had household responsibilities
ST352Q02JA	ST352Q06JA	-0.0232705504055003	0	-66.7887012250557	1.21396821139464e-07	973374.947399999	During COVID closures, how often problems with: Problems with Internet access	During COVID closures, how often problems with: Problems with motivating myself to do school work
ST352Q02JA	ST352Q07JA	-0.0290804014375279	0	-83.4635283339348	1.21396821139464e-07	972476.433499999	During COVID closures, how often problems with: Problems with Internet access	During COVID closures, how often problems with: Problems with understanding my school assignments
ST352Q02JA	ST352Q08JA	-0.0210373074065794	0	-60.3790806179464	1.21396821139464e-07	985296.587299998	During COVID closures, how often problems with: Problems with Internet access	During COVID closures, how often problems with: Problems with finding someone who could help me with my school work
ST352Q02JA	ST353Q05JA	-0.0142381508471299	0	-40.8648521996912	1.21396821139464e-07	1036369.2056	During COVID closures, how often problems with: Problems with Internet access	During COVID closures, how often did family member: Check whether you were completing your school assignments
ST352Q02JA	ST353Q06JA	0.0147460546518746	0	42.3225846071785	1.21396821139464e-07	1051818.8256	During COVID closures, how often problems with: Problems with Internet access	During COVID closures, how often did family member: Explain new content to you
ST352Q02JA	ST354Q01JA	0.0179991896013051	0	51.6593924779087	1.21396821139464e-07	806786.074599999	During COVID closures, how often problems with: Problems with Internet access	During COVID closures, agree/disagree: I felt lonely.
ST352Q02JA	ST354Q04JA	0.0173294302915547	0	49.7371193192538	1.21396821139464e-07	847570.977899999	During COVID closures, how often problems with: Problems with Internet access	During COVID closures, agree/disagree: I felt anxious about school work.
ST352Q02JA	ST354Q09JA	-0.020132874257438	0	-57.7832711367162	1.21396821139464e-07	818564.920699999	During COVID closures, how often problems with: Problems with Internet access	During COVID closures, agree/disagree: I was well prepared to learn on my own.
ST352Q02JA	MATHPREF	0.0168515564563986	0	48.3655757913462	1.21396821139464e-07	1690016.47300001	During COVID closures, how often problems with: Problems with Internet access	Preference of Math over other core subjects
ST352Q02JA	PROBSELF	0.245356803384398	0	704.197449102967	1.21396821139464e-07	1697685.95010001	During COVID closures, how often problems with: Problems with Internet access	Problems with self-directed learning (WLE)
ST352Q02JA	FISCED	-0.0190216980636081	0	-54.594089380166	1.21396821139464e-07	1658053.4613	During COVID closures, how often problems with: Problems with Internet access	Father’s level of education (ISCED)
ST352Q02JA	ICTRES	-0.0229087166263386	0	-65.7502037358064	1.21396821139464e-07	1698561.17660001	During COVID closures, how often problems with: Problems with Internet access	ICT Resources (WLE)
ST352Q02JA	ICTQUAL	-0.0169218336628905	0	-48.5672780831067	1.21396821139464e-07	1660966.0723	During COVID closures, how often problems with: Problems with Internet access	Quality of access to ICT (WLE)
ST352Q02JA	ICTEFFIC	-0.0177981120066023	0	-51.0822805849092	1.21396821139464e-07	1595945.3621	During COVID closures, how often problems with: Problems with Internet access	Self-efficacy in digital competencies (WLE)
ST352Q02JA	PV6MPFS	-0.0139373607643868	0	-40.0015559467997	1.21396821139464e-07	1698561.17660001	During COVID closures, how often problems with: Problems with Internet access	Plausible Value 6 in Process Subscale of Mathematics - Formulating Situations Mathematically
ST352Q03JA	ST352Q06JA	-0.0328827301258375	0	-94.3765746649294	1.21396821139464e-07	933269.366499998	During COVID closures, how often problems with: Problems with access to school supplies (e.g. paper, pencil)	During COVID closures, how often problems with: Problems with motivating myself to do school work
ST352Q03JA	ST352Q07JA	-0.0273021170768992	0	-78.3596824520966	1.21396821139464e-07	946181.773399998	During COVID closures, how often problems with: Problems with access to school supplies (e.g. paper, pencil)	During COVID closures, how often problems with: Problems with understanding my school assignments
ST352Q03JA	ST352Q08JA	-0.0142180584250595	0	-40.807185030193	1.21396821139464e-07	973983.959599999	During COVID closures, how often problems with: Problems with access to school supplies (e.g. paper, pencil)	During COVID closures, how often problems with: Problems with finding someone who could help me with my school work
ST352Q03JA	ST353Q03JA	0.0192880076988712	0	55.3584234570573	1.21396821139464e-07	1030768.9419	During COVID closures, how often problems with: Problems with access to school supplies (e.g. paper, pencil)	During COVID closures, how often did family member: Help you create a learning schedule
ST352Q03JA	ST353Q05JA	-0.0183981354097561	0	-52.804405034179	1.21396821139464e-07	1016431.6505	During COVID closures, how often problems with: Problems with access to school supplies (e.g. paper, pencil)	During COVID closures, how often did family member: Check whether you were completing your school assignments
ST352Q03JA	ST354Q02JA	-0.0140818700525846	0	-40.4163113997439	1.21396821139464e-07	833882.761199998	During COVID closures, how often problems with: Problems with access to school supplies (e.g. paper, pencil)	During COVID closures, agree/disagree: I enjoyed learning by myself.
ST352Q03JA	ST354Q03JA	-0.0141645024828806	0	-40.6534743633339	1.21396821139464e-07	832042.0998	During COVID closures, how often problems with: Problems with access to school supplies (e.g. paper, pencil)	During COVID closures, agree/disagree: My teachers were available when I needed help (e.g. through virtual office hours, email, chat).
ST352Q03JA	ST354Q04JA	0.0132891865372475	0	38.1412340358942	1.21396821139464e-07	836793.172899998	During COVID closures, how often problems with: Problems with access to school supplies (e.g. paper, pencil)	During COVID closures, agree/disagree: I felt anxious about school work.
ST352Q03JA	ST354Q07JA	-0.014149836101307	0	-40.6113804480673	1.21396821139464e-07	832643.270299998	During COVID closures, how often problems with: Problems with access to school supplies (e.g. paper, pencil)	During COVID closures, agree/disagree: I improved my skills in using digital devices for learning purposes.
ST352Q03JA	ST354Q08JA	-0.0145201841899574	0	-41.6743148183818	1.21396821139464e-07	806944.979399999	During COVID closures, how often problems with: Problems with access to school supplies (e.g. paper, pencil)	During COVID closures, agree/disagree: My teachers were well prepared to provide instruction remotely.
ST352Q03JA	IMMIG	0.0138849733925125	0	39.8511991882742	1.21396821139464e-07	1604843.7786	During COVID closures, how often problems with: Problems with access to school supplies (e.g. paper, pencil)	Index on immigrant background (OECD definition)
ST352Q03JA	REPEAT	0.0172879153380107	0	49.6179674392894	1.21396821139464e-07	1658769.95070001	During COVID closures, how often problems with: Problems with access to school supplies (e.g. paper, pencil)	Grade repetition
ST352Q03JA	WORKPAY	0.0149862996430299	0	43.0121106671763	1.21396821139464e-07	1666681.91280001	During COVID closures, how often problems with: Problems with access to school supplies (e.g. paper, pencil)	Working for pay before or after school
ST352Q03JA	WORKHOME	0.0177836973986959	0	51.0409092841037	1.21396821139464e-07	1668903.47390001	During COVID closures, how often problems with: Problems with access to school supplies (e.g. paper, pencil)	Working in household/take care of family members before or after school
ST352Q03JA	SISCO	-0.015582470548722	0	-44.7231780809462	1.21396821139464e-07	1621534.2475	During COVID closures, how often problems with: Problems with access to school supplies (e.g. paper, pencil)	Clear idea about future job
ST352Q03JA	SCHRISK	0.0200732104312942	0	57.6120302597784	1.21396821139464e-07	1668198.98640001	During COVID closures, how often problems with: Problems with access to school supplies (e.g. paper, pencil)	School safety risks (WLE)
ST352Q03JA	EXPOFA	0.0146512106299018	0	42.0503732096763	1.21396821139464e-07	1656276.83370001	During COVID closures, how often problems with: Problems with access to school supplies (e.g. paper, pencil)	Exposure to Formal and Applied Mathematics Tasks (WLE)
ST352Q03JA	EXPO21ST	-0.0132655855012323	0	-38.0734968094187	1.21396821139464e-07	1652387.31790001	During COVID closures, how often problems with: Problems with access to school supplies (e.g. paper, pencil)	Exposure to Mathematical Reasoning and 21st century mathematics tasks (WLE)
ST352Q03JA	PROBSELF	0.220025881673054	0	631.495285533413	1.21396821139464e-07	1670535.76480001	During COVID closures, how often problems with: Problems with access to school supplies (e.g. paper, pencil)	Problems with self-directed learning (WLE)
ST352Q03JA	FCFMLRTY	-0.0195267083081484	0	-56.0435169936281	1.21396821139464e-07	1658564.01100001	During COVID closures, how often problems with: Problems with access to school supplies (e.g. paper, pencil)	Familiarity with concepts of finance
ST352Q03JA	FLSCHOOL	0.0307000037069924	0	88.1119414652855	1.21396821139464e-07	1651985.83820001	During COVID closures, how often problems with: Problems with access to school supplies (e.g. paper, pencil)	Financial education in school lessons (WLE)
ST352Q03JA	FLMULTSB	-0.0181792533699813	0	-52.1761926840924	1.21396821139464e-07	1390214.6217	During COVID closures, how often problems with: Problems with access to school supplies (e.g. paper, pencil)	Financial education in school lessons, multiple subjects (WLE)
ST352Q03JA	ACCESSFP	0.0139202138881208	0	39.9523427749617	1.21396821139464e-07	1644873.18030001	During COVID closures, how often problems with: Problems with access to school supplies (e.g. paper, pencil)	Access to money and financial products, sources of money (WLE)
ST352Q03JA	FRINFLFM	0.0235598438978357	0	67.6190011659363	1.21396821139464e-07	1626250.9987	During COVID closures, how often problems with: Problems with access to school supplies (e.g. paper, pencil)	Friends’ influence on financial matters (WLE)
ST352Q03JA	ICTQUAL	-0.02649101123449	0	-76.0317312508325	1.21396821139464e-07	1629773.1954	During COVID closures, how often problems with: Problems with access to school supplies (e.g. paper, pencil)	Quality of access to ICT (WLE)
ST352Q03JA	ICTWKDY	0.0197216056624559	0	56.6028910066864	1.21396821139464e-07	1611802.709	During COVID closures, how often problems with: Problems with access to school supplies (e.g. paper, pencil)	Frequency of ICT activity (weekday) (WLE)
ST352Q03JA	PV2MCCR	-0.0174822734525021	0	-50.1757937825958	1.21396821139464e-07	1671851.47080001	During COVID closures, how often problems with: Problems with access to school supplies (e.g. paper, pencil)	Plausible Value 2 in Content Subscale of Mathematics - Change and Relationships
ST352Q03JA	PV4MCSS	0.0146154480150687	0	41.9477310909685	1.21396821139464e-07	1671851.47080001	During COVID closures, how often problems with: Problems with access to school supplies (e.g. paper, pencil)	Plausible Value 4 in Content Subscale of Mathematics - Space and Shape
ST352Q03JA	PV8MCSS	0.0159756035329517	0	45.8515072767707	1.21396821139464e-07	1671851.47080001	During COVID closures, how often problems with: Problems with access to school supplies (e.g. paper, pencil)	Plausible Value 8 in Content Subscale of Mathematics - Space and Shape
ST352Q03JA	PV10MCSS	0.0154286422337432	0	44.2816761314845	1.21396821139464e-07	1671851.47080001	During COVID closures, how often problems with: Problems with access to school supplies (e.g. paper, pencil)	Plausible Value 10 in Content Subscale of Mathematics - Space and Shape
ST352Q04JA	ST352Q05JA	0.0170477113797186	0	48.928559147526	1.21396821139464e-07	986640.564599998	During COVID closures, how often problems with: Problems with finding a quiet place to study	During COVID closures, how often problems with: Problems finding time to study because I had household responsibilities
ST352Q04JA	ST352Q06JA	-0.037092803545363	0	-106.459887300533	1.21396821139464e-07	945333.191999998	During COVID closures, how often problems with: Problems with finding a quiet place to study	During COVID closures, how often problems with: Problems with motivating myself to do school work
ST352Q04JA	ST352Q07JA	-0.0428191832252193	0	-122.895143659951	1.21396821139464e-07	932606.109999998	During COVID closures, how often problems with: Problems with finding a quiet place to study	During COVID closures, how often problems with: Problems with understanding my school assignments
ST352Q04JA	ST352Q08JA	-0.0383977679028987	0	-110.205259587224	1.21396821139464e-07	972168.699199998	During COVID closures, how often problems with: Problems with finding a quiet place to study	During COVID closures, how often problems with: Problems with finding someone who could help me with my school work
ST352Q04JA	ST353Q05JA	-0.0139659634227992	0	-40.0836483070432	1.21396821139464e-07	1033387.1137	During COVID closures, how often problems with: Problems with finding a quiet place to study	During COVID closures, how often did family member: Check whether you were completing your school assignments
ST352Q04JA	ST354Q03JA	-0.0159197483763776	0	-45.6911976450989	1.21396821139464e-07	847851.448699999	During COVID closures, how often problems with: Problems with finding a quiet place to study	During COVID closures, agree/disagree: My teachers were available when I needed help (e.g. through virtual office hours, email, chat).
ST352Q04JA	ST354Q04JA	0.0185918343773414	0	53.3603395629387	1.21396821139464e-07	862692.163199999	During COVID closures, how often problems with: Problems with finding a quiet place to study	During COVID closures, agree/disagree: I felt anxious about school work.
ST352Q04JA	TARDYSD	0.0245797250415227	0	70.5461574129443	1.21396821139464e-07	1657575.4825	During COVID closures, how often problems with: Problems with finding a quiet place to study	Arriving late for school stricter definition
ST352Q04JA	WORKHOME	0.0272309253369521	0	78.1553553620122	1.21396821139464e-07	1668622.7103	During COVID closures, how often problems with: Problems with finding a quiet place to study	Working in household/take care of family members before or after school
ST352Q04JA	EXPECEDU	0.0169811844487005	0	48.7376205044017	1.21396821139464e-07	1640322.691	During COVID closures, how often problems with: Problems with finding a quiet place to study	Highest expected educational level
ST352Q04JA	MATHPREF	-0.0218366437675421	0	-62.6732522838662	1.21396821139464e-07	1663918.7749	During COVID closures, how often problems with: Problems with finding a quiet place to study	Preference of Math over other core subjects
ST352Q04JA	BULLIED	0.0220846541931392	0	63.3850658820522	1.21396821139464e-07	1665397.6868	During COVID closures, how often problems with: Problems with finding a quiet place to study	Being bullied (WLE)
ST352Q04JA	FAMSUP	-0.0193360344897903	0	-55.4962649319517	1.21396821139464e-07	1664038.7595	During COVID closures, how often problems with: Problems with finding a quiet place to study	Family support (WLE)
ST352Q04JA	COGACRCO	-0.0137802077207541	0	-39.5505117087009	1.21396821139464e-07	1649947.515	During COVID closures, how often problems with: Problems with finding a quiet place to study	Cognitive activation in mathematics: Foster reasoning Version B (WLE)
ST352Q04JA	PROBSELF	0.299098899643029	0	858.44239594262	1.21396821139464e-07	1670475.7131	During COVID closures, how often problems with: Problems with finding a quiet place to study	Problems with self-directed learning (WLE)
ST352Q04JA	FEELLAH	-0.0137112494221062	0	-39.3525948083643	1.21396821139464e-07	1230091.2393	During COVID closures, how often problems with: Problems with finding a quiet place to study	Feelings about learning at home (WLE)
ST352Q04JA	FLMULTSB	0.0165305099585705	0	47.444141693349	1.21396821139464e-07	1358307.6234	During COVID closures, how often problems with: Problems with finding a quiet place to study	Financial education in school lessons, multiple subjects (WLE)
ST352Q04JA	ICTOUT	0.0138987874890639	0	39.890846964162	1.21396821139464e-07	1624160.3329	During COVID closures, how often problems with: Problems with finding a quiet place to study	Use of ICT for school activities outside of the classroom (WLE)
ST352Q05JA	ST352Q06JA	-0.0404975180194059	0	-116.231742877689	1.21396821139464e-07	956560.712899999	During COVID closures, how often problems with: Problems finding time to study because I had household responsibilities	During COVID closures, how often problems with: Problems with motivating myself to do school work
ST352Q05JA	ST352Q07JA	-0.0486901505959847	0	-139.745380495579	1.21396821139464e-07	940838.543299999	During COVID closures, how often problems with: Problems finding time to study because I had household responsibilities	During COVID closures, how often problems with: Problems with understanding my school assignments
ST352Q05JA	ST352Q08JA	-0.0348563948289729	0	-100.041180782067	1.21396821139464e-07	967697.657699999	During COVID closures, how often problems with: Problems finding time to study because I had household responsibilities	During COVID closures, how often problems with: Problems with finding someone who could help me with my school work
ST352Q05JA	ST353Q05JA	-0.0170493182695712	0	-48.9331710748073	1.21396821139464e-07	1023535.3822	During COVID closures, how often problems with: Problems finding time to study because I had household responsibilities	During COVID closures, how often did family member: Check whether you were completing your school assignments
ST352Q05JA	ST353Q08JA	0.0182257041674106	0	52.3095109072162	1.21396821139464e-07	1070132.18	During COVID closures, how often problems with: Problems finding time to study because I had household responsibilities	During COVID closures, how often did family member: Teach you additional topics not part of your school assignments
ST352Q05JA	ST354Q06JA	0.0215851867900793	0	61.9515467527952	1.21396821139464e-07	841127.403999999	During COVID closures, how often problems with: Problems finding time to study because I had household responsibilities	During COVID closures, agree/disagree: I fell behind in my school work.
ST352Q05JA	IMMIG	-0.0164859688708697	0	-47.3163045194597	1.21396821139464e-07	1622523.6725	During COVID closures, how often problems with: Problems finding time to study because I had household responsibilities	Index on immigrant background (OECD definition)
ST352Q05JA	WORKHOME	0.0533222791913304	0	153.040031777977	1.21396821139464e-07	1687933.43200001	During COVID closures, how often problems with: Problems finding time to study because I had household responsibilities	Working in household/take care of family members before or after school
ST352Q05JA	SISCO	0.0160215417603761	0	45.983354375047	1.21396821139464e-07	1641746.63980001	During COVID closures, how often problems with: Problems finding time to study because I had household responsibilities	Clear idea about future job
ST352Q05JA	INFOSEEK	0.0163902678257219	0	47.0416333836282	1.21396821139464e-07	1678532.07030001	During COVID closures, how often problems with: Problems finding time to study because I had household responsibilities	Information seeking about future careers (WLE)
ST352Q05JA	PROBSELF	0.31440293091818	0	902.366426726757	1.21396821139464e-07	1690936.35130001	During COVID closures, how often problems with: Problems finding time to study because I had household responsibilities	Problems with self-directed learning (WLE)
ST352Q05JA	HISEI	-0.0165339121613593	0	-47.4539063401497	1.21396821139464e-07	1605459.56080001	During COVID closures, how often problems with: Problems finding time to study because I had household responsibilities	Highest parental occupational status (ISEI) based on 4-digit human coded ISCO
ST352Q05JA	FLCONFIN	0.0180358484500633	0	51.7646068735419	1.21396821139464e-07	1659284.17850001	During COVID closures, how often problems with: Problems finding time to study because I had household responsibilities	Confidence about financial matters (WLE)
ST352Q05JA	FLCONICT	-0.017139057996451	0	-49.1907326581027	1.21396821139464e-07	1648990.63470001	During COVID closures, how often problems with: Problems finding time to study because I had household responsibilities	Confidence about financial matters using digital devices (WLE)
ST352Q05JA	FRINFLFM	0.0151748618170389	0	43.5533021079794	1.21396821139464e-07	1645247.76930001	During COVID closures, how often problems with: Problems finding time to study because I had household responsibilities	Friends’ influence on financial matters (WLE)
ST352Q05JA	ICTQUAL	-0.0183732105439074	0	-52.7328682897001	1.21396821139464e-07	1648792.4708	During COVID closures, how often problems with: Problems finding time to study because I had household responsibilities	Quality of access to ICT (WLE)
ST352Q06JA	ST352Q07JA	0.0215325175997501	0	61.8003811483996	1.21396821139464e-07	940194.564699998	During COVID closures, how often problems with: Problems with motivating myself to do school work	During COVID closures, how often problems with: Problems with understanding my school assignments
ST352Q06JA	ST353Q01JA	0.0239298390073801	0	68.6809224525187	1.21396821139464e-07	1038333.9159	During COVID closures, how often problems with: Problems with motivating myself to do school work	During COVID closures, how often did family member: Help you with your school work
ST352Q06JA	ST353Q03JA	-0.0140009643571348	0	-40.1841043300079	1.21396821139464e-07	1044502.3483	During COVID closures, how often problems with: Problems with motivating myself to do school work	During COVID closures, how often did family member: Help you create a learning schedule
ST352Q06JA	ST353Q05JA	0.0273083826954006	0	78.3776653753531	1.21396821139464e-07	1037377.2595	During COVID closures, how often problems with: Problems with motivating myself to do school work	During COVID closures, how often did family member: Check whether you were completing your school assignments
ST352Q06JA	ST353Q07JA	-0.0208222709188681	0	-59.7619053694038	1.21396821139464e-07	1022762.9673	During COVID closures, how often problems with: Problems with motivating myself to do school work	During COVID closures, how often did family member: Help you find additional learning resources
ST352Q06JA	ST354Q01JA	0.0301536236472763	0	86.5437785328315	1.21396821139464e-07	783294.769999999	During COVID closures, how often problems with: Problems with motivating myself to do school work	During COVID closures, agree/disagree: I felt lonely.
ST352Q06JA	ST354Q03JA	0.0180366590111188	0	51.7669332611528	1.21396821139464e-07	839994.182699999	During COVID closures, how often problems with: Problems with motivating myself to do school work	During COVID closures, agree/disagree: My teachers were available when I needed help (e.g. through virtual office hours, email, chat).
ST352Q06JA	ST354Q04JA	0.0220409594444372	0	63.2596577818864	1.21396821139464e-07	828602.635499999	During COVID closures, how often problems with: Problems with motivating myself to do school work	During COVID closures, agree/disagree: I felt anxious about school work.
ST352Q06JA	ST354Q05JA	-0.0614688098576965	0	-176.421352512362	1.21396821139464e-07	851458.742199999	During COVID closures, how often problems with: Problems with motivating myself to do school work	During COVID closures, agree/disagree: I was motivated to learn.
ST352Q06JA	ST354Q06JA	0.0421938224227133	0	121.100298455664	1.21396821139464e-07	817804.120299999	During COVID closures, how often problems with: Problems with motivating myself to do school work	During COVID closures, agree/disagree: I fell behind in my school work.
ST352Q06JA	ST354Q10JA	0.0189452844556929	0	54.374775030499	1.21396821139464e-07	818859.896899999	During COVID closures, how often problems with: Problems with motivating myself to do school work	During COVID closures, agree/disagree: I missed sports and other physical activities organised by my school.
ST352Q06JA	MISSSC	-0.0131097730764347	0	-37.626300275361	1.21396821139464e-07	1673810.98	During COVID closures, how often problems with: Problems with motivating myself to do school work	Missing school for more than 3 months
ST352Q06JA	SKIPPING	0.0215798381301828	0	61.9361955882737	1.21396821139464e-07	1663090.8879	During COVID closures, how often problems with: Problems with motivating myself to do school work	Skipping classes or days of school
ST352Q06JA	EXERPRAC	-0.0155345588127044	0	-44.5856668246033	1.21396821139464e-07	1672986.6861	During COVID closures, how often problems with: Problems with motivating myself to do school work	Exercise or practice a sport before or after school
ST352Q06JA	STUDYHMW	-0.028413761544803	0	-81.5502081999435	1.21396821139464e-07	1672986.6861	During COVID closures, how often problems with: Problems with motivating myself to do school work	Studying for school or homework before or after school
ST352Q06JA	WORKPAY	-0.0227811061467722	0	-65.3839494769071	1.21396821139464e-07	1669200.373	During COVID closures, how often problems with: Problems with motivating myself to do school work	Working for pay before or after school
ST352Q06JA	EXPECEDU	-0.0143301658069792	0	-41.1289439188177	1.21396821139464e-07	1639531.2618	During COVID closures, how often problems with: Problems with motivating myself to do school work	Highest expected educational level
ST352Q06JA	SISCO	-0.0226653202372666	0	-65.0516328629342	1.21396821139464e-07	1618275.7044	During COVID closures, how often problems with: Problems with motivating myself to do school work	Clear idea about future job
ST352Q06JA	BULLIED	0.0236625999461049	0	67.9139208342434	1.21396821139464e-07	1669907.4431	During COVID closures, how often problems with: Problems with motivating myself to do school work	Being bullied (WLE)
ST352Q06JA	SCHRISK	0.0139952174428825	0	40.1676101374652	1.21396821139464e-07	1670473.3633	During COVID closures, how often problems with: Problems with motivating myself to do school work	School safety risks (WLE)
ST352Q06JA	COGACRCO	0.025560499360296	0	73.361073339053	1.21396821139464e-07	1655296.7238	During COVID closures, how often problems with: Problems with motivating myself to do school work	Cognitive activation in mathematics: Foster reasoning Version B (WLE)
ST352Q06JA	MATHEFF	0.0149452017295794	0	42.8941557320936	1.21396821139464e-07	1662166.9903	During COVID closures, how often problems with: Problems with motivating myself to do school work	Mathematics self-efficacy: formal and applied mathematics - response options reversed in 2022 (WLE)
ST352Q06JA	ANXMAT	0.0183249350437884	0	52.5943129956589	1.21396821139464e-07	1660153.4483	During COVID closures, how often problems with: Problems with motivating myself to do school work	Mathematics Anxiety (WLE)
ST352Q06JA	PROBSELF	0.212787268630282	0	610.719775054588	1.21396821139464e-07	1674826.7048	During COVID closures, how often problems with: Problems with motivating myself to do school work	Problems with self-directed learning (WLE)
ST352Q06JA	FEELLAH	-0.0247344665731644	0	-70.9902803814101	1.21396821139464e-07	1251166.7847	During COVID closures, how often problems with: Problems with motivating myself to do school work	Feelings about learning at home (WLE)
ST352Q06JA	SDLEFF	-0.0627188747233361	0	-180.009158016241	1.21396821139464e-07	1645615.1667	During COVID closures, how often problems with: Problems with motivating myself to do school work	Self-directed learning self-efficacy (WLE)
ST352Q06JA	FLCONICT	0.0158364077632607	0	45.4520021292049	1.21396821139464e-07	1627013.2192	During COVID closures, how often problems with: Problems with motivating myself to do school work	Confidence about financial matters using digital devices (WLE)
ST352Q06JA	ATTCONFM	-0.0204727014388137	0	-58.7586075894236	1.21396821139464e-07	1623583.799	During COVID closures, how often problems with: Problems with motivating myself to do school work	Attitudes towards and confidence about financial matters (WLE)
ST352Q06JA	ICTQUAL	0.0151256240644839	0	43.4119850575837	1.21396821139464e-07	1629309.5737	During COVID closures, how often problems with: Problems with motivating myself to do school work	Quality of access to ICT (WLE)
ST352Q06JA	ICTFEED	-0.0197830930889137	0	-56.7793657906183	1.21396821139464e-07	1618184.7003	During COVID closures, how often problems with: Problems with motivating myself to do school work	Support or feedback via ICT (WLE)
ST352Q06JA	ICTEFFIC	0.0191796277477173	0	55.0473626505758	1.21396821139464e-07	1566782.0019	During COVID closures, how often problems with: Problems with motivating myself to do school work	Self-efficacy in digital competencies (WLE)
ST352Q06JA	PV1MPFS	-0.0158397664973936	0	-45.4616420168134	1.21396821139464e-07	1676518.1128	During COVID closures, how often problems with: Problems with motivating myself to do school work	Plausible Value 1 in Process Subscale of Mathematics - Formulating Situations Mathematically
ST352Q06JA	PV10MPIN	-0.0145334343202603	0	-41.7123439572967	1.21396821139464e-07	1676518.1128	During COVID closures, how often problems with: Problems with motivating myself to do school work	Plausible Value 10 in Process Subscale of Mathematics - Interpreting, Applying, and Evaluating Mathematical Outcomes
ST352Q07JA	ST354Q01JA	0.0133697469771899	0	38.3724501893634	1.21396821139464e-07	819905.477799999	During COVID closures, how often problems with: Problems with understanding my school assignments	During COVID closures, agree/disagree: I felt lonely.
ST352Q07JA	ST354Q04JA	0.0307931188453403	0	88.3791908017336	1.21396821139464e-07	834540.189899998	During COVID closures, how often problems with: Problems with understanding my school assignments	During COVID closures, agree/disagree: I felt anxious about school work.
ST352Q07JA	ST354Q05JA	-0.0138872324832493	0	-39.8576829943567	1.21396821139464e-07	821104.792899998	During COVID closures, how often problems with: Problems with understanding my school assignments	During COVID closures, agree/disagree: I was motivated to learn.
ST352Q07JA	ST354Q06JA	0.0365657430325836	0	104.94717331216	1.21396821139464e-07	830948.898299999	During COVID closures, how often problems with: Problems with understanding my school assignments	During COVID closures, agree/disagree: I fell behind in my school work.
ST352Q07JA	ST354Q09JA	-0.0180206566431691	0	-51.7210049374446	1.21396821139464e-07	789409.437599999	During COVID closures, how often problems with: Problems with understanding my school assignments	During COVID closures, agree/disagree: I was well prepared to learn on my own.
ST352Q07JA	EXERPRAC	-0.015426931718519	0	-44.276766789494	1.21396821139464e-07	1662436.5249	During COVID closures, how often problems with: Problems with understanding my school assignments	Exercise or practice a sport before or after school
ST352Q07JA	STUDYHMW	-0.0163551729803384	0	-46.9409078269904	1.21396821139464e-07	1662436.5249	During COVID closures, how often problems with: Problems with understanding my school assignments	Studying for school or homework before or after school
ST352Q07JA	WORKHOME	-0.0178401162257496	0	-51.2028367038636	1.21396821139464e-07	1660799.4112	During COVID closures, how often problems with: Problems with understanding my school assignments	Working in household/take care of family members before or after school
ST352Q07JA	BELONG	-0.0156621154222372	0	-44.9517664713635	1.21396821139464e-07	1657285.7118	During COVID closures, how often problems with: Problems with understanding my school assignments	Sense of belonging (WLE)
ST352Q07JA	BULLIED	0.0163676979597017	0	46.976855713481	1.21396821139464e-07	1660979.4952	During COVID closures, how often problems with: Problems with understanding my school assignments	Being bullied (WLE)
ST352Q07JA	GROSAGR	-0.0145516029122253	0	-41.7644895507307	1.21396821139464e-07	1657035.3149	During COVID closures, how often problems with: Problems with understanding my school assignments	Growth Mindset (WLE)
ST352Q07JA	COGACRCO	0.0132062480246708	0	37.9031925869379	1.21396821139464e-07	1640940.5825	During COVID closures, how often problems with: Problems with understanding my school assignments	Cognitive activation in mathematics: Foster reasoning Version B (WLE)
ST352Q07JA	MATHEF21	-0.0203500566392027	0	-58.4066053060532	1.21396821139464e-07	1640241.6488	During COVID closures, how often problems with: Problems with understanding my school assignments	Mathematics self-efficacy: mathematical reasoning and 21st century skills (WLE)
ST352Q07JA	ANXMAT	0.0281006262571339	0	80.6514800303593	1.21396821139464e-07	1649274.4284	During COVID closures, how often problems with: Problems with understanding my school assignments	Mathematics Anxiety (WLE)
ST352Q07JA	MATHPERS	0.0189121026323467	0	54.2795400297382	1.21396821139464e-07	1643549.6956	During COVID closures, how often problems with: Problems with understanding my school assignments	Effort and Persistence in Mathematics (WLE)
ST352Q07JA	PROBSELF	0.283911719941018	0	814.853740328825	1.21396821139464e-07	1663737.8258	During COVID closures, how often problems with: Problems with understanding my school assignments	Problems with self-directed learning (WLE)
ST352Q07JA	SDLEFF	-0.016209680172618	0	-46.5233295791234	1.21396821139464e-07	1634445.4128	During COVID closures, how often problems with: Problems with understanding my school assignments	Self-directed learning self-efficacy (WLE)
ST352Q07JA	FLCONICT	0.0153904718566577	0	44.1721235052515	1.21396821139464e-07	1614379.3547	During COVID closures, how often problems with: Problems with understanding my school assignments	Confidence about financial matters using digital devices (WLE)
ST352Q08JA	ST353Q02JA	-0.0256643996208874	0	-73.6592770059593	1.21396821139464e-07	1069411.3438	During COVID closures, how often problems with: Problems with finding someone who could help me with my school work	During COVID closures, how often did family member: Ask you what you were learning
ST352Q08JA	ST354Q01JA	0.0147089549725887	0	42.2161049858461	1.21396821139464e-07	824317.750699999	During COVID closures, how often problems with: Problems with finding someone who could help me with my school work	During COVID closures, agree/disagree: I felt lonely.
ST352Q08JA	ST354Q02JA	-0.0229349237631673	0	-65.825420720412	1.21396821139464e-07	849029.229399999	During COVID closures, how often problems with: Problems with finding someone who could help me with my school work	During COVID closures, agree/disagree: I enjoyed learning by myself.
ST352Q08JA	ST354Q04JA	0.0287594163574071	0	82.542270510621	1.21396821139464e-07	859018.627599999	During COVID closures, how often problems with: Problems with finding someone who could help me with my school work	During COVID closures, agree/disagree: I felt anxious about school work.
ST352Q08JA	REPEAT	-0.0132020998161831	0	-37.8912868325624	1.21396821139464e-07	1698292.0199	During COVID closures, how often problems with: Problems with finding someone who could help me with my school work	Grade repetition
ST352Q08JA	SKIPPING	0.0143383017834924	0	41.1522949481249	1.21396821139464e-07	1694439.70450001	During COVID closures, how often problems with: Problems with finding someone who could help me with my school work	Skipping classes or days of school
ST352Q08JA	EXERPRAC	0.0165745920809015	0	47.5706615928111	1.21396821139464e-07	1708900.644	During COVID closures, how often problems with: Problems with finding someone who could help me with my school work	Exercise or practice a sport before or after school
ST352Q08JA	MATHMOT	-0.0157906768478357	0	-45.3207500361584	1.21396821139464e-07	1700319.5972	During COVID closures, how often problems with: Problems with finding someone who could help me with my school work	Motivation to do well in mathematics
ST352Q08JA	BULLIED	0.0211725842569898	0	60.7673380930504	1.21396821139464e-07	1702950.7756	During COVID closures, how often problems with: Problems with finding someone who could help me with my school work	Being bullied (WLE)
ST352Q08JA	PROBSELF	0.311769266545367	0	894.807558549694	1.21396821139464e-07	1712381.4317	During COVID closures, how often problems with: Problems with finding someone who could help me with my school work	Problems with self-directed learning (WLE)
ST352Q08JA	FEELLAH	-0.0142241522264795	0	-40.8246748220231	1.21396821139464e-07	1273450.4027	During COVID closures, how often problems with: Problems with finding someone who could help me with my school work	Feelings about learning at home (WLE)
ST352Q08JA	SDLEFF	-0.0143146512009686	0	-41.0844155184401	1.21396821139464e-07	1681194.21960001	During COVID closures, how often problems with: Problems with finding someone who could help me with my school work	Self-directed learning self-efficacy (WLE)
ST352Q08JA	PV4MCSS	-0.0140079348426913	0	-40.2041102890038	1.21396821139464e-07	1712381.4317	During COVID closures, how often problems with: Problems with finding someone who could help me with my school work	Plausible Value 4 in Content Subscale of Mathematics - Space and Shape
ST352Q08JA	PV10MPFS	0.0158218272345471	0	45.4101546198428	1.21396821139464e-07	1712381.4317	During COVID closures, how often problems with: Problems with finding someone who could help me with my school work	Plausible Value 10 in Process Subscale of Mathematics - Formulating Situations Mathematically
ST353Q01JA	ST353Q02JA	0.014964383953896	0	42.9492105471449	1.21396821139464e-07	969755.286899998	During COVID closures, how often did family member: Help you with your school work	During COVID closures, how often did family member: Ask you what you were learning
ST353Q01JA	ST353Q03JA	-0.0198449069713542	0	-56.9567775343861	1.21396821139464e-07	972682.604099999	During COVID closures, how often did family member: Help you with your school work	During COVID closures, how often did family member: Help you create a learning schedule
ST353Q01JA	ST353Q07JA	-0.0200480066390548	0	-57.53969296993	1.21396821139464e-07	945378.219299999	During COVID closures, how often did family member: Help you with your school work	During COVID closures, how often did family member: Help you find additional learning resources
ST353Q01JA	ST353Q08JA	-0.0226356738692303	0	-64.9665449564309	1.21396821139464e-07	975615.749099998	During COVID closures, how often did family member: Help you with your school work	During COVID closures, how often did family member: Teach you additional topics not part of your school assignments
ST353Q01JA	ST354Q04JA	0.0168176417590466	0	48.2682373722238	1.21396821139464e-07	846489.639499998	During COVID closures, how often did family member: Help you with your school work	During COVID closures, agree/disagree: I felt anxious about school work.
ST353Q01JA	ST354Q10JA	-0.0132048792980354	0	-37.8992642108263	1.21396821139464e-07	823500.270399998	During COVID closures, how often did family member: Help you with your school work	During COVID closures, agree/disagree: I missed sports and other physical activities organised by my school.
ST353Q01JA	IMMIG	-0.0361635365487114	0	-103.792802306145	1.21396821139464e-07	1630954.7449	During COVID closures, how often did family member: Help you with your school work	Index on immigrant background (OECD definition)
ST353Q01JA	BELONG	0.0207168671859164	0	59.4593865932922	1.21396821139464e-07	1697583.7219	During COVID closures, how often did family member: Help you with your school work	Sense of belonging (WLE)
ST353Q01JA	FAMSUP	0.0452711965121072	0	129.93265587879	1.21396821139464e-07	1697373.2561	During COVID closures, how often did family member: Help you with your school work	Family support (WLE)
ST353Q01JA	EXPOFA	-0.0162325319700816	0	-46.5889164194282	1.21396821139464e-07	1685343.3368	During COVID closures, how often did family member: Help you with your school work	Exposure to Formal and Applied Mathematics Tasks (WLE)
ST353Q01JA	MATHPERS	0.016363977221918	0	46.9661768408354	1.21396821139464e-07	1678951.8402	During COVID closures, how often did family member: Help you with your school work	Effort and Persistence in Mathematics (WLE)
ST353Q01JA	FAMSUPSL	0.269084074100643	0	772.296981221413	1.21396821139464e-07	1700882.8264	During COVID closures, how often did family member: Help you with your school work	Family support for self-directed learning (WLE)
ST353Q01JA	SDLEFF	0.0180069598701184	0	51.6816938912042	1.21396821139464e-07	1676649.1119	During COVID closures, how often did family member: Help you with your school work	Self-directed learning self-efficacy (WLE)
ST353Q01JA	FLFAMILY	0.0161869525758857	0	46.4580992067745	1.21396821139464e-07	1682442.4029	During COVID closures, how often did family member: Help you with your school work	Parental involvement in matters of FL (WLE)
ST353Q01JA	ACCESSFP	0.0166354147409731	0	47.7452284337516	1.21396821139464e-07	1670388.6188	During COVID closures, how often did family member: Help you with your school work	Access to money and financial products, sources of money (WLE)
ST353Q01JA	ATTCONFM	-0.0144246347864256	0	-41.4000789084651	1.21396821139464e-07	1653209.6517	During COVID closures, how often did family member: Help you with your school work	Attitudes towards and confidence about financial matters (WLE)
ST353Q01JA	FRINFLFM	0.0136241063358317	0	39.1024858314988	1.21396821139464e-07	1654551.8442	During COVID closures, how often did family member: Help you with your school work	Friends’ influence on financial matters (WLE)
ST353Q01JA	ICTSUBJ	0.0179880115075761	0	51.6273102817715	1.21396821139464e-07	1489644.6418	During COVID closures, how often did family member: Help you with your school work	Subject-related ICT Use During Lessons (WLE)
ST353Q01JA	ICTENQ	-0.0132048585471703	0	-37.8992046538627	1.21396821139464e-07	1637925.3325	During COVID closures, how often did family member: Help you with your school work	Use of ICT in enquiry-based learning activities (WLE)
ST353Q01JA	ICTREG	-0.0140220485288552	0	-40.2446179156806	1.21396821139464e-07	1643675.7704	During COVID closures, how often did family member: Help you with your school work	Views of regulated ICT use in school (WLE)
ST353Q01JA	ICTINFO	-0.0190266938586168	0	-54.6084277887729	1.21396821139464e-07	1627414.3476	During COVID closures, how often did family member: Help you with your school work	Students’ practices regarding online information (WLE)
ST353Q02JA	ST353Q05JA	0.0254913835952829	0	73.1627044952156	1.21396821139464e-07	971503.715799999	During COVID closures, how often did family member: Ask you what you were learning	During COVID closures, how often did family member: Check whether you were completing your school assignments
ST353Q02JA	ST353Q06JA	-0.032050925465997	0	-91.9892158815908	1.21396821139464e-07	944144.741799998	During COVID closures, how often did family member: Ask you what you were learning	During COVID closures, how often did family member: Explain new content to you
ST353Q02JA	ST353Q07JA	-0.0309722212373775	0	-88.8932317651838	1.21396821139464e-07	936759.222099999	During COVID closures, how often did family member: Ask you what you were learning	During COVID closures, how often did family member: Help you find additional learning resources
ST353Q02JA	ST353Q08JA	-0.0177577186236339	0	-50.9663477195693	1.21396821139464e-07	976495.569399998	During COVID closures, how often did family member: Ask you what you were learning	During COVID closures, how often did family member: Teach you additional topics not part of your school assignments
ST353Q02JA	ST354Q01JA	0.0176722915419756	0	50.7211638397736	1.21396821139464e-07	826525.249999999	During COVID closures, how often did family member: Ask you what you were learning	During COVID closures, agree/disagree: I felt lonely.
ST353Q02JA	ST354Q05JA	0.0199870856023217	0	57.3648437785792	1.21396821139464e-07	878831.941099998	During COVID closures, how often did family member: Ask you what you were learning	During COVID closures, agree/disagree: I was motivated to learn.
ST353Q02JA	ST354Q10JA	0.019402783090876	0	55.6878397893322	1.21396821139464e-07	819698.443999999	During COVID closures, how often did family member: Ask you what you were learning	During COVID closures, agree/disagree: I missed sports and other physical activities organised by my school.
ST353Q02JA	MATHPREF	-0.0165981348263342	0	-47.6382315197497	1.21396821139464e-07	1687813.37720001	During COVID closures, how often did family member: Ask you what you were learning	Preference of Math over other core subjects
ST353Q02JA	MATHMOT	0.0155802678989486	0	44.716856265817	1.21396821139464e-07	1689703.19600001	During COVID closures, how often did family member: Ask you what you were learning	Motivation to do well in mathematics
ST353Q02JA	RELATST	0.0150061311147703	0	43.0690288843151	1.21396821139464e-07	1690993.02170001	During COVID closures, how often did family member: Ask you what you were learning	Quality of student-teacher relationships (WLE)
ST353Q02JA	FEELSAFE	0.013286703217146	0	38.1341066701286	1.21396821139464e-07	1694245.56720001	During COVID closures, how often did family member: Ask you what you were learning	Feeling safe (WLE)
ST353Q02JA	FAMSUP	0.0776136950839121	0	222.758714409555	1.21396821139464e-07	1689778.29420001	During COVID closures, how often did family member: Ask you what you were learning	Family support (WLE)
ST353Q02JA	DISCLIM	-0.0168191454261363	0	-48.2725530403213	1.21396821139464e-07	1683536.24460001	During COVID closures, how often did family member: Ask you what you were learning	Disciplinary climate in mathematics (WLE)
ST353Q02JA	FAMCON	0.0193344188723222	0	55.4916279555805	1.21396821139464e-07	1678064.41340001	During COVID closures, how often did family member: Ask you what you were learning	Subjective familiarity with mathematics concepts (WLE)
ST353Q02JA	MATHPERS	0.0177914418018886	0	51.0631364605988	1.21396821139464e-07	1680956.00650001	During COVID closures, how often did family member: Ask you what you were learning	Effort and Persistence in Mathematics (WLE)
ST353Q02JA	FAMSUPSL	0.229762539432599	0	659.440422829313	1.21396821139464e-07	1694799.94470001	During COVID closures, how often did family member: Ask you what you were learning	Family support for self-directed learning (WLE)
ST353Q02JA	SDLEFF	0.0333465762928791	0	95.7078574461739	1.21396821139464e-07	1667302.90580001	During COVID closures, how often did family member: Ask you what you were learning	Self-directed learning self-efficacy (WLE)
ST353Q02JA	HOMEPOS	0.0133782145167246	0	38.3967528361954	1.21396821139464e-07	1698385.17840001	During COVID closures, how often did family member: Ask you what you were learning	Home possessions (WLE)
ST353Q03JA	ST353Q05JA	-0.034452615909589	0	-98.8822967360178	1.21396821139464e-07	918510.6847	During COVID closures, how often did family member: Help you create a learning schedule	During COVID closures, how often did family member: Check whether you were completing your school assignments
ST353Q03JA	ST353Q07JA	-0.0186735595312372	0	-53.5948985566455	1.21396821139464e-07	926324.7085	During COVID closures, how often did family member: Help you create a learning schedule	During COVID closures, how often did family member: Help you find additional learning resources
ST353Q03JA	ST354Q05JA	0.0139216211824911	0	39.9563818441542	1.21396821139464e-07	846219.249099999	During COVID closures, how often did family member: Help you create a learning schedule	During COVID closures, agree/disagree: I was motivated to learn.
ST353Q03JA	ST354Q09JA	-0.0131154431388707	0	-37.6425738958542	1.21396821139464e-07	808954.6684	During COVID closures, how often did family member: Help you create a learning schedule	During COVID closures, agree/disagree: I was well prepared to learn on my own.
ST353Q03JA	TARDYSD	-0.0138390049674462	0	-39.7192654198828	1.21396821139464e-07	1665870.8361	During COVID closures, how often did family member: Help you create a learning schedule	Arriving late for school stricter definition
ST353Q03JA	STUDYHMW	0.0159874747480096	0	45.885578797292	1.21396821139464e-07	1681022.6034	During COVID closures, how often did family member: Help you create a learning schedule	Studying for school or homework before or after school
ST353Q03JA	MATHMOT	0.0285329105311859	0	81.8921771656159	1.21396821139464e-07	1674440.2455	During COVID closures, how often did family member: Help you create a learning schedule	Motivation to do well in mathematics
ST353Q03JA	FAMSUP	0.0278050838762015	0	79.803245182645	1.21396821139464e-07	1676650.0519	During COVID closures, how often did family member: Help you create a learning schedule	Family support (WLE)
ST353Q03JA	MATHEFF	-0.0133990603388398	0	-38.4565823357466	1.21396821139464e-07	1668654.2209	During COVID closures, how often did family member: Help you create a learning schedule	Mathematics self-efficacy: formal and applied mathematics - response options reversed in 2022 (WLE)
ST353Q03JA	FAMSUPSL	0.271521340611016	0	779.29216878383	1.21396821139464e-07	1680638.1045	During COVID closures, how often did family member: Help you create a learning schedule	Family support for self-directed learning (WLE)
ST353Q03JA	ACCESSFP	0.0175226436186985	0	50.2916600135839	1.21396821139464e-07	1657373.5148	During COVID closures, how often did family member: Help you create a learning schedule	Access to money and financial products, sources of money (WLE)
ST353Q03JA	ICTWKDY	-0.014192001171962	0	-40.7323982262048	1.21396821139464e-07	1624336.7778	During COVID closures, how often did family member: Help you create a learning schedule	Frequency of ICT activity (weekday) (WLE)
ST353Q03JA	PV9MCSS	0.0133578608862686	0	38.3383359736941	1.21396821139464e-07	1682841.5261	During COVID closures, how often did family member: Help you create a learning schedule	Plausible Value 9 in Content Subscale of Mathematics - Space and Shape
ST353Q04JA	ST353Q05JA	-0.0313264583671858	0	-89.9099261455626	1.21396821139464e-07	962932.507799999	During COVID closures, how often did family member: Help you access learning materials online	During COVID closures, how often did family member: Check whether you were completing your school assignments
ST353Q04JA	ST353Q06JA	-0.0196235671606413	0	-56.3215111470722	1.21396821139464e-07	941364.523199997	During COVID closures, how often did family member: Help you access learning materials online	During COVID closures, how often did family member: Explain new content to you
ST353Q04JA	ST353Q08JA	-0.0246470573376033	0	-70.7394075306839	1.21396821139464e-07	977815.871299998	During COVID closures, how often did family member: Help you access learning materials online	During COVID closures, how often did family member: Teach you additional topics not part of your school assignments
ST353Q04JA	ST354Q02JA	0.0162003082326955	0	46.4964312168383	1.21396821139464e-07	848336.009399998	During COVID closures, how often did family member: Help you access learning materials online	During COVID closures, agree/disagree: I enjoyed learning by myself.
ST353Q04JA	ST354Q06JA	-0.017608200262274	0	-50.5372157484507	1.21396821139464e-07	863125.125499998	During COVID closures, how often did family member: Help you access learning materials online	During COVID closures, agree/disagree: I fell behind in my school work.
ST353Q04JA	MATHMOT	0.0209904459287659	0	60.2445837029137	1.21396821139464e-07	1692360.2069	During COVID closures, how often did family member: Help you access learning materials online	Motivation to do well in mathematics
ST353Q04JA	BELONG	0.014335788815349	0	41.1450824896487	1.21396821139464e-07	1685536.0593	During COVID closures, how often did family member: Help you access learning materials online	Sense of belonging (WLE)
ST353Q04JA	FAMSUP	0.0249722567975633	0	71.672761026469	1.21396821139464e-07	1689662.7828	During COVID closures, how often did family member: Help you access learning materials online	Family support (WLE)
ST353Q04JA	FAMSUPSL	0.303331371879484	0	870.589995321152	1.21396821139464e-07	1695320.44880001	During COVID closures, how often did family member: Help you access learning materials online	Family support for self-directed learning (WLE)
ST353Q04JA	SDLEFF	0.0146016641127109	0	41.908169975299	1.21396821139464e-07	1667531.4532	During COVID closures, how often did family member: Help you access learning materials online	Self-directed learning self-efficacy (WLE)
ST353Q04JA	FLFAMILY	0.0280638109736966	0	80.5458166522628	1.21396821139464e-07	1678408.837	During COVID closures, how often did family member: Help you access learning materials online	Parental involvement in matters of FL (WLE)
ST353Q04JA	ACCESSFA	0.0133159652862398	0	38.2180916019792	1.21396821139464e-07	1659847.9692	During COVID closures, how often did family member: Help you access learning materials online	Access to money and financial products, financial activities (WLE)
ST353Q05JA	ST353Q06JA	-0.0360556874389624	0	-103.483265065173	1.21396821139464e-07	935269.684599998	During COVID closures, how often did family member: Check whether you were completing your school assignments	During COVID closures, how often did family member: Explain new content to you
ST353Q05JA	ST353Q07JA	-0.0137271992089253	0	-39.3983722192075	1.21396821139464e-07	931005.1823	During COVID closures, how often did family member: Check whether you were completing your school assignments	During COVID closures, how often did family member: Help you find additional learning resources
ST353Q05JA	ST353Q08JA	-0.0287788447622542	0	-82.5980318872966	1.21396821139464e-07	950392.144999999	During COVID closures, how often did family member: Check whether you were completing your school assignments	During COVID closures, how often did family member: Teach you additional topics not part of your school assignments
ST353Q05JA	ST354Q02JA	-0.0163872840530534	0	-47.0330696712187	1.21396821139464e-07	841020.595399999	During COVID closures, how often did family member: Check whether you were completing your school assignments	During COVID closures, agree/disagree: I enjoyed learning by myself.
ST353Q05JA	ST354Q03JA	0.0159499394692157	0	45.7778489637865	1.21396821139464e-07	836150.186299999	During COVID closures, how often did family member: Check whether you were completing your school assignments	During COVID closures, agree/disagree: My teachers were available when I needed help (e.g. through virtual office hours, email, chat).
ST353Q05JA	ST354Q06JA	0.0136129008089529	0	39.0703248996026	1.21396821139464e-07	839112.5332	During COVID closures, how often did family member: Check whether you were completing your school assignments	During COVID closures, agree/disagree: I fell behind in my school work.
ST353Q05JA	ST354Q10JA	0.0187508093207152	0	53.8166128272251	1.21396821139464e-07	803035.192199998	During COVID closures, how often did family member: Check whether you were completing your school assignments	During COVID closures, agree/disagree: I missed sports and other physical activities organised by my school.
ST353Q05JA	IMMIG	-0.0301945574422409	0	-86.6612624321918	1.21396821139464e-07	1597450.0476	During COVID closures, how often did family member: Check whether you were completing your school assignments	Index on immigrant background (OECD definition)
ST353Q05JA	MISSSC	-0.0182980908092242	0	-52.5172674797307	1.21396821139464e-07	1665610.0402	During COVID closures, how often did family member: Check whether you were completing your school assignments	Missing school for more than 3 months
ST353Q05JA	BULLIED	0.0212190964789507	0	60.900832610444	1.21396821139464e-07	1658147.9088	During COVID closures, how often did family member: Check whether you were completing your school assignments	Being bullied (WLE)
ST353Q05JA	FEELSAFE	0.0178840260356983	0	51.3288620503384	1.21396821139464e-07	1660646.7502	During COVID closures, how often did family member: Check whether you were completing your school assignments	Feeling safe (WLE)
ST353Q05JA	GROSAGR	-0.0136332654262105	0	-39.1287732952734	1.21396821139464e-07	1656652.7833	During COVID closures, how often did family member: Check whether you were completing your school assignments	Growth Mindset (WLE)
ST353Q05JA	INFOSEEK	0.0153690823293418	0	44.1107335198685	1.21396821139464e-07	1652889.7211	During COVID closures, how often did family member: Check whether you were completing your school assignments	Information seeking about future careers (WLE)
ST353Q05JA	FAMSUP	0.032247974120965	0	92.554764332922	1.21396821139464e-07	1659057.7819	During COVID closures, how often did family member: Check whether you were completing your school assignments	Family support (WLE)
ST353Q05JA	COGACRCO	0.015479960827434	0	44.428965394591	1.21396821139464e-07	1645085.835	During COVID closures, how often did family member: Check whether you were completing your school assignments	Cognitive activation in mathematics: Foster reasoning Version B (WLE)
ST353Q05JA	MATHPERS	0.0133266027726718	0	38.248622203564	1.21396821139464e-07	1646067.3627	During COVID closures, how often did family member: Check whether you were completing your school assignments	Effort and Persistence in Mathematics (WLE)
ST353Q05JA	FAMSUPSL	0.225171665154717	0	646.264175376446	1.21396821139464e-07	1662745.8662	During COVID closures, how often did family member: Check whether you were completing your school assignments	Family support for self-directed learning (WLE)
ST353Q05JA	SDLEFF	0.0143337612278909	0	41.139263120077	1.21396821139464e-07	1642509.9838	During COVID closures, how often did family member: Check whether you were completing your school assignments	Self-directed learning self-efficacy (WLE)
ST353Q05JA	FISCED	-0.0140730825179762	0	-40.3910903365012	1.21396821139464e-07	1620637.2416	During COVID closures, how often did family member: Check whether you were completing your school assignments	Father’s level of education (ISCED)
ST353Q05JA	FLFAMILY	0.0222240286052293	0	63.7850837503576	1.21396821139464e-07	1643843.5341	During COVID closures, how often did family member: Check whether you were completing your school assignments	Parental involvement in matters of FL (WLE)
ST353Q05JA	FLCONFIN	-0.0182273767483827	0	-52.3143113742818	1.21396821139464e-07	1632493.6536	During COVID closures, how often did family member: Check whether you were completing your school assignments	Confidence about financial matters (WLE)
ST353Q05JA	ACCESSFA	-0.0136691798563306	0	-39.2318511383481	1.21396821139464e-07	1619471.8133	During COVID closures, how often did family member: Check whether you were completing your school assignments	Access to money and financial products, financial activities (WLE)
ST353Q05JA	PV8MCSS	-0.0183911327072089	0	-52.7843066093441	1.21396821139464e-07	1666729.0292	During COVID closures, how often did family member: Check whether you were completing your school assignments	Plausible Value 8 in Content Subscale of Mathematics - Space and Shape
ST353Q05JA	PV9MCSS	-0.0149584092541966	0	-42.9320625886231	1.21396821139464e-07	1666729.0292	During COVID closures, how often did family member: Check whether you were completing your school assignments	Plausible Value 9 in Content Subscale of Mathematics - Space and Shape
ST353Q06JA	STUDYHMW	0.0140791941520526	0	40.4086313097578	1.21396821139464e-07	1653510.6702	During COVID closures, how often did family member: Explain new content to you	Studying for school or homework before or after school
ST353Q06JA	EXPECEDU	-0.0150953123854543	0	-43.3249876450146	1.21396821139464e-07	1625685.1817	During COVID closures, how often did family member: Explain new content to you	Highest expected educational level
ST353Q06JA	FAMSUP	0.0151618561873879	0	43.5159747092772	1.21396821139464e-07	1648345.7102	During COVID closures, how often did family member: Explain new content to you	Family support (WLE)
ST353Q06JA	FAMCON	-0.0161230186588196	0	-46.2746027612385	1.21396821139464e-07	1638336.8013	During COVID closures, how often did family member: Explain new content to you	Subjective familiarity with mathematics concepts (WLE)
ST353Q06JA	ANXMAT	-0.0162821590208906	0	-46.7313507929778	1.21396821139464e-07	1642886.2411	During COVID closures, how often did family member: Explain new content to you	Mathematics Anxiety (WLE)
ST353Q06JA	FAMSUPSL	0.295264738940633	0	847.437988692304	1.21396821139464e-07	1654083.6711	During COVID closures, how often did family member: Explain new content to you	Family support for self-directed learning (WLE)
ST353Q06JA	FLSCHOOL	0.0203297325142887	0	58.3482731272741	1.21396821139464e-07	1636223.621	During COVID closures, how often did family member: Explain new content to you	Financial education in school lessons (WLE)
ST353Q06JA	ATTCONFM	0.0188157918863161	0	54.0031189941669	1.21396821139464e-07	1611292.4773	During COVID closures, how often did family member: Explain new content to you	Attitudes towards and confidence about financial matters (WLE)
ST353Q06JA	ICTSUBJ	-0.0199347795196745	0	-57.2147203278958	1.21396821139464e-07	1433476.951	During COVID closures, how often did family member: Explain new content to you	Subject-related ICT Use During Lessons (WLE)
ST353Q06JA	ICTENQ	0.0181184857304815	0	52.0017837574457	1.21396821139464e-07	1600599.3132	During COVID closures, how often did family member: Explain new content to you	Use of ICT in enquiry-based learning activities (WLE)
ST353Q06JA	ICTINFO	0.0132634634293921	0	38.0674062606505	1.21396821139464e-07	1591162.4191	During COVID closures, how often did family member: Explain new content to you	Students’ practices regarding online information (WLE)
ST353Q07JA	ST354Q08JA	0.0133101213338874	0	38.2013189008252	1.21396821139464e-07	808974.262299999	During COVID closures, how often did family member: Help you find additional learning resources	During COVID closures, agree/disagree: My teachers were well prepared to provide instruction remotely.
ST353Q07JA	ST354Q10JA	0.0177664182281299	0	50.9913164149949	1.21396821139464e-07	839851.462899999	During COVID closures, how often did family member: Help you find additional learning resources	During COVID closures, agree/disagree: I missed sports and other physical activities organised by my school.
ST353Q07JA	STUDYHMW	0.0180823442862783	0	51.8980543622801	1.21396821139464e-07	1645572.5106	During COVID closures, how often did family member: Help you find additional learning resources	Studying for school or homework before or after school
ST353Q07JA	MATHMOT	-0.0187504571698559	0	-53.8156021206405	1.21396821139464e-07	1641272.8217	During COVID closures, how often did family member: Help you find additional learning resources	Motivation to do well in mathematics
ST353Q07JA	SISCO	-0.0150581028380439	0	-43.2181926916764	1.21396821139464e-07	1603647.4576	During COVID closures, how often did family member: Help you find additional learning resources	Clear idea about future job
ST353Q07JA	BULLIED	-0.0201085992357931	0	-57.7135995071405	1.21396821139464e-07	1640630.9327	During COVID closures, how often did family member: Help you find additional learning resources	Being bullied (WLE)
ST353Q07JA	GROSAGR	0.0182080833783619	0	52.2589375604489	1.21396821139464e-07	1641924.9061	During COVID closures, how often did family member: Help you find additional learning resources	Growth Mindset (WLE)
ST353Q07JA	FAMSUP	0.0231662987395089	0	66.489488991104	1.21396821139464e-07	1642052.2964	During COVID closures, how often did family member: Help you find additional learning resources	Family support (WLE)
ST353Q07JA	FAMSUPSL	0.306355967931607	0	879.270874738768	1.21396821139464e-07	1647905.9643	During COVID closures, how often did family member: Help you find additional learning resources	Family support for self-directed learning (WLE)
ST353Q07JA	HISCED	-0.0154313786357824	0	-44.2895298665721	1.21396821139464e-07	1638231.6088	During COVID closures, how often did family member: Help you find additional learning resources	Highest level of education of parents (ISCED)
ST353Q07JA	ICTINFO	0.0213479238934486	0	61.2705795887732	1.21396821139464e-07	1571551.3732	During COVID closures, how often did family member: Help you find additional learning resources	Students’ practices regarding online information (WLE)
ST353Q08JA	ST354Q05JA	0.0140743422795563	0	40.3947059725013	1.21396821139464e-07	836512.389499998	During COVID closures, how often did family member: Teach you additional topics not part of your school assignments	During COVID closures, agree/disagree: I was motivated to learn.
ST353Q08JA	ST354Q08JA	0.016074047775759	0	46.1340516517688	1.21396821139464e-07	837353.434299999	During COVID closures, how often did family member: Teach you additional topics not part of your school assignments	During COVID closures, agree/disagree: My teachers were well prepared to provide instruction remotely.
ST353Q08JA	SISCO	0.0214143411406945	0	61.4612034290004	1.21396821139464e-07	1651609.2437	During COVID closures, how often did family member: Teach you additional topics not part of your school assignments	Clear idea about future job
ST353Q08JA	BELONG	-0.0153129226274677	0	-43.9495498141118	1.21396821139464e-07	1691481.8094	During COVID closures, how often did family member: Teach you additional topics not part of your school assignments	Sense of belonging (WLE)
ST353Q08JA	BULLIED	0.0269153506029926	0	77.249625748689	1.21396821139464e-07	1695443.7291	During COVID closures, how often did family member: Teach you additional topics not part of your school assignments	Being bullied (WLE)
ST353Q08JA	FAMSUP	0.0308264859561402	0	88.4749575951753	1.21396821139464e-07	1695044.6991	During COVID closures, how often did family member: Teach you additional topics not part of your school assignments	Family support (WLE)
ST353Q08JA	TEACHSUP	-0.0156538461476146	0	-44.9280328637567	1.21396821139464e-07	1686262.3188	During COVID closures, how often did family member: Teach you additional topics not part of your school assignments	Mathematics Teacher Support (WLE)
ST353Q08JA	COGACMCO	0.0168249551257943	0	48.289227432972	1.21396821139464e-07	1674210.9051	During COVID closures, how often did family member: Teach you additional topics not part of your school assignments	Cognitive activation in mathematics: Encourage mathematical thinking Version B (WLE)
ST353Q08JA	EXPO21ST	0.0173540390412345	0	49.8077487801494	1.21396821139464e-07	1676684.0437	During COVID closures, how often did family member: Teach you additional topics not part of your school assignments	Exposure to Mathematical Reasoning and 21st century mathematics tasks (WLE)
ST353Q08JA	FAMSUPSL	0.262077813996815	0	752.188345859311	1.21396821139464e-07	1703660.3054	During COVID closures, how often did family member: Teach you additional topics not part of your school assignments	Family support for self-directed learning (WLE)
ST353Q08JA	FEELLAH	0.0153283244052951	0	43.9937543868325	1.21396821139464e-07	1249887.3357	During COVID closures, how often did family member: Teach you additional topics not part of your school assignments	Feelings about learning at home (WLE)
ST353Q08JA	FLFAMILY	0.0196231447911822	0	56.3202989064024	1.21396821139464e-07	1683157.6094	During COVID closures, how often did family member: Teach you additional topics not part of your school assignments	Parental involvement in matters of FL (WLE)
ST353Q08JA	FRINFLFM	0.0155817965130786	0	44.7212435343017	1.21396821139464e-07	1661439.8398	During COVID closures, how often did family member: Teach you additional topics not part of your school assignments	Friends’ influence on financial matters (WLE)
ST353Q08JA	ICTWKDY	0.0183498347810001	0	52.6657776185506	1.21396821139464e-07	1644593.1537	During COVID closures, how often did family member: Teach you additional topics not part of your school assignments	Frequency of ICT activity (weekday) (WLE)
ST353Q08JA	PV10MCCR	-0.0131060971677263	0	-37.6157500664412	1.21396821139464e-07	1703660.3054	During COVID closures, how often did family member: Teach you additional topics not part of your school assignments	Plausible Value 10 in Content Subscale of Mathematics - Change and Relationships
ST353Q08JA	PV9MPIN	0.0162473279796117	0	46.631382379305	1.21396821139464e-07	1703660.3054	During COVID closures, how often did family member: Teach you additional topics not part of your school assignments	Plausible Value 9 in Process Subscale of Mathematics - Interpreting, Applying, and Evaluating Mathematical Outcomes
ST354Q01JA	ST354Q02JA	-0.0289321564134647	0	-83.0380509624191	1.21396821139464e-07	575316.4521	During COVID closures, agree/disagree: I felt lonely.	During COVID closures, agree/disagree: I enjoyed learning by myself.
ST354Q01JA	ST354Q03JA	0.0202074571605093	0	57.9973311887101	1.21396821139464e-07	577385.5831	During COVID closures, agree/disagree: I felt lonely.	During COVID closures, agree/disagree: My teachers were available when I needed help (e.g. through virtual office hours, email, chat).
ST354Q01JA	ST354Q04JA	0.0351132604943981	0	100.778409763939	1.21396821139464e-07	573907.5052	During COVID closures, agree/disagree: I felt lonely.	During COVID closures, agree/disagree: I felt anxious about school work.
ST354Q01JA	ST354Q10JA	0.026282048230826	0	75.4319874813209	1.21396821139464e-07	567598.795799999	During COVID closures, agree/disagree: I felt lonely.	During COVID closures, agree/disagree: I missed sports and other physical activities organised by my school.
ST354Q01JA	MATHPREF	-0.037401995799299	0	-107.347298586875	1.21396821139464e-07	1302411.5283	During COVID closures, agree/disagree: I felt lonely.	Preference of Math over other core subjects
ST354Q01JA	BELONG	-0.0438190791712028	0	-125.764940481631	1.21396821139464e-07	1299128.5305	During COVID closures, agree/disagree: I felt lonely.	Sense of belonging (WLE)
ST354Q01JA	BULLIED	0.0306120979271871	0	87.8596434851749	1.21396821139464e-07	1302048.7997	During COVID closures, agree/disagree: I felt lonely.	Being bullied (WLE)
ST354Q01JA	FEELSAFE	-0.0161591337787595	0	-46.3782566032552	1.21396821139464e-07	1305123.8326	During COVID closures, agree/disagree: I felt lonely.	Feeling safe (WLE)
ST354Q01JA	INFOSEEK	0.0161518787901284	0	46.3574340932744	1.21396821139464e-07	1300574.4305	During COVID closures, agree/disagree: I felt lonely.	Information seeking about future careers (WLE)
ST354Q01JA	COGACMCO	-0.0153390941368095	0	-44.0246645444288	1.21396821139464e-07	1283934.2733	During COVID closures, agree/disagree: I felt lonely.	Cognitive activation in mathematics: Encourage mathematical thinking Version B (WLE)
ST354Q01JA	ANXMAT	0.0148285994503895	0	42.5594960591908	1.21396821139464e-07	1298355.1201	During COVID closures, agree/disagree: I felt lonely.	Mathematics Anxiety (WLE)
ST354Q01JA	PROBSELF	0.0204199305786214	0	58.6071501828152	1.21396821139464e-07	1301408.2482	During COVID closures, agree/disagree: I felt lonely.	Problems with self-directed learning (WLE)
ST354Q01JA	SDLEFF	-0.0342687954230057	0	-98.3547143907995	1.21396821139464e-07	1288565.8943	During COVID closures, agree/disagree: I felt lonely.	Self-directed learning self-efficacy (WLE)
ST354Q01JA	FISCED	-0.0134953253564425	0	-38.7328721263642	1.21396821139464e-07	1271867.2781	During COVID closures, agree/disagree: I felt lonely.	Father’s level of education (ISCED)
ST354Q01JA	FLCONICT	-0.0153176352537323	0	-43.9630755013899	1.21396821139464e-07	1274141.3816	During COVID closures, agree/disagree: I felt lonely.	Confidence about financial matters using digital devices (WLE)
ST354Q01JA	ICTREG	0.0172793563654885	0	49.5934023710543	1.21396821139464e-07	1258855.1534	During COVID closures, agree/disagree: I felt lonely.	Views of regulated ICT use in school (WLE)
ST354Q01JA	ICTDISTR	0.0227187404659171	0	65.204954019011	1.21396821139464e-07	1044075.6651	During COVID closures, agree/disagree: I felt lonely.	Distress from online content and cyberbullying
ST354Q02JA	ST354Q03JA	-0.0275788207068893	0	-79.1538482861342	1.21396821139464e-07	606834.032999999	During COVID closures, agree/disagree: I enjoyed learning by myself.	During COVID closures, agree/disagree: My teachers were available when I needed help (e.g. through virtual office hours, email, chat).
ST354Q02JA	ST354Q07JA	-0.0181533143615298	0	-52.1017452535267	1.21396821139464e-07	590785.0215	During COVID closures, agree/disagree: I enjoyed learning by myself.	During COVID closures, agree/disagree: I improved my skills in using digital devices for learning purposes.
ST354Q02JA	ST354Q08JA	-0.0342393401316916	0	-98.2701748927304	1.21396821139464e-07	571459.0536	During COVID closures, agree/disagree: I enjoyed learning by myself.	During COVID closures, agree/disagree: My teachers were well prepared to provide instruction remotely.
ST354Q02JA	DURECEC	0.0148885570087747	0	42.7315799757028	1.21396821139464e-07	763509.457299999	During COVID closures, agree/disagree: I enjoyed learning by myself.	Duration in early childhood education and care
ST354Q02JA	BELONG	-0.0320273610263582	0	-91.9215836902094	1.21396821139464e-07	1336822.106	During COVID closures, agree/disagree: I enjoyed learning by myself.	Sense of belonging (WLE)
ST354Q02JA	TEACHSUP	-0.0191811732513333	0	-55.0517983934979	1.21396821139464e-07	1339209.9145	During COVID closures, agree/disagree: I enjoyed learning by myself.	Mathematics Teacher Support (WLE)
ST354Q02JA	FEELLAH	0.221676507136155	0	636.232738192181	1.21396821139464e-07	1123978.1305	During COVID closures, agree/disagree: I enjoyed learning by myself.	Feelings about learning at home (WLE)
ST354Q02JA	SDLEFF	0.0697924085724174	0	200.310875449617	1.21396821139464e-07	1327234.7876	During COVID closures, agree/disagree: I enjoyed learning by myself.	Self-directed learning self-efficacy (WLE)
ST354Q02JA	ATTCONFM	0.0177313805250957	0	50.890754862355	1.21396821139464e-07	1320469.8293	During COVID closures, agree/disagree: I enjoyed learning by myself.	Attitudes towards and confidence about financial matters (WLE)
ST354Q03JA	ST354Q04JA	0.0136073299495784	0	39.0543360013666	1.21396821139464e-07	607103.6951	During COVID closures, agree/disagree: My teachers were available when I needed help (e.g. through virtual office hours, email, chat).	During COVID closures, agree/disagree: I felt anxious about school work.
ST354Q03JA	ST354Q05JA	-0.0354648068041952	0	-101.787381234002	1.21396821139464e-07	597356.5569	During COVID closures, agree/disagree: My teachers were available when I needed help (e.g. through virtual office hours, email, chat).	During COVID closures, agree/disagree: I was motivated to learn.
ST354Q03JA	ST354Q07JA	-0.0234876751571752	0	-67.4118699905334	1.21396821139464e-07	626612.4433	During COVID closures, agree/disagree: My teachers were available when I needed help (e.g. through virtual office hours, email, chat).	During COVID closures, agree/disagree: I improved my skills in using digital devices for learning purposes.
ST354Q03JA	ST354Q09JA	-0.0394515312265839	0	-113.229660925445	1.21396821139464e-07	577908.5174	During COVID closures, agree/disagree: My teachers were available when I needed help (e.g. through virtual office hours, email, chat).	During COVID closures, agree/disagree: I was well prepared to learn on my own.
ST354Q03JA	EXERPRAC	-0.0138288178844586	0	-39.6900275191817	1.21396821139464e-07	1357402.6656	During COVID closures, agree/disagree: My teachers were available when I needed help (e.g. through virtual office hours, email, chat).	Exercise or practice a sport before or after school
ST354Q03JA	EXPECEDU	-0.0172755677562902	0	-49.5825287009695	1.21396821139464e-07	1329991.8324	During COVID closures, agree/disagree: My teachers were available when I needed help (e.g. through virtual office hours, email, chat).	Highest expected educational level
ST354Q03JA	MATHPREF	0.0147470503580347	0	42.3254423789145	1.21396821139464e-07	1349982.8814	During COVID closures, agree/disagree: My teachers were available when I needed help (e.g. through virtual office hours, email, chat).	Preference of Math over other core subjects
ST354Q03JA	MATHEASE	-0.0154186232581339	0	-44.2529207150078	1.21396821139464e-07	1351118.0805	During COVID closures, agree/disagree: My teachers were available when I needed help (e.g. through virtual office hours, email, chat).	Perception of Mathematics as easier than other subjects
ST354Q03JA	SISCO	0.0231334917456198	0	66.3953297866688	1.21396821139464e-07	1314961.2673	During COVID closures, agree/disagree: My teachers were available when I needed help (e.g. through virtual office hours, email, chat).	Clear idea about future job
ST354Q03JA	RELATST	0.015921545791899	0	45.6963563992384	1.21396821139464e-07	1353564.6377	During COVID closures, agree/disagree: My teachers were available when I needed help (e.g. through virtual office hours, email, chat).	Quality of student-teacher relationships (WLE)
ST354Q03JA	BELONG	0.0185819025375376	0	53.3318342345424	1.21396821139464e-07	1353105.4682	During COVID closures, agree/disagree: My teachers were available when I needed help (e.g. through virtual office hours, email, chat).	Sense of belonging (WLE)
ST354Q03JA	SCHRISK	-0.0205490584198309	0	-58.9777594144876	1.21396821139464e-07	1354102.2769	During COVID closures, agree/disagree: My teachers were available when I needed help (e.g. through virtual office hours, email, chat).	School safety risks (WLE)
ST354Q03JA	FEELSAFE	0.0131783182270787	0	37.8230314014845	1.21396821139464e-07	1355454.1366	During COVID closures, agree/disagree: My teachers were available when I needed help (e.g. through virtual office hours, email, chat).	Feeling safe (WLE)
ST354Q03JA	TEACHSUP	0.0202058897484938	0	57.9928325665898	1.21396821139464e-07	1348457.0061	During COVID closures, agree/disagree: My teachers were available when I needed help (e.g. through virtual office hours, email, chat).	Mathematics Teacher Support (WLE)
ST354Q03JA	FAMCON	-0.0136972260398594	0	-39.3123463625506	1.21396821139464e-07	1342878.4641	During COVID closures, agree/disagree: My teachers were available when I needed help (e.g. through virtual office hours, email, chat).	Subjective familiarity with mathematics concepts (WLE)
ST354Q03JA	LEARRES	0.0167628369867992	0	48.1109424438461	1.21396821139464e-07	1348490.4902	During COVID closures, agree/disagree: My teachers were available when I needed help (e.g. through virtual office hours, email, chat).	Types of learning resources used while school was closed (WLE)
ST354Q03JA	FEELLAH	0.188042816932824	0	539.70083641321	1.21396821139464e-07	1143694.0199	During COVID closures, agree/disagree: My teachers were available when I needed help (e.g. through virtual office hours, email, chat).	Feelings about learning at home (WLE)
ST354Q03JA	SDLEFF	0.0406337706930131	0	116.622801058527	1.21396821139464e-07	1342091.8397	During COVID closures, agree/disagree: My teachers were available when I needed help (e.g. through virtual office hours, email, chat).	Self-directed learning self-efficacy (WLE)
ST354Q03JA	MISCED	0.017234124119884	0	49.4635815079989	1.21396821139464e-07	1347186.5125	During COVID closures, agree/disagree: My teachers were available when I needed help (e.g. through virtual office hours, email, chat).	Mother’s level of education (ISCED)
ST354Q03JA	HISCED	-0.0136848782968925	0	-39.2769071614383	1.21396821139464e-07	1353474.9054	During COVID closures, agree/disagree: My teachers were available when I needed help (e.g. through virtual office hours, email, chat).	Highest level of education of parents (ISCED)
ST354Q03JA	ATTCONFM	-0.0154103891792791	0	-44.2292881226149	1.21396821139464e-07	1326822.821	During COVID closures, agree/disagree: My teachers were available when I needed help (e.g. through virtual office hours, email, chat).	Attitudes towards and confidence about financial matters (WLE)
ST354Q03JA	ICTQUAL	0.0217765843742708	0	62.5008760915091	1.21396821139464e-07	1327748.33	During COVID closures, agree/disagree: My teachers were available when I needed help (e.g. through virtual office hours, email, chat).	Quality of access to ICT (WLE)
ST354Q04JA	ST354Q06JA	0.0428299774088205	0	122.926123997371	1.21396821139464e-07	599921.7895	During COVID closures, agree/disagree: I felt anxious about school work.	During COVID closures, agree/disagree: I fell behind in my school work.
ST354Q04JA	ST354Q10JA	0.0190838810023474	0	54.772560350744	1.21396821139464e-07	567046.7757	During COVID closures, agree/disagree: I felt anxious about school work.	During COVID closures, agree/disagree: I missed sports and other physical activities organised by my school.
ST354Q04JA	SKIPPING	-0.0161619652347853	0	-46.3863831523587	1.21396821139464e-07	1349340.7357	During COVID closures, agree/disagree: I felt anxious about school work.	Skipping classes or days of school
ST354Q04JA	EXERPRAC	-0.0158467189759673	0	-45.4815962940499	1.21396821139464e-07	1356473.9664	During COVID closures, agree/disagree: I felt anxious about school work.	Exercise or practice a sport before or after school
ST354Q04JA	MATHPREF	-0.0175349034267892	0	-50.3268468332069	1.21396821139464e-07	1349464.7689	During COVID closures, agree/disagree: I felt anxious about school work.	Preference of Math over other core subjects
ST354Q04JA	SISCO	0.0168693832968386	0	48.4167405252775	1.21396821139464e-07	1311976.2657	During COVID closures, agree/disagree: I felt anxious about school work.	Clear idea about future job
ST354Q04JA	BELONG	-0.0285824142044659	0	-82.0342574338788	1.21396821139464e-07	1352729.6802	During COVID closures, agree/disagree: I felt anxious about school work.	Sense of belonging (WLE)
ST354Q04JA	BULLIED	0.0141992775924272	0	40.7532822475954	1.21396821139464e-07	1353304.0069	During COVID closures, agree/disagree: I felt anxious about school work.	Being bullied (WLE)
ST354Q04JA	ANXMAT	0.046576912883702	0	133.680186517623	1.21396821139464e-07	1349170.4097	During COVID closures, agree/disagree: I felt anxious about school work.	Mathematics Anxiety (WLE)
ST354Q04JA	MATHPERS	0.0156126132505935	0	44.8096905129398	1.21396821139464e-07	1345177.5326	During COVID closures, agree/disagree: I felt anxious about school work.	Effort and Persistence in Mathematics (WLE)
ST354Q04JA	PROBSELF	0.0274615107346327	0	78.817157466569	1.21396821139464e-07	1350726.379	During COVID closures, agree/disagree: I felt anxious about school work.	Problems with self-directed learning (WLE)
ST354Q04JA	SDLEFF	-0.041105222740507	0	-117.975913442777	1.21396821139464e-07	1348244.1173	During COVID closures, agree/disagree: I felt anxious about school work.	Self-directed learning self-efficacy (WLE)
ST354Q04JA	ACCESSFP	-0.016605396800458	0	-47.6590740787611	1.21396821139464e-07	1332903.135	During COVID closures, agree/disagree: I felt anxious about school work.	Access to money and financial products, sources of money (WLE)
ST354Q04JA	FRINFLFM	0.024101930003601	0	69.174840040622	1.21396821139464e-07	1321883.2285	During COVID closures, agree/disagree: I felt anxious about school work.	Friends’ influence on financial matters (WLE)
ST354Q05JA	ST354Q07JA	-0.0294937544261417	0	-84.6498908726775	1.21396821139464e-07	602637.0376	During COVID closures, agree/disagree: I was motivated to learn.	During COVID closures, agree/disagree: I improved my skills in using digital devices for learning purposes.
ST354Q05JA	ST354Q08JA	-0.0451241355904845	0	-129.510576994321	1.21396821139464e-07	587573.1745	During COVID closures, agree/disagree: I was motivated to learn.	During COVID closures, agree/disagree: My teachers were well prepared to provide instruction remotely.
ST354Q05JA	ST354Q09JA	-0.0390722210156998	0	-112.141004408736	1.21396821139464e-07	588088.2533	During COVID closures, agree/disagree: I was motivated to learn.	During COVID closures, agree/disagree: I was well prepared to learn on my own.
ST354Q05JA	STUDYHMW	0.0210311507856461	0	60.3614105281157	1.21396821139464e-07	1364523.4338	During COVID closures, agree/disagree: I was motivated to learn.	Studying for school or homework before or after school
ST354Q05JA	SISCO	0.0138086543828941	0	39.6321563447499	1.21396821139464e-07	1330627.1212	During COVID closures, agree/disagree: I was motivated to learn.	Clear idea about future job
ST354Q05JA	MATHEF21	0.0134303232833121	0	38.5463099709504	1.21396821139464e-07	1348513.9672	During COVID closures, agree/disagree: I was motivated to learn.	Mathematics self-efficacy: mathematical reasoning and 21st century skills (WLE)
ST354Q05JA	MATHPERS	0.0133560326571227	0	38.3330887815103	1.21396821139464e-07	1352633.2374	During COVID closures, agree/disagree: I was motivated to learn.	Effort and Persistence in Mathematics (WLE)
ST354Q05JA	FEELLAH	0.27141751635121	0	778.994183246434	1.21396821139464e-07	1151892.2651	During COVID closures, agree/disagree: I was motivated to learn.	Feelings about learning at home (WLE)
ST354Q05JA	SDLEFF	0.0629131968482411	0	180.566881065998	1.21396821139464e-07	1348104.9435	During COVID closures, agree/disagree: I was motivated to learn.	Self-directed learning self-efficacy (WLE)
ST354Q05JA	FLSCHOOL	0.0134227746943005	0	38.5246447998486	1.21396821139464e-07	1349808.7199	During COVID closures, agree/disagree: I was motivated to learn.	Financial education in school lessons (WLE)
ST354Q05JA	FLCONICT	-0.0227548888721323	0	-65.3087033958154	1.21396821139464e-07	1328838.7319	During COVID closures, agree/disagree: I was motivated to learn.	Confidence about financial matters using digital devices (WLE)
ST354Q05JA	ATTCONFM	0.0132806754421787	0	38.1168063805211	1.21396821139464e-07	1330663.0779	During COVID closures, agree/disagree: I was motivated to learn.	Attitudes towards and confidence about financial matters (WLE)
ST354Q05JA	ICTHOME	-0.0152347401453253	0	-43.7251586265442	1.21396821139464e-07	1327227.1056	During COVID closures, agree/disagree: I was motivated to learn.	ICT availability outside of school (WLE)
ST354Q05JA	ICTAVHOM	0.0131645427860438	0	37.7834945706193	1.21396821139464e-07	1330256.2988	During COVID closures, agree/disagree: I was motivated to learn.	Availability and Usage of ICT at Home
ST354Q05JA	ICTFEED	0.0134235423798592	0	38.5268481306905	1.21396821139464e-07	1325263.739	During COVID closures, agree/disagree: I was motivated to learn.	Support or feedback via ICT (WLE)
ST354Q05JA	ICTWKEND	-0.0137633758482176	0	-39.5022026276386	1.21396821139464e-07	1303640.5189	During COVID closures, agree/disagree: I was motivated to learn.	Frequency of ICT activity (weekend) (WLE)
ST354Q05JA	ICTREG	0.015712073744094	0	45.0951516244455	1.21396821139464e-07	1321269.5097	During COVID closures, agree/disagree: I was motivated to learn.	Views of regulated ICT use in school (WLE)
ST354Q06JA	ST354Q09JA	-0.0177105375100907	0	-50.830933419478	1.21396821139464e-07	556908.5225	During COVID closures, agree/disagree: I fell behind in my school work.	During COVID closures, agree/disagree: I was well prepared to learn on my own.
ST354Q06JA	ST354Q10JA	0.0143635340856153	0	41.2247140640608	1.21396821139464e-07	584476.7147	During COVID closures, agree/disagree: I fell behind in my school work.	During COVID closures, agree/disagree: I missed sports and other physical activities organised by my school.
ST354Q06JA	SKIPPING	0.0138474917891234	0	39.7436234083047	1.21396821139464e-07	1346963.9406	During COVID closures, agree/disagree: I fell behind in my school work.	Skipping classes or days of school
ST354Q06JA	TARDYSD	0.0176560737485578	0	50.6746172244062	1.21396821139464e-07	1342621.4223	During COVID closures, agree/disagree: I fell behind in my school work.	Arriving late for school stricter definition
ST354Q06JA	STUDYHMW	-0.0165587991552826	0	-47.5253343885871	1.21396821139464e-07	1354320.1277	During COVID closures, agree/disagree: I fell behind in my school work.	Studying for school or homework before or after school
ST354Q06JA	EXPECEDU	-0.0226609691442905	0	-65.0391448107085	1.21396821139464e-07	1331675.2933	During COVID closures, agree/disagree: I fell behind in my school work.	Highest expected educational level
ST354Q06JA	BELONG	-0.0189336896333777	0	-54.3414967835357	1.21396821139464e-07	1352538.7966	During COVID closures, agree/disagree: I fell behind in my school work.	Sense of belonging (WLE)
ST354Q06JA	FAMSUP	0.0152077980312175	0	43.6478321869818	1.21396821139464e-07	1348090.5138	During COVID closures, agree/disagree: I fell behind in my school work.	Family support (WLE)
ST354Q06JA	DISCLIM	-0.0158387787820771	0	-45.4588071795613	1.21396821139464e-07	1348142.0427	During COVID closures, agree/disagree: I fell behind in my school work.	Disciplinary climate in mathematics (WLE)
ST354Q06JA	TEACHSUP	0.013818480176353	0	39.6603573100126	1.21396821139464e-07	1348775.0426	During COVID closures, agree/disagree: I fell behind in my school work.	Mathematics Teacher Support (WLE)
ST354Q06JA	PROBSELF	0.0263834452793416	0	75.7230066905963	1.21396821139464e-07	1344491.1963	During COVID closures, agree/disagree: I fell behind in my school work.	Problems with self-directed learning (WLE)
ST354Q06JA	SDLEFF	-0.0676782270113493	0	-194.242972535541	1.21396821139464e-07	1339800.4739	During COVID closures, agree/disagree: I fell behind in my school work.	Self-directed learning self-efficacy (WLE)
ST354Q06JA	ACCESSFA	0.0158790042022713	0	45.5742579757043	1.21396821139464e-07	1325890.4826	During COVID closures, agree/disagree: I fell behind in my school work.	Access to money and financial products, financial activities (WLE)
ST354Q06JA	ICTINFO	-0.0198652172039242	0	-57.0150698408117	1.21396821139464e-07	1297656.6601	During COVID closures, agree/disagree: I fell behind in my school work.	Students’ practices regarding online information (WLE)
ST354Q06JA	PV6MCCR	0.0148949669302137	0	42.7499770621665	1.21396821139464e-07	1360298.026	During COVID closures, agree/disagree: I fell behind in my school work.	Plausible Value 6 in Content Subscale of Mathematics - Change and Relationships
ST354Q06JA	PV10MPRE	0.013734603139122	0	39.4196222057005	1.21396821139464e-07	1360298.026	During COVID closures, agree/disagree: I fell behind in my school work.	Plausible Value 10 in Process Subscale of Mathematics - Reasoning
ST354Q07JA	ST354Q08JA	-0.0419113515771355	0	-120.289580162313	1.21396821139464e-07	590204.917499999	During COVID closures, agree/disagree: I improved my skills in using digital devices for learning purposes.	During COVID closures, agree/disagree: My teachers were well prepared to provide instruction remotely.
ST354Q07JA	ST354Q09JA	-0.0232145929421464	0	-66.6280979631589	1.21396821139464e-07	600724.6546	During COVID closures, agree/disagree: I improved my skills in using digital devices for learning purposes.	During COVID closures, agree/disagree: I was well prepared to learn on my own.
ST354Q07JA	ST354Q10JA	0.0226458075690751	0	64.9956296424157	1.21396821139464e-07	606564.8139	During COVID closures, agree/disagree: I improved my skills in using digital devices for learning purposes.	During COVID closures, agree/disagree: I missed sports and other physical activities organised by my school.
ST354Q07JA	IMMIG	0.0183769769088265	0	52.7436781165802	1.21396821139464e-07	1311135.1117	During COVID closures, agree/disagree: I improved my skills in using digital devices for learning purposes.	Index on immigrant background (OECD definition)
ST354Q07JA	SCHRISK	0.016864119421539	0	48.4016327006432	1.21396821139464e-07	1364560.3649	During COVID closures, agree/disagree: I improved my skills in using digital devices for learning purposes.	School safety risks (WLE)
ST354Q07JA	GROSAGR	-0.0143031538793297	0	-41.0514171077257	1.21396821139464e-07	1364199.8183	During COVID closures, agree/disagree: I improved my skills in using digital devices for learning purposes.	Growth Mindset (WLE)
ST354Q07JA	FAMCON	0.0151513664379744	0	43.4858681270393	1.21396821139464e-07	1357104.7641	During COVID closures, agree/disagree: I improved my skills in using digital devices for learning purposes.	Subjective familiarity with mathematics concepts (WLE)
ST354Q07JA	LEARRES	0.0146260307812765	0	41.9781046402863	1.21396821139464e-07	1354496.2956	During COVID closures, agree/disagree: I improved my skills in using digital devices for learning purposes.	Types of learning resources used while school was closed (WLE)
ST354Q07JA	FEELLAH	0.234622824988276	0	673.389906369239	1.21396821139464e-07	1133846.1465	During COVID closures, agree/disagree: I improved my skills in using digital devices for learning purposes.	Feelings about learning at home (WLE)
ST354Q07JA	SDLEFF	0.0594909004225749	0	170.744563609194	1.21396821139464e-07	1355307.4986	During COVID closures, agree/disagree: I improved my skills in using digital devices for learning purposes.	Self-directed learning self-efficacy (WLE)
ST354Q08JA	ST354Q09JA	-0.0356229907039632	0	-102.241384127622	1.21396821139464e-07	544630.2253	During COVID closures, agree/disagree: My teachers were well prepared to provide instruction remotely.	During COVID closures, agree/disagree: I was well prepared to learn on my own.
ST354Q08JA	IMMIG	0.0154114715444232	0	44.2323946139081	1.21396821139464e-07	1265597.3679	During COVID closures, agree/disagree: My teachers were well prepared to provide instruction remotely.	Index on immigrant background (OECD definition)
ST354Q08JA	REPEAT	0.0134899055958302	0	38.7173168960007	1.21396821139464e-07	1306587.934	During COVID closures, agree/disagree: My teachers were well prepared to provide instruction remotely.	Grade repetition
ST354Q08JA	SKIPPING	-0.0196698206853461	0	-56.4542631786434	1.21396821139464e-07	1310979.2431	During COVID closures, agree/disagree: My teachers were well prepared to provide instruction remotely.	Skipping classes or days of school
ST354Q08JA	STUDYHMW	-0.0153024887546607	0	-43.9196036030691	1.21396821139464e-07	1316921.2937	During COVID closures, agree/disagree: My teachers were well prepared to provide instruction remotely.	Studying for school or homework before or after school
ST354Q08JA	SISCO	-0.020726833283842	0	-59.4879902457683	1.21396821139464e-07	1282915.0331	During COVID closures, agree/disagree: My teachers were well prepared to provide instruction remotely.	Clear idea about future job
ST354Q08JA	RELATST	0.028109401844187	0	80.6766668029774	1.21396821139464e-07	1315979.2153	During COVID closures, agree/disagree: My teachers were well prepared to provide instruction remotely.	Quality of student-teacher relationships (WLE)
ST354Q08JA	INFOSEEK	-0.0146258336276446	0	-41.977538790541	1.21396821139464e-07	1309981.0356	During COVID closures, agree/disagree: My teachers were well prepared to provide instruction remotely.	Information seeking about future careers (WLE)
ST354Q08JA	LEARRES	0.0140284336891863	0	40.2629439354006	1.21396821139464e-07	1304500.1626	During COVID closures, agree/disagree: My teachers were well prepared to provide instruction remotely.	Types of learning resources used while school was closed (WLE)
ST354Q08JA	FEELLAH	0.230161918381864	0	660.586678541069	1.21396821139464e-07	1096346.7466	During COVID closures, agree/disagree: My teachers were well prepared to provide instruction remotely.	Feelings about learning at home (WLE)
ST354Q08JA	SDLEFF	0.02417486398585	0	69.384167532439	1.21396821139464e-07	1304224.8657	During COVID closures, agree/disagree: My teachers were well prepared to provide instruction remotely.	Self-directed learning self-efficacy (WLE)
ST354Q08JA	FLSCHOOL	0.0219414451826904	0	62.974042350381	1.21396821139464e-07	1302657.1354	During COVID closures, agree/disagree: My teachers were well prepared to provide instruction remotely.	Financial education in school lessons (WLE)
ST354Q08JA	ICTQUAL	0.0338854121580357	0	97.2543678200233	1.21396821139464e-07	1287571.6085	During COVID closures, agree/disagree: My teachers were well prepared to provide instruction remotely.	Quality of access to ICT (WLE)
ST354Q09JA	EXPECEDU	0.0147700834205195	0	42.3915494671352	1.21396821139464e-07	1290638.0695	During COVID closures, agree/disagree: I was well prepared to learn on my own.	Highest expected educational level
ST354Q09JA	SCHRISK	0.0142154740229905	0	40.799767549531	1.21396821139464e-07	1309640.9015	During COVID closures, agree/disagree: I was well prepared to learn on my own.	School safety risks (WLE)
ST354Q09JA	MATHEF21	0.019317368264055	0	55.4426910820894	1.21396821139464e-07	1292514.0377	During COVID closures, agree/disagree: I was well prepared to learn on my own.	Mathematics self-efficacy: mathematical reasoning and 21st century skills (WLE)
ST354Q09JA	FEELLAH	0.270723569693553	0	777.002490090201	1.21396821139464e-07	1095838.1658	During COVID closures, agree/disagree: I was well prepared to learn on my own.	Feelings about learning at home (WLE)
ST354Q09JA	SDLEFF	0.0711289836863315	0	204.146973624886	1.21396821139464e-07	1300600.775	During COVID closures, agree/disagree: I was well prepared to learn on my own.	Self-directed learning self-efficacy (WLE)
ST354Q09JA	PV10MPFS	0.0135017680566578	0	38.7513632910452	1.21396821139464e-07	1312659.5395	During COVID closures, agree/disagree: I was well prepared to learn on my own.	Plausible Value 10 in Process Subscale of Mathematics - Formulating Situations Mathematically
ST354Q10JA	REPEAT	-0.0182426069608684	0	-52.358023538093	1.21396821139464e-07	1309289.4197	During COVID closures, agree/disagree: I missed sports and other physical activities organised by my school.	Grade repetition
[truncated: 27,050 more rows]
