# Supplementary material for: Bayesian Nonparametric Sensitivity Analysis of Multiple Test Procedures Under Dependence
Source: Biom J. 2025 Dec 14;67(6):e70101. doi: 10.1002/bimj.70101 (PMC12703229; doi:10.1002/bimj.70101)
Supplement: Supplementary file 1 — Supporting File: bimj70101‐sup‐0001‐DataCode.zip [file BIMJ-67-e70101-s001.zip › Code_and_Data/README.TXT]

This Code_and_Data Supplements file folder (from the 'Code_and_Data.zip' file)
for the article entitled: 

"Bayesian Nonparametric Sensitivity Analysis 
of Multiple Test Procedures Under Dependence", 
by author George Karabatsos (2025), 

contains this file named 'README.TXT', 
and also contains three sub folders named 'code', 'data', and 'results'. 
(**The sessionInfo() output results, on R's version information used in
George Karabatsos' computer, are pasted at the bottom of this README file.)

In particular, the 'code' sub folder contains a 'main.R' file, 
which uses (calls) the R code file 'DoFiguresTables.R' 
(located in the 'code' sub folder of the 'Code_and_Data' Supplements file folder), 

to read (import) the file:

'Output_PISA_2022_USA_p-values_2025-03-01_[17h][30m][04s].csv'
(located in the 'data' sub folder of the 'Code_and_Data' Supplements file folder),

and then to reproduce the results of:
- 	Figure 1 and Figure 2 of the article;
- 	the actual detailed results of the "output table" that 
	is briefly referred to in Section 4 of the article; 
-	a table of numerical results of the Gibbs sampling of 
	the posterior distribution of the mass parameter (M) of the Dirichlet process,
	these results reported in Section 4.1 of the article.
The results Figure 1, Figure 2, and the two output tables, mentioned above, 
are respectfully, stored as files 'Figure1.pdf' and 'Figure2.pdf',
and two comma-delimited (*.csv) files, named:

'Output_PISA_2022_USA_p-values_and_ppps_values_2025-04-26_<OUTPUT TIME>.csv'
'Output_M_Posterior(28679clusters)_<OUTPUT TIME>.csv'

which are output into the 'results' sub folder of 
the 'Code_and_Data' Supplements file folder.

*Optionally*, the 'main.R' file can also be run to use (call)
the R code file 'p-valuesCompute.R' (located in the 'code' sub folder),
to read (import) the following original PISA data files, named:

'CY08MSP_STU_QQQ_USA_(selected variables).csv'
'CY08MSP_STU_QQQ_USA_variable_labels.txt'

and from these files, to reproduce the 28,679 p-values (hypothesis tests) 
already contained in the above-mentioned file: 

'Output_PISA_2022_USA_p-values_2025-03-01_[17h][30m][04s].csv'

However, computing all of these 28,679 p-values takes around 
20 minutes on a modern laptop computer.
All of these computed p-values results are 
output into a comma-delimited (*.csv) file, named:

'Output_PISA_2022_USA_p-values_<OUTPUT TIME>.csv'

which is also stored in the 'results' sub folder of 
the 'Code_and_Data' Supplements file folder.

Finally, months after the article was accepted for publication,
the author developed a new R package, named bnpMTP, 
which implements the DP-MTP sensitivity method 
introduced in the article. This R package is available here:
https://cran.r-project.org/web/packages/bnpMTP/index.html

(This R package fills in any very-seldom-occurring NA value 
from the Dirichlet process (DP) (gamma) samples (which can occur when an 
Exponential(1) hyper-prior sample of the DP mass parameter M is very small) 
by simply resampling from this process to produce a non-NA value 
and then using it to fill in the NA value. 
The DP-MTP sensitivity method implemented in the 
'DoFiguresTables.R' file produced one NA value).


# -----------------------------------------------------------------------------
# sessionInfo() information.
# -----------------------------------------------------------------------------
> sessionInfo()
R version 4.5.1 (2025-06-13 ucrt)
Platform: x86_64-w64-mingw32/x64
Running under: Windows 11 x64 (build 26100)

Matrix products: default
  LAPACK version 3.12.1

locale:
[1] LC_COLLATE=English_United States.utf8  LC_CTYPE=English_United States.utf8   
[3] LC_MONETARY=English_United States.utf8 LC_NUMERIC=C                          
[5] LC_TIME=English_United States.utf8    

time zone: America/Chicago
tzcode source: internal

attached base packages:
[1] stats     graphics  grDevices utils     datasets  methods   base     

loaded via a namespace (and not attached):
[1] compiler_4.5.1
