# Supplementary material for: Bayesian Nonparametric Sensitivity Analysis of Multiple Test Procedures Under Dependence
Source: Biom J. 2025 Dec 14;67(6):e70101. doi: 10.1002/bimj.70101 (PMC12703229; doi:10.1002/bimj.70101)
Supplement: Supplementary file 1 — Supporting File: bimj70101‐sup‐0001‐DataCode.zip [file BIMJ-67-e70101-s001.zip › Code_and_Data/results/Output_M_Posterior(28679clusters)_2025-11-20_[10h][25m][51s].csv]

	Mean	SD	0%	25%	50%	75%	100%
M	13364.72945	95.57727	12969.02144	13299.80261	13364.945	13428.70743	13725.30678
DP Var v	1e-05	0	1e-05	1e-05	1e-05	1e-05	1e-05
