# Supplementary material for: Bayesian Nonparametric Sensitivity Analysis of Multiple Test Procedures Under Dependence
Source: Biom J. 2025 Dec 14;67(6):e70101. doi: 10.1002/bimj.70101 (PMC12703229; doi:10.1002/bimj.70101)
Supplement: Supplementary file 1 — Supporting File: bimj70101‐sup‐0001‐DataCode.zip [file BIMJ-67-e70101-s001.zip › Code_and_Data/results/Output_PISA-2022-USA_p-values_and_ppps_values_2025-11-20_[10h][25m][49s].csv]

p.sort	PrSig.p	V1	V2	V1_label	V2_label
0.000000e+00	1.000000000	ST004D01T	ST001D01T	BM test of n_1 = 1824662.9336 females versus n_2 = 1833106.5608 males.	Student International Grade (Derived)
0.000000e+00	1.000000000	ST004D01T	ST230Q01JA	BM test of n_1 = 1688397.5156 females versus n_2 = 1661089.4595 males.	How many siblings (including brothers, sisters, step-brothers, and step-sisters) do you have?
0.000000e+00	1.000000000	ST004D01T	ST059Q01TA	BM test of n_1 = 1641129.6799 females versus n_2 = 1603773.2395 males.	Number of [class periods] per week in mathematics
0.000000e+00	1.000000000	ST004D01T	ST059Q02JA	BM test of n_1 = 1624550.8691 females versus n_2 = 1591623.879 males.	Total number of [class periods] per week for all subjects, including mathematics
0.000000e+00	1.000000000	ST004D01T	ST296Q01JA	BM test of n_1 = 1646337.5913 females versus n_2 = 1599695.1798 males.	How much time spent on homework in: Mathematics homework
0.000000e+00	1.000000000	ST004D01T	ST296Q02JA	BM test of n_1 = 1642286.7523 females versus n_2 = 1594972.5206 males.	How much time spent on homework in: [Test language] homework
0.000000e+00	1.000000000	ST004D01T	ST296Q03JA	BM test of n_1 = 1636216.2635 females versus n_2 = 1594917.9988 males.	How much time spent on homework in: [Science] homework
0.000000e+00	1.000000000	ST004D01T	ST296Q04JA	BM test of n_1 = 1648742.3656 females versus n_2 = 1601448.9229 males.	How much time spent on homework in: Total time for all homework in all subjects, including subjects not listed above
0.000000e+00	1.000000000	ST004D01T	ST347Q01JA	BM test of n_1 = 1659902.8816 females versus n_2 = 1620469.3807 males.	In last 3 years, did school close because: Because of COVID-19
0.000000e+00	1.000000000	ST004D01T	ST347Q02JA	BM test of n_1 = 1622648.8706 females versus n_2 = 1572418.365 males.	In last 3 years, did school close because: For another reason (e.g. a natural disaster, strikes or demonstrations, air pollution)
0.000000e+00	1.000000000	ST004D01T	ST348Q01JA	BM test of n_1 = 912849.5682 females versus n_2 = 847853.5375 males.	During COVID closures, how often: Sent you learning materials to study on your own
0.000000e+00	1.000000000	ST004D01T	ST348Q02JA	BM test of n_1 = 914934.1616 females versus n_2 = 818001.0206 males.	During COVID closures, how often: Sent you assignments
0.000000e+00	1.000000000	ST004D01T	ST348Q03JA	BM test of n_1 = 920108.6224 females versus n_2 = 863531.3045 males.	During COVID closures, how often: Uploaded material on a learning management system or school learning platform (e.g. [Blackboard®], [Edmodo®], [Moodle®], [Google® Classroom™])
0.000000e+00	1.000000000	ST004D01T	ST348Q05JA	BM test of n_1 = 938829.6401 females versus n_2 = 851458.2554 males.	During COVID closures, how often: Offered live virtual classes on a video communication program (e.g. Zoom™, Skype™, Google® Meet™, Microsoft® Teams)
0.000000e+00	1.000000000	ST004D01T	ST348Q06JA	BM test of n_1 = 897295.725 females versus n_2 = 871230.6082 males.	During COVID closures, how often: Asked you to submit completed school assignments
0.000000e+00	1.000000000	ST004D01T	ST350Q01JA	BM test of n_1 = 1428637.0382 females versus n_2 = 1304298.2482 males.	During COVID closures, how much learned compared to typical week of in person school?
0.000000e+00	1.000000000	ST004D01T	ST351Q02JA	BM test of n_1 = 901319.1656 females versus n_2 = 775167.9069 males.	During COVID closures, how often use: Digital textbooks, workbooks, or worksheets
0.000000e+00	1.000000000	ST004D01T	ST351Q03JA	BM test of n_1 = 876766.5432 females versus n_2 = 815794.0073 males.	During COVID closures, how often use: Real-time lessons by a teacher from my school on a video communication program (e.g. ZoomTM, SkypeTM, Google® Meet™, Microsoft® Teams)
0.000000e+00	1.000000000	ST004D01T	ST351Q04JA	BM test of n_1 = 857124.2551 females versus n_2 = 796453.4342 males.	During COVID closures, how often use: Real time lessons by a private tutor on a video communication program (e.g. Zoom™, Skype™, Google® Meet™, Microsoft® Teams)
0.000000e+00	1.000000000	ST004D01T	ST351Q06JA	BM test of n_1 = 875427.2794 females versus n_2 = 796120.6291 males.	During COVID closures, how often use: Recorded lessons or other digital material provided by teachers from my school
0.000000e+00	1.000000000	ST004D01T	ST351Q08JA	BM test of n_1 = 872007.531 females versus n_2 = 790063.5358 males.	During COVID closures, how often use: Lessons broadcast over television or radio
0.000000e+00	1.000000000	ST004D01T	ST352Q01JA	BM test of n_1 = 878008.4394 females versus n_2 = 793859.0258 males.	During COVID closures, how often problems with: Problems with access to a digital device when I needed it
0.000000e+00	1.000000000	ST004D01T	ST352Q02JA	BM test of n_1 = 878859.7571 females versus n_2 = 816142.4194 males.	During COVID closures, how often problems with: Problems with Internet access
0.000000e+00	1.000000000	ST004D01T	ST352Q03JA	BM test of n_1 = 878757.8252 females versus n_2 = 791708.3953 males.	During COVID closures, how often problems with: Problems with access to school supplies (e.g. paper, pencil)
0.000000e+00	1.000000000	ST004D01T	ST352Q04JA	BM test of n_1 = 881802.5518 females versus n_2 = 786031.3297 males.	During COVID closures, how often problems with: Problems with finding a quiet place to study
0.000000e+00	1.000000000	ST004D01T	ST352Q06JA	BM test of n_1 = 876055.7441 females versus n_2 = 799412.0392 males.	During COVID closures, how often problems with: Problems with motivating myself to do school work
0.000000e+00	1.000000000	ST004D01T	ST352Q07JA	BM test of n_1 = 854697.1301 females versus n_2 = 805481.6956 males.	During COVID closures, how often problems with: Problems with understanding my school assignments
0.000000e+00	1.000000000	ST004D01T	ST352Q08JA	BM test of n_1 = 883065.2005 females versus n_2 = 828399.0627 males.	During COVID closures, how often problems with: Problems with finding someone who could help me with my school work
0.000000e+00	1.000000000	ST004D01T	ST353Q05JA	BM test of n_1 = 882112.0667 females versus n_2 = 781057.9624 males.	During COVID closures, how often did family member: Check whether you were completing your school assignments
0.000000e+00	1.000000000	ST004D01T	ST353Q07JA	BM test of n_1 = 842937.1503 females versus n_2 = 803817.4975 males.	During COVID closures, how often did family member: Help you find additional learning resources
0.000000e+00	1.000000000	ST004D01T	ST353Q08JA	BM test of n_1 = 874446.6158 females versus n_2 = 826993.8202 males.	During COVID closures, how often did family member: Teach you additional topics not part of your school assignments
0.000000e+00	1.000000000	ST004D01T	ST354Q01JA	BM test of n_1 = 699369.8127 females versus n_2 = 604878.8011 males.	During COVID closures, agree/disagree: I felt lonely.
0.000000e+00	1.000000000	ST004D01T	ST354Q04JA	BM test of n_1 = 728390.3434 females versus n_2 = 626531.0528 males.	During COVID closures, agree/disagree: I felt anxious about school work.
0.000000e+00	1.000000000	ST004D01T	ST354Q05JA	BM test of n_1 = 730999.5327 females versus n_2 = 633542.1848 males.	During COVID closures, agree/disagree: I was motivated to learn.
0.000000e+00	1.000000000	ST004D01T	ST354Q08JA	BM test of n_1 = 669047.8906 females versus n_2 = 648252.5343 males.	During COVID closures, agree/disagree: My teachers were well prepared to provide instruction remotely.
0.000000e+00	1.000000000	ST004D01T	ST354Q09JA	BM test of n_1 = 688131.9008 females versus n_2 = 622720.4262 males.	During COVID closures, agree/disagree: I was well prepared to learn on my own.
0.000000e+00	1.000000000	ST004D01T	ST354Q10JA	BM test of n_1 = 681245.7216 females versus n_2 = 634741.6368 males.	During COVID closures, agree/disagree: I missed sports and other physical activities organised by my school.
0.000000e+00	1.000000000	ST004D01T	REPEAT	BM test of n_1 = 1734928.7716 females versus n_2 = 1714699.4622 males.	Grade repetition
0.000000e+00	1.000000000	ST004D01T	SKIPPING	BM test of n_1 = 1737698.0096 females versus n_2 = 1711740.9696 males.	Skipping classes or days of school
0.000000e+00	1.000000000	ST004D01T	EXERPRAC	BM test of n_1 = 1678546.2581 females versus n_2 = 1629651.9412 males.	Exercise or practice a sport before or after school
0.000000e+00	1.000000000	ST004D01T	STUDYHMW	BM test of n_1 = 1676883.1214 females versus n_2 = 1632672.1122 males.	Studying for school or homework before or after school
0.000000e+00	1.000000000	ST004D01T	WORKPAY	BM test of n_1 = 1673044.6632 females versus n_2 = 1629258.819 males.	Working for pay before or after school
0.000000e+00	1.000000000	ST004D01T	EXPECEDU	BM test of n_1 = 1616606.2462 females versus n_2 = 1529969.5067 males.	Highest expected educational level
0.000000e+00	1.000000000	ST004D01T	MATHMOT	BM test of n_1 = 1652786.7939 females versus n_2 = 1594215.4723 males.	Motivation to do well in mathematics
0.000000e+00	1.000000000	ST004D01T	DURECEC	BM test of n_1 = 1036493.8094 females versus n_2 = 900038.7292 males.	Duration in early childhood education and care
0.000000e+00	1.000000000	ST004D01T	SISCO	BM test of n_1 = 1605980.1825 females versus n_2 = 1514323.5663 males.	Clear idea about future job
0.000000e+00	1.000000000	ST004D01T	BELONG	BM test of n_1 = 1670766.6794 females versus n_2 = 1626772.6105 males.	Sense of belonging (WLE)
0.000000e+00	1.000000000	ST004D01T	BULLIED	BM test of n_1 = 1674661.9538 females versus n_2 = 1629349.251 males.	Being bullied (WLE)
0.000000e+00	1.000000000	ST004D01T	SCHRISK	BM test of n_1 = 1675318.996 females versus n_2 = 1629694.274 males.	School safety risks (WLE)
0.000000e+00	1.000000000	ST004D01T	FEELSAFE	BM test of n_1 = 1676088.9223 females versus n_2 = 1633282.2946 males.	Feeling safe (WLE)
0.000000e+00	1.000000000	ST004D01T	GROSAGR	BM test of n_1 = 1667030.9486 females versus n_2 = 1614788.2754 males.	Growth Mindset (WLE)
0.000000e+00	1.000000000	ST004D01T	INFOSEEK	BM test of n_1 = 1627046.4397 females versus n_2 = 1562920.4202 males.	Information seeking about future careers (WLE)
0.000000e+00	1.000000000	ST004D01T	DISCLIM	BM test of n_1 = 1716102.159 females versus n_2 = 1688743.9279 males.	Disciplinary climate in mathematics (WLE)
0.000000e+00	1.000000000	ST004D01T	COGACRCO	BM test of n_1 = 1645146.4241 females versus n_2 = 1582230.2578 males.	Cognitive activation in mathematics: Foster reasoning Version B (WLE)
0.000000e+00	1.000000000	ST004D01T	COGACMCO	BM test of n_1 = 1627712.3475 females versus n_2 = 1578602.9758 males.	Cognitive activation in mathematics: Encourage mathematical thinking Version B (WLE)
0.000000e+00	1.000000000	ST004D01T	MATHEFF	BM test of n_1 = 1640893.8424 females versus n_2 = 1583728.3822 males.	Mathematics self-efficacy: formal and applied mathematics - response options reversed in 2022 (WLE)
0.000000e+00	1.000000000	ST004D01T	MATHEF21	BM test of n_1 = 1628375.9899 females versus n_2 = 1562129.6761 males.	Mathematics self-efficacy: mathematical reasoning and 21st century skills (WLE)
0.000000e+00	1.000000000	ST004D01T	ANXMAT	BM test of n_1 = 1699792.6659 females versus n_2 = 1658370.2081 males.	Mathematics Anxiety (WLE)
0.000000e+00	1.000000000	ST004D01T	MATHPERS	BM test of n_1 = 1633357.9838 females versus n_2 = 1564460.4484 males.	Effort and Persistence in Mathematics (WLE)
0.000000e+00	1.000000000	ST004D01T	SCHSUST	BM test of n_1 = 1466447.3516 females versus n_2 = 1366662.5358 males.	School actions/activities to sustain learning (WLE)
0.000000e+00	1.000000000	ST004D01T	PROBSELF	BM test of n_1 = 1410444.9621 females versus n_2 = 1287983.0609 males.	Problems with self-directed learning (WLE)
0.000000e+00	1.000000000	ST004D01T	FAMSUPSL	BM test of n_1 = 1413890.43 females versus n_2 = 1279379.4997 males.	Family support for self-directed learning (WLE)
0.000000e+00	1.000000000	ST004D01T	FEELLAH	BM test of n_1 = 1052301.3899 females versus n_2 = 948943.6758 males.	Feelings about learning at home (WLE)
0.000000e+00	1.000000000	ST004D01T	SDLEFF	BM test of n_1 = 1394548.3828 females versus n_2 = 1273602.516 males.	Self-directed learning self-efficacy (WLE)
0.000000e+00	1.000000000	ST004D01T	MISCED	BM test of n_1 = 1737775.4058 females versus n_2 = 1719783.4864 males.	Mother’s level of education (ISCED)
0.000000e+00	1.000000000	ST004D01T	FISCED	BM test of n_1 = 1699940.5591 females versus n_2 = 1692785.6823 males.	Father’s level of education (ISCED)
0.000000e+00	1.000000000	ST004D01T	HISCED	BM test of n_1 = 1744384.1426 females versus n_2 = 1730757.9639 males.	Highest level of education of parents (ISCED)
0.000000e+00	1.000000000	ST004D01T	PAREDINT	BM test of n_1 = 1744384.1426 females versus n_2 = 1730757.9639 males.	Index highest parental education (international years of schooling scale)
0.000000e+00	1.000000000	ST004D01T	HISEI	BM test of n_1 = 1663386.2755 females versus n_2 = 1597575.9207 males.	Highest parental occupational status (ISEI) based on 4-digit human coded ISCO
0.000000e+00	1.000000000	ST004D01T	ICTRES	BM test of n_1 = 1754156.7813 females versus n_2 = 1751217.1711 males.	ICT Resources (WLE)
0.000000e+00	1.000000000	ST004D01T	HOMEPOS	BM test of n_1 = 1754789.9872 females versus n_2 = 1753126.9045 males.	Home possessions (WLE)
0.000000e+00	1.000000000	ST004D01T	FCFMLRTY	BM test of n_1 = 1656619.6819 females versus n_2 = 1629415.1934 males.	Familiarity with concepts of finance
0.000000e+00	1.000000000	ST004D01T	FLSCHOOL	BM test of n_1 = 1643859.3196 females versus n_2 = 1612165.7715 males.	Financial education in school lessons (WLE)
0.000000e+00	1.000000000	ST004D01T	FLMULTSB	BM test of n_1 = 1359850.7948 females versus n_2 = 1318522.4364 males.	Financial education in school lessons, multiple subjects (WLE)
0.000000e+00	1.000000000	ST004D01T	FLFAMILY	BM test of n_1 = 1645036.0299 females versus n_2 = 1597371.2357 males.	Parental involvement in matters of FL (WLE)
0.000000e+00	1.000000000	ST004D01T	ACCESSFP	BM test of n_1 = 1632400.7006 females versus n_2 = 1589150.9533 males.	Access to money and financial products, sources of money (WLE)
0.000000e+00	1.000000000	ST004D01T	FLCONFIN	BM test of n_1 = 1631432.1074 females versus n_2 = 1574803.8286 males.	Confidence about financial matters (WLE)
0.000000e+00	1.000000000	ST004D01T	FLCONICT	BM test of n_1 = 1608566.3692 females versus n_2 = 1568698.3158 males.	Confidence about financial matters using digital devices (WLE)
0.000000e+00	1.000000000	ST004D01T	ATTCONFM	BM test of n_1 = 1607182.0647 females versus n_2 = 1549539.2374 males.	Attitudes towards and confidence about financial matters (WLE)
0.000000e+00	1.000000000	ST004D01T	FRINFLFM	BM test of n_1 = 1602684.2483 females versus n_2 = 1547265.2302 males.	Friends’ influence on financial matters (WLE)
0.000000e+00	1.000000000	ST004D01T	ICTHOME	BM test of n_1 = 1618668.9201 females versus n_2 = 1567833.0274 males.	ICT availability outside of school (WLE)
0.000000e+00	1.000000000	ST004D01T	ICTAVHOM	BM test of n_1 = 1626072.9099 females versus n_2 = 1575313.7984 males.	Availability and Usage of ICT at Home
0.000000e+00	1.000000000	ST004D01T	ICTSUBJ	BM test of n_1 = 1450198.8935 females versus n_2 = 1427731.4721 males.	Subject-related ICT Use During Lessons (WLE)
0.000000e+00	1.000000000	ST004D01T	ICTOUT	BM test of n_1 = 1603793.2208 females versus n_2 = 1553645.9456 males.	Use of ICT for school activities outside of the classroom (WLE)
0.000000e+00	1.000000000	ST004D01T	ICTWKDY	BM test of n_1 = 1596961.3399 females versus n_2 = 1539001.809 males.	Frequency of ICT activity (weekday) (WLE)
0.000000e+00	1.000000000	ST004D01T	ICTWKEND	BM test of n_1 = 1576141.6976 females versus n_2 = 1519534.2649 males.	Frequency of ICT activity (weekend) (WLE)
0.000000e+00	1.000000000	ST004D01T	ICTINFO	BM test of n_1 = 1581355.9361 females versus n_2 = 1515792.2686 males.	Students’ practices regarding online information (WLE)
0.000000e+00	1.000000000	ST004D01T	ICTDISTR	BM test of n_1 = 1302917.6227 females versus n_2 = 1271757.6205 males.	Distress from online content and cyberbullying
0.000000e+00	1.000000000	ST004D01T	ICTEFFIC	BM test of n_1 = 1553503.5348 females versus n_2 = 1477678.3812 males.	Self-efficacy in digital competencies (WLE)
0.000000e+00	1.000000000	ST004D01T	PV1MATH	BM test of n_1 = 1824662.9336 females versus n_2 = 1833106.5608 males.	Plausible Value 1 in Mathematics
0.000000e+00	1.000000000	ST004D01T	PV2MATH	BM test of n_1 = 1824662.9336 females versus n_2 = 1833106.5608 males.	Plausible Value 2 in Mathematics
0.000000e+00	1.000000000	ST004D01T	PV3MATH	BM test of n_1 = 1824662.9336 females versus n_2 = 1833106.5608 males.	Plausible Value 3 in Mathematics
0.000000e+00	1.000000000	ST004D01T	PV4MATH	BM test of n_1 = 1824662.9336 females versus n_2 = 1833106.5608 males.	Plausible Value 4 in Mathematics
0.000000e+00	1.000000000	ST004D01T	PV5MATH	BM test of n_1 = 1824662.9336 females versus n_2 = 1833106.5608 males.	Plausible Value 5 in Mathematics
0.000000e+00	1.000000000	ST004D01T	PV6MATH	BM test of n_1 = 1824662.9336 females versus n_2 = 1833106.5608 males.	Plausible Value 6 in Mathematics
0.000000e+00	1.000000000	ST004D01T	PV7MATH	BM test of n_1 = 1824662.9336 females versus n_2 = 1833106.5608 males.	Plausible Value 7 in Mathematics
0.000000e+00	1.000000000	ST004D01T	PV8MATH	BM test of n_1 = 1824662.9336 females versus n_2 = 1833106.5608 males.	Plausible Value 8 in Mathematics
0.000000e+00	1.000000000	ST004D01T	PV9MATH	BM test of n_1 = 1824662.9336 females versus n_2 = 1833106.5608 males.	Plausible Value 9 in Mathematics
0.000000e+00	1.000000000	ST004D01T	PV10MATH	BM test of n_1 = 1824662.9336 females versus n_2 = 1833106.5608 males.	Plausible Value 10 in Mathematics
0.000000e+00	1.000000000	ST004D01T	PV1READ	BM test of n_1 = 1824662.9336 females versus n_2 = 1833106.5608 males.	Plausible Value 1 in Reading
0.000000e+00	1.000000000	ST004D01T	PV2READ	BM test of n_1 = 1824662.9336 females versus n_2 = 1833106.5608 males.	Plausible Value 2 in Reading
0.000000e+00	1.000000000	ST004D01T	PV3READ	BM test of n_1 = 1824662.9336 females versus n_2 = 1833106.5608 males.	Plausible Value 3 in Reading
0.000000e+00	1.000000000	ST004D01T	PV4READ	BM test of n_1 = 1824662.9336 females versus n_2 = 1833106.5608 males.	Plausible Value 4 in Reading
0.000000e+00	1.000000000	ST004D01T	PV5READ	BM test of n_1 = 1824662.9336 females versus n_2 = 1833106.5608 males.	Plausible Value 5 in Reading
0.000000e+00	1.000000000	ST004D01T	PV6READ	BM test of n_1 = 1824662.9336 females versus n_2 = 1833106.5608 males.	Plausible Value 6 in Reading
0.000000e+00	1.000000000	ST004D01T	PV7READ	BM test of n_1 = 1824662.9336 females versus n_2 = 1833106.5608 males.	Plausible Value 7 in Reading
0.000000e+00	1.000000000	ST004D01T	PV8READ	BM test of n_1 = 1824662.9336 females versus n_2 = 1833106.5608 males.	Plausible Value 8 in Reading
0.000000e+00	1.000000000	ST004D01T	PV9READ	BM test of n_1 = 1824662.9336 females versus n_2 = 1833106.5608 males.	Plausible Value 9 in Reading
0.000000e+00	1.000000000	ST004D01T	PV10READ	BM test of n_1 = 1824662.9336 females versus n_2 = 1833106.5608 males.	Plausible Value 10 in Reading
0.000000e+00	1.000000000	ST004D01T	PV1SCIE	BM test of n_1 = 1824662.9336 females versus n_2 = 1833106.5608 males.	Plausible Value 1 in Science
0.000000e+00	1.000000000	ST004D01T	PV2SCIE	BM test of n_1 = 1824662.9336 females versus n_2 = 1833106.5608 males.	Plausible Value 2 in Science
0.000000e+00	1.000000000	ST004D01T	PV3SCIE	BM test of n_1 = 1824662.9336 females versus n_2 = 1833106.5608 males.	Plausible Value 3 in Science
0.000000e+00	1.000000000	ST004D01T	PV4SCIE	BM test of n_1 = 1824662.9336 females versus n_2 = 1833106.5608 males.	Plausible Value 4 in Science
0.000000e+00	1.000000000	ST004D01T	PV5SCIE	BM test of n_1 = 1824662.9336 females versus n_2 = 1833106.5608 males.	Plausible Value 5 in Science
0.000000e+00	1.000000000	ST004D01T	PV6SCIE	BM test of n_1 = 1824662.9336 females versus n_2 = 1833106.5608 males.	Plausible Value 6 in Science
0.000000e+00	1.000000000	ST004D01T	PV7SCIE	BM test of n_1 = 1824662.9336 females versus n_2 = 1833106.5608 males.	Plausible Value 7 in Science
0.000000e+00	1.000000000	ST004D01T	PV8SCIE	BM test of n_1 = 1824662.9336 females versus n_2 = 1833106.5608 males.	Plausible Value 8 in Science
0.000000e+00	1.000000000	ST004D01T	PV9SCIE	BM test of n_1 = 1824662.9336 females versus n_2 = 1833106.5608 males.	Plausible Value 9 in Science
0.000000e+00	1.000000000	ST004D01T	PV10SCIE	BM test of n_1 = 1824662.9336 females versus n_2 = 1833106.5608 males.	Plausible Value 10 in Science
0.000000e+00	1.000000000	ST004D01T	PV1MCCR	BM test of n_1 = 1824662.9336 females versus n_2 = 1833106.5608 males.	Plausible Value 1 in Content Subscale of Mathematics - Change and Relationships
0.000000e+00	1.000000000	ST004D01T	PV2MCCR	BM test of n_1 = 1824662.9336 females versus n_2 = 1833106.5608 males.	Plausible Value 2 in Content Subscale of Mathematics - Change and Relationships
0.000000e+00	1.000000000	ST004D01T	PV3MCCR	BM test of n_1 = 1824662.9336 females versus n_2 = 1833106.5608 males.	Plausible Value 3 in Content Subscale of Mathematics - Change and Relationships
0.000000e+00	1.000000000	ST004D01T	PV4MCCR	BM test of n_1 = 1824662.9336 females versus n_2 = 1833106.5608 males.	Plausible Value 4 in Content Subscale of Mathematics - Change and Relationships
0.000000e+00	1.000000000	ST004D01T	PV5MCCR	BM test of n_1 = 1824662.9336 females versus n_2 = 1833106.5608 males.	Plausible Value 5 in Content Subscale of Mathematics - Change and Relationships
0.000000e+00	1.000000000	ST004D01T	PV6MCCR	BM test of n_1 = 1824662.9336 females versus n_2 = 1833106.5608 males.	Plausible Value 6 in Content Subscale of Mathematics - Change and Relationships
0.000000e+00	1.000000000	ST004D01T	PV7MCCR	BM test of n_1 = 1824662.9336 females versus n_2 = 1833106.5608 males.	Plausible Value 7 in Content Subscale of Mathematics - Change and Relationships
0.000000e+00	1.000000000	ST004D01T	PV8MCCR	BM test of n_1 = 1824662.9336 females versus n_2 = 1833106.5608 males.	Plausible Value 8 in Content Subscale of Mathematics - Change and Relationships
0.000000e+00	1.000000000	ST004D01T	PV9MCCR	BM test of n_1 = 1824662.9336 females versus n_2 = 1833106.5608 males.	Plausible Value 9 in Content Subscale of Mathematics - Change and Relationships
0.000000e+00	1.000000000	ST004D01T	PV10MCCR	BM test of n_1 = 1824662.9336 females versus n_2 = 1833106.5608 males.	Plausible Value 10 in Content Subscale of Mathematics - Change and Relationships
0.000000e+00	1.000000000	ST004D01T	PV1MCQN	BM test of n_1 = 1824662.9336 females versus n_2 = 1833106.5608 males.	Plausible Value 1 in Content Subscale of Mathematics - Quantity
0.000000e+00	1.000000000	ST004D01T	PV2MCQN	BM test of n_1 = 1824662.9336 females versus n_2 = 1833106.5608 males.	Plausible Value 2 in Content Subscale of Mathematics - Quantity
0.000000e+00	1.000000000	ST004D01T	PV3MCQN	BM test of n_1 = 1824662.9336 females versus n_2 = 1833106.5608 males.	Plausible Value 3 in Content Subscale of Mathematics - Quantity
0.000000e+00	1.000000000	ST004D01T	PV4MCQN	BM test of n_1 = 1824662.9336 females versus n_2 = 1833106.5608 males.	Plausible Value 4 in Content Subscale of Mathematics - Quantity
0.000000e+00	1.000000000	ST004D01T	PV5MCQN	BM test of n_1 = 1824662.9336 females versus n_2 = 1833106.5608 males.	Plausible Value 5 in Content Subscale of Mathematics - Quantity
0.000000e+00	1.000000000	ST004D01T	PV6MCQN	BM test of n_1 = 1824662.9336 females versus n_2 = 1833106.5608 males.	Plausible Value 6 in Content Subscale of Mathematics - Quantity
0.000000e+00	1.000000000	ST004D01T	PV7MCQN	BM test of n_1 = 1824662.9336 females versus n_2 = 1833106.5608 males.	Plausible Value 7 in Content Subscale of Mathematics - Quantity
0.000000e+00	1.000000000	ST004D01T	PV8MCQN	BM test of n_1 = 1824662.9336 females versus n_2 = 1833106.5608 males.	Plausible Value 8 in Content Subscale of Mathematics - Quantity
0.000000e+00	1.000000000	ST004D01T	PV9MCQN	BM test of n_1 = 1824662.9336 females versus n_2 = 1833106.5608 males.	Plausible Value 9 in Content Subscale of Mathematics - Quantity
0.000000e+00	1.000000000	ST004D01T	PV10MCQN	BM test of n_1 = 1824662.9336 females versus n_2 = 1833106.5608 males.	Plausible Value 10 in Content Subscale of Mathematics - Quantity
0.000000e+00	1.000000000	ST004D01T	PV1MCSS	BM test of n_1 = 1824662.9336 females versus n_2 = 1833106.5608 males.	Plausible Value 1 in Content Subscale of Mathematics - Space and Shape
0.000000e+00	1.000000000	ST004D01T	PV2MCSS	BM test of n_1 = 1824662.9336 females versus n_2 = 1833106.5608 males.	Plausible Value 2 in Content Subscale of Mathematics - Space and Shape
0.000000e+00	1.000000000	ST004D01T	PV3MCSS	BM test of n_1 = 1824662.9336 females versus n_2 = 1833106.5608 males.	Plausible Value 3 in Content Subscale of Mathematics - Space and Shape
0.000000e+00	1.000000000	ST004D01T	PV4MCSS	BM test of n_1 = 1824662.9336 females versus n_2 = 1833106.5608 males.	Plausible Value 4 in Content Subscale of Mathematics - Space and Shape
0.000000e+00	1.000000000	ST004D01T	PV5MCSS	BM test of n_1 = 1824662.9336 females versus n_2 = 1833106.5608 males.	Plausible Value 5 in Content Subscale of Mathematics - Space and Shape
0.000000e+00	1.000000000	ST004D01T	PV6MCSS	BM test of n_1 = 1824662.9336 females versus n_2 = 1833106.5608 males.	Plausible Value 6 in Content Subscale of Mathematics - Space and Shape
0.000000e+00	1.000000000	ST004D01T	PV7MCSS	BM test of n_1 = 1824662.9336 females versus n_2 = 1833106.5608 males.	Plausible Value 7 in Content Subscale of Mathematics - Space and Shape
0.000000e+00	1.000000000	ST004D01T	PV8MCSS	BM test of n_1 = 1824662.9336 females versus n_2 = 1833106.5608 males.	Plausible Value 8 in Content Subscale of Mathematics - Space and Shape
0.000000e+00	1.000000000	ST004D01T	PV9MCSS	BM test of n_1 = 1824662.9336 females versus n_2 = 1833106.5608 males.	Plausible Value 9 in Content Subscale of Mathematics - Space and Shape
0.000000e+00	1.000000000	ST004D01T	PV10MCSS	BM test of n_1 = 1824662.9336 females versus n_2 = 1833106.5608 males.	Plausible Value 10 in Content Subscale of Mathematics - Space and Shape
0.000000e+00	1.000000000	ST004D01T	PV1MCUD	BM test of n_1 = 1824662.9336 females versus n_2 = 1833106.5608 males.	Plausible Value 1 in Content Subscale of Mathematics - Uncertainty and Data
0.000000e+00	1.000000000	ST004D01T	PV2MCUD	BM test of n_1 = 1824662.9336 females versus n_2 = 1833106.5608 males.	Plausible Value 2 in Content Subscale of Mathematics - Uncertainty and Data
0.000000e+00	1.000000000	ST004D01T	PV3MCUD	BM test of n_1 = 1824662.9336 females versus n_2 = 1833106.5608 males.	Plausible Value 3 in Content Subscale of Mathematics - Uncertainty and Data
0.000000e+00	1.000000000	ST004D01T	PV4MCUD	BM test of n_1 = 1824662.9336 females versus n_2 = 1833106.5608 males.	Plausible Value 4 in Content Subscale of Mathematics - Uncertainty and Data
0.000000e+00	1.000000000	ST004D01T	PV5MCUD	BM test of n_1 = 1824662.9336 females versus n_2 = 1833106.5608 males.	Plausible Value 5 in Content Subscale of Mathematics - Uncertainty and Data
0.000000e+00	1.000000000	ST004D01T	PV6MCUD	BM test of n_1 = 1824662.9336 females versus n_2 = 1833106.5608 males.	Plausible Value 6 in Content Subscale of Mathematics - Uncertainty and Data
0.000000e+00	1.000000000	ST004D01T	PV7MCUD	BM test of n_1 = 1824662.9336 females versus n_2 = 1833106.5608 males.	Plausible Value 7 in Content Subscale of Mathematics - Uncertainty and Data
0.000000e+00	1.000000000	ST004D01T	PV8MCUD	BM test of n_1 = 1824662.9336 females versus n_2 = 1833106.5608 males.	Plausible Value 8 in Content Subscale of Mathematics - Uncertainty and Data
0.000000e+00	1.000000000	ST004D01T	PV9MCUD	BM test of n_1 = 1824662.9336 females versus n_2 = 1833106.5608 males.	Plausible Value 9 in Content Subscale of Mathematics - Uncertainty and Data
0.000000e+00	1.000000000	ST004D01T	PV10MCUD	BM test of n_1 = 1824662.9336 females versus n_2 = 1833106.5608 males.	Plausible Value 10 in Content Subscale of Mathematics - Uncertainty and Data
0.000000e+00	1.000000000	ST004D01T	PV1MPEM	BM test of n_1 = 1824662.9336 females versus n_2 = 1833106.5608 males.	Plausible Value 1 in Process Subscale of Mathematics - Employing Mathematical Concepts, Facts, and Procedures
0.000000e+00	1.000000000	ST004D01T	PV2MPEM	BM test of n_1 = 1824662.9336 females versus n_2 = 1833106.5608 males.	Plausible Value 2 in Process Subscale of Mathematics - Employing Mathematical Concepts, Facts, and Procedures
0.000000e+00	1.000000000	ST004D01T	PV3MPEM	BM test of n_1 = 1824662.9336 females versus n_2 = 1833106.5608 males.	Plausible Value 3 in Process Subscale of Mathematics - Employing Mathematical Concepts, Facts, and Procedures
0.000000e+00	1.000000000	ST004D01T	PV4MPEM	BM test of n_1 = 1824662.9336 females versus n_2 = 1833106.5608 males.	Plausible Value 4 in Process Subscale of Mathematics - Employing Mathematical Concepts, Facts, and Procedures
0.000000e+00	1.000000000	ST004D01T	PV5MPEM	BM test of n_1 = 1824662.9336 females versus n_2 = 1833106.5608 males.	Plausible Value 5 in Process Subscale of Mathematics - Employing Mathematical Concepts, Facts, and Procedures
0.000000e+00	1.000000000	ST004D01T	PV6MPEM	BM test of n_1 = 1824662.9336 females versus n_2 = 1833106.5608 males.	Plausible Value 6 in Process Subscale of Mathematics - Employing Mathematical Concepts, Facts, and Procedures
0.000000e+00	1.000000000	ST004D01T	PV7MPEM	BM test of n_1 = 1824662.9336 females versus n_2 = 1833106.5608 males.	Plausible Value 7 in Process Subscale of Mathematics - Employing Mathematical Concepts, Facts, and Procedures
0.000000e+00	1.000000000	ST004D01T	PV8MPEM	BM test of n_1 = 1824662.9336 females versus n_2 = 1833106.5608 males.	Plausible Value 8 in Process Subscale of Mathematics - Employing Mathematical Concepts, Facts, and Procedures
0.000000e+00	1.000000000	ST004D01T	PV9MPEM	BM test of n_1 = 1824662.9336 females versus n_2 = 1833106.5608 males.	Plausible Value 9 in Process Subscale of Mathematics - Employing Mathematical Concepts, Facts, and Procedures
0.000000e+00	1.000000000	ST004D01T	PV10MPEM	BM test of n_1 = 1824662.9336 females versus n_2 = 1833106.5608 males.	Plausible Value 10 in Process Subscale of Mathematics - Employing Mathematical Concepts, Facts, and Procedures
0.000000e+00	1.000000000	ST004D01T	PV1MPFS	BM test of n_1 = 1824662.9336 females versus n_2 = 1833106.5608 males.	Plausible Value 1 in Process Subscale of Mathematics - Formulating Situations Mathematically
0.000000e+00	1.000000000	ST004D01T	PV2MPFS	BM test of n_1 = 1824662.9336 females versus n_2 = 1833106.5608 males.	Plausible Value 2 in Process Subscale of Mathematics - Formulating Situations Mathematically
0.000000e+00	1.000000000	ST004D01T	PV3MPFS	BM test of n_1 = 1824662.9336 females versus n_2 = 1833106.5608 males.	Plausible Value 3 in Process Subscale of Mathematics - Formulating Situations Mathematically
0.000000e+00	1.000000000	ST004D01T	PV4MPFS	BM test of n_1 = 1824662.9336 females versus n_2 = 1833106.5608 males.	Plausible Value 4 in Process Subscale of Mathematics - Formulating Situations Mathematically
0.000000e+00	1.000000000	ST004D01T	PV5MPFS	BM test of n_1 = 1824662.9336 females versus n_2 = 1833106.5608 males.	Plausible Value 5 in Process Subscale of Mathematics - Formulating Situations Mathematically
0.000000e+00	1.000000000	ST004D01T	PV6MPFS	BM test of n_1 = 1824662.9336 females versus n_2 = 1833106.5608 males.	Plausible Value 6 in Process Subscale of Mathematics - Formulating Situations Mathematically
0.000000e+00	1.000000000	ST004D01T	PV7MPFS	BM test of n_1 = 1824662.9336 females versus n_2 = 1833106.5608 males.	Plausible Value 7 in Process Subscale of Mathematics - Formulating Situations Mathematically
0.000000e+00	1.000000000	ST004D01T	PV8MPFS	BM test of n_1 = 1824662.9336 females versus n_2 = 1833106.5608 males.	Plausible Value 8 in Process Subscale of Mathematics - Formulating Situations Mathematically
0.000000e+00	1.000000000	ST004D01T	PV9MPFS	BM test of n_1 = 1824662.9336 females versus n_2 = 1833106.5608 males.	Plausible Value 9 in Process Subscale of Mathematics - Formulating Situations Mathematically
0.000000e+00	1.000000000	ST004D01T	PV10MPFS	BM test of n_1 = 1824662.9336 females versus n_2 = 1833106.5608 males.	Plausible Value 10 in Process Subscale of Mathematics - Formulating Situations Mathematically
0.000000e+00	1.000000000	ST004D01T	PV1MPIN	BM test of n_1 = 1824662.9336 females versus n_2 = 1833106.5608 males.	Plausible Value 1 in Process Subscale of Mathematics - Interpreting, Applying, and Evaluating Mathematical Outcomes
0.000000e+00	1.000000000	ST004D01T	PV2MPIN	BM test of n_1 = 1824662.9336 females versus n_2 = 1833106.5608 males.	Plausible Value 2 in Process Subscale of Mathematics - Interpreting, Applying, and Evaluating Mathematical Outcomes
0.000000e+00	1.000000000	ST004D01T	PV3MPIN	BM test of n_1 = 1824662.9336 females versus n_2 = 1833106.5608 males.	Plausible Value 3 in Process Subscale of Mathematics - Interpreting, Applying, and Evaluating Mathematical Outcomes
0.000000e+00	1.000000000	ST004D01T	PV4MPIN	BM test of n_1 = 1824662.9336 females versus n_2 = 1833106.5608 males.	Plausible Value 4 in Process Subscale of Mathematics - Interpreting, Applying, and Evaluating Mathematical Outcomes
0.000000e+00	1.000000000	ST004D01T	PV5MPIN	BM test of n_1 = 1824662.9336 females versus n_2 = 1833106.5608 males.	Plausible Value 5 in Process Subscale of Mathematics - Interpreting, Applying, and Evaluating Mathematical Outcomes
0.000000e+00	1.000000000	ST004D01T	PV6MPIN	BM test of n_1 = 1824662.9336 females versus n_2 = 1833106.5608 males.	Plausible Value 6 in Process Subscale of Mathematics - Interpreting, Applying, and Evaluating Mathematical Outcomes
0.000000e+00	1.000000000	ST004D01T	PV7MPIN	BM test of n_1 = 1824662.9336 females versus n_2 = 1833106.5608 males.	Plausible Value 7 in Process Subscale of Mathematics - Interpreting, Applying, and Evaluating Mathematical Outcomes
0.000000e+00	1.000000000	ST004D01T	PV8MPIN	BM test of n_1 = 1824662.9336 females versus n_2 = 1833106.5608 males.	Plausible Value 8 in Process Subscale of Mathematics - Interpreting, Applying, and Evaluating Mathematical Outcomes
0.000000e+00	1.000000000	ST004D01T	PV9MPIN	BM test of n_1 = 1824662.9336 females versus n_2 = 1833106.5608 males.	Plausible Value 9 in Process Subscale of Mathematics - Interpreting, Applying, and Evaluating Mathematical Outcomes
0.000000e+00	1.000000000	ST004D01T	PV10MPIN	BM test of n_1 = 1824662.9336 females versus n_2 = 1833106.5608 males.	Plausible Value 10 in Process Subscale of Mathematics - Interpreting, Applying, and Evaluating Mathematical Outcomes
0.000000e+00	1.000000000	ST004D01T	PV1MPRE	BM test of n_1 = 1824662.9336 females versus n_2 = 1833106.5608 males.	Plausible Value 1 in Process Subscale of Mathematics - Reasoning
0.000000e+00	1.000000000	ST004D01T	PV2MPRE	BM test of n_1 = 1824662.9336 females versus n_2 = 1833106.5608 males.	Plausible Value 2 in Process Subscale of Mathematics - Reasoning
0.000000e+00	1.000000000	ST004D01T	PV3MPRE	BM test of n_1 = 1824662.9336 females versus n_2 = 1833106.5608 males.	Plausible Value 3 in Process Subscale of Mathematics - Reasoning
0.000000e+00	1.000000000	ST004D01T	PV4MPRE	BM test of n_1 = 1824662.9336 females versus n_2 = 1833106.5608 males.	Plausible Value 4 in Process Subscale of Mathematics - Reasoning
0.000000e+00	1.000000000	ST004D01T	PV5MPRE	BM test of n_1 = 1824662.9336 females versus n_2 = 1833106.5608 males.	Plausible Value 5 in Process Subscale of Mathematics - Reasoning
0.000000e+00	1.000000000	ST004D01T	PV6MPRE	BM test of n_1 = 1824662.9336 females versus n_2 = 1833106.5608 males.	Plausible Value 6 in Process Subscale of Mathematics - Reasoning
0.000000e+00	1.000000000	ST004D01T	PV7MPRE	BM test of n_1 = 1824662.9336 females versus n_2 = 1833106.5608 males.	Plausible Value 7 in Process Subscale of Mathematics - Reasoning
0.000000e+00	1.000000000	ST004D01T	PV8MPRE	BM test of n_1 = 1824662.9336 females versus n_2 = 1833106.5608 males.	Plausible Value 8 in Process Subscale of Mathematics - Reasoning
0.000000e+00	1.000000000	ST004D01T	PV9MPRE	BM test of n_1 = 1824662.9336 females versus n_2 = 1833106.5608 males.	Plausible Value 9 in Process Subscale of Mathematics - Reasoning
0.000000e+00	1.000000000	ST004D01T	PV10MPRE	BM test of n_1 = 1824662.9336 females versus n_2 = 1833106.5608 males.	Plausible Value 10 in Process Subscale of Mathematics - Reasoning
0.000000e+00	1.000000000	ST001D01T	ST004D01T	Student International Grade (Derived)	Student (Standardized) Gender
0.000000e+00	1.000000000	ST001D01T	ST230Q01JA	Student International Grade (Derived)	How many siblings (including brothers, sisters, step-brothers, and step-sisters) do you have?
0.000000e+00	1.000000000	ST001D01T	ST059Q01TA	Student International Grade (Derived)	Number of [class periods] per week in mathematics
0.000000e+00	1.000000000	ST001D01T	ST296Q02JA	Student International Grade (Derived)	How much time spent on homework in: [Test language] homework
0.000000e+00	1.000000000	ST001D01T	ST296Q03JA	Student International Grade (Derived)	How much time spent on homework in: [Science] homework
0.000000e+00	1.000000000	ST001D01T	ST296Q04JA	Student International Grade (Derived)	How much time spent on homework in: Total time for all homework in all subjects, including subjects not listed above
0.000000e+00	1.000000000	ST001D01T	ST347Q01JA	Student International Grade (Derived)	In last 3 years, did school close because: Because of COVID-19
0.000000e+00	1.000000000	ST001D01T	ST347Q02JA	Student International Grade (Derived)	In last 3 years, did school close because: For another reason (e.g. a natural disaster, strikes or demonstrations, air pollution)
0.000000e+00	1.000000000	ST001D01T	ST351Q01JA	Student International Grade (Derived)	During COVID closures, how often use: Paper textbooks, workbooks, or worksheets
0.000000e+00	1.000000000	ST001D01T	ST351Q02JA	Student International Grade (Derived)	During COVID closures, how often use: Digital textbooks, workbooks, or worksheets
0.000000e+00	1.000000000	ST001D01T	ST351Q08JA	Student International Grade (Derived)	During COVID closures, how often use: Lessons broadcast over television or radio
0.000000e+00	1.000000000	ST001D01T	AGE	Student International Grade (Derived)	Students' age
0.000000e+00	1.000000000	ST001D01T	IMMIG	Student International Grade (Derived)	Index on immigrant background (OECD definition)
0.000000e+00	1.000000000	ST001D01T	REPEAT	Student International Grade (Derived)	Grade repetition
0.000000e+00	1.000000000	ST001D01T	MISSSC	Student International Grade (Derived)	Missing school for more than 3 months
0.000000e+00	1.000000000	ST001D01T	SKIPPING	Student International Grade (Derived)	Skipping classes or days of school
0.000000e+00	1.000000000	ST001D01T	WORKPAY	Student International Grade (Derived)	Working for pay before or after school
0.000000e+00	1.000000000	ST001D01T	EXPECEDU	Student International Grade (Derived)	Highest expected educational level
0.000000e+00	1.000000000	ST001D01T	MATHPREF	Student International Grade (Derived)	Preference of Math over other core subjects
0.000000e+00	1.000000000	ST001D01T	MATHMOT	Student International Grade (Derived)	Motivation to do well in mathematics
0.000000e+00	1.000000000	ST001D01T	DURECEC	Student International Grade (Derived)	Duration in early childhood education and care
0.000000e+00	1.000000000	ST001D01T	BULLIED	Student International Grade (Derived)	Being bullied (WLE)
0.000000e+00	1.000000000	ST001D01T	INFOSEEK	Student International Grade (Derived)	Information seeking about future careers (WLE)
0.000000e+00	1.000000000	ST001D01T	TEACHSUP	Student International Grade (Derived)	Mathematics Teacher Support (WLE)
0.000000e+00	1.000000000	ST001D01T	COGACMCO	Student International Grade (Derived)	Cognitive activation in mathematics: Encourage mathematical thinking Version B (WLE)
0.000000e+00	1.000000000	ST001D01T	MATHEF21	Student International Grade (Derived)	Mathematics self-efficacy: mathematical reasoning and 21st century skills (WLE)
0.000000e+00	1.000000000	ST001D01T	FAMCON	Student International Grade (Derived)	Subjective familiarity with mathematics concepts (WLE)
0.000000e+00	1.000000000	ST001D01T	ANXMAT	Student International Grade (Derived)	Mathematics Anxiety (WLE)
0.000000e+00	1.000000000	ST001D01T	SDLEFF	Student International Grade (Derived)	Self-directed learning self-efficacy (WLE)
0.000000e+00	1.000000000	ST001D01T	FISCED	Student International Grade (Derived)	Father’s level of education (ISCED)
0.000000e+00	1.000000000	ST001D01T	HISCED	Student International Grade (Derived)	Highest level of education of parents (ISCED)
0.000000e+00	1.000000000	ST001D01T	PAREDINT	Student International Grade (Derived)	Index highest parental education (international years of schooling scale)
0.000000e+00	1.000000000	ST001D01T	FCFMLRTY	Student International Grade (Derived)	Familiarity with concepts of finance
0.000000e+00	1.000000000	ST001D01T	FLCONICT	Student International Grade (Derived)	Confidence about financial matters using digital devices (WLE)
0.000000e+00	1.000000000	ST001D01T	ATTCONFM	Student International Grade (Derived)	Attitudes towards and confidence about financial matters (WLE)
0.000000e+00	1.000000000	ST001D01T	FRINFLFM	Student International Grade (Derived)	Friends’ influence on financial matters (WLE)
0.000000e+00	1.000000000	ST001D01T	ICTHOME	Student International Grade (Derived)	ICT availability outside of school (WLE)
0.000000e+00	1.000000000	ST001D01T	ICTAVHOM	Student International Grade (Derived)	Availability and Usage of ICT at Home
0.000000e+00	1.000000000	ST001D01T	ICTFEED	Student International Grade (Derived)	Support or feedback via ICT (WLE)
0.000000e+00	1.000000000	ST001D01T	ICTOUT	Student International Grade (Derived)	Use of ICT for school activities outside of the classroom (WLE)
0.000000e+00	1.000000000	ST001D01T	ICTWKDY	Student International Grade (Derived)	Frequency of ICT activity (weekday) (WLE)
0.000000e+00	1.000000000	ST001D01T	ICTINFO	Student International Grade (Derived)	Students’ practices regarding online information (WLE)
0.000000e+00	1.000000000	ST001D01T	ICTEFFIC	Student International Grade (Derived)	Self-efficacy in digital competencies (WLE)
0.000000e+00	1.000000000	ST001D01T	PV5READ	Student International Grade (Derived)	Plausible Value 5 in Reading
0.000000e+00	1.000000000	ST001D01T	PV5MCCR	Student International Grade (Derived)	Plausible Value 5 in Content Subscale of Mathematics - Change and Relationships
0.000000e+00	1.000000000	ST001D01T	PV6MCCR	Student International Grade (Derived)	Plausible Value 6 in Content Subscale of Mathematics - Change and Relationships
0.000000e+00	1.000000000	ST001D01T	PV9MCCR	Student International Grade (Derived)	Plausible Value 9 in Content Subscale of Mathematics - Change and Relationships
0.000000e+00	1.000000000	ST001D01T	PV2MCQN	Student International Grade (Derived)	Plausible Value 2 in Content Subscale of Mathematics - Quantity
0.000000e+00	1.000000000	ST001D01T	PV6MCQN	Student International Grade (Derived)	Plausible Value 6 in Content Subscale of Mathematics - Quantity
0.000000e+00	1.000000000	ST001D01T	PV8MCQN	Student International Grade (Derived)	Plausible Value 8 in Content Subscale of Mathematics - Quantity
0.000000e+00	1.000000000	ST001D01T	PV10MCQN	Student International Grade (Derived)	Plausible Value 10 in Content Subscale of Mathematics - Quantity
0.000000e+00	1.000000000	ST001D01T	PV2MCSS	Student International Grade (Derived)	Plausible Value 2 in Content Subscale of Mathematics - Space and Shape
0.000000e+00	1.000000000	ST001D01T	PV3MCSS	Student International Grade (Derived)	Plausible Value 3 in Content Subscale of Mathematics - Space and Shape
0.000000e+00	1.000000000	ST001D01T	PV6MCSS	Student International Grade (Derived)	Plausible Value 6 in Content Subscale of Mathematics - Space and Shape
0.000000e+00	1.000000000	ST001D01T	PV10MCSS	Student International Grade (Derived)	Plausible Value 10 in Content Subscale of Mathematics - Space and Shape
0.000000e+00	1.000000000	ST001D01T	PV1MCUD	Student International Grade (Derived)	Plausible Value 1 in Content Subscale of Mathematics - Uncertainty and Data
0.000000e+00	1.000000000	ST001D01T	PV2MCUD	Student International Grade (Derived)	Plausible Value 2 in Content Subscale of Mathematics - Uncertainty and Data
0.000000e+00	1.000000000	ST001D01T	PV3MCUD	Student International Grade (Derived)	Plausible Value 3 in Content Subscale of Mathematics - Uncertainty and Data
0.000000e+00	1.000000000	ST001D01T	PV6MCUD	Student International Grade (Derived)	Plausible Value 6 in Content Subscale of Mathematics - Uncertainty and Data
0.000000e+00	1.000000000	ST001D01T	PV7MCUD	Student International Grade (Derived)	Plausible Value 7 in Content Subscale of Mathematics - Uncertainty and Data
0.000000e+00	1.000000000	ST001D01T	PV9MCUD	Student International Grade (Derived)	Plausible Value 9 in Content Subscale of Mathematics - Uncertainty and Data
0.000000e+00	1.000000000	ST001D01T	PV3MPEM	Student International Grade (Derived)	Plausible Value 3 in Process Subscale of Mathematics - Employing Mathematical Concepts, Facts, and Procedures
0.000000e+00	1.000000000	ST001D01T	PV4MPEM	Student International Grade (Derived)	Plausible Value 4 in Process Subscale of Mathematics - Employing Mathematical Concepts, Facts, and Procedures
0.000000e+00	1.000000000	ST001D01T	PV10MPEM	Student International Grade (Derived)	Plausible Value 10 in Process Subscale of Mathematics - Employing Mathematical Concepts, Facts, and Procedures
0.000000e+00	1.000000000	ST001D01T	PV1MPFS	Student International Grade (Derived)	Plausible Value 1 in Process Subscale of Mathematics - Formulating Situations Mathematically
0.000000e+00	1.000000000	ST001D01T	PV2MPFS	Student International Grade (Derived)	Plausible Value 2 in Process Subscale of Mathematics - Formulating Situations Mathematically
0.000000e+00	1.000000000	ST001D01T	PV4MPFS	Student International Grade (Derived)	Plausible Value 4 in Process Subscale of Mathematics - Formulating Situations Mathematically
0.000000e+00	1.000000000	ST001D01T	PV7MPFS	Student International Grade (Derived)	Plausible Value 7 in Process Subscale of Mathematics - Formulating Situations Mathematically
0.000000e+00	1.000000000	ST001D01T	PV1MPIN	Student International Grade (Derived)	Plausible Value 1 in Process Subscale of Mathematics - Interpreting, Applying, and Evaluating Mathematical Outcomes
0.000000e+00	1.000000000	ST001D01T	PV2MPIN	Student International Grade (Derived)	Plausible Value 2 in Process Subscale of Mathematics - Interpreting, Applying, and Evaluating Mathematical Outcomes
0.000000e+00	1.000000000	ST001D01T	PV3MPIN	Student International Grade (Derived)	Plausible Value 3 in Process Subscale of Mathematics - Interpreting, Applying, and Evaluating Mathematical Outcomes
0.000000e+00	1.000000000	ST001D01T	PV5MPIN	Student International Grade (Derived)	Plausible Value 5 in Process Subscale of Mathematics - Interpreting, Applying, and Evaluating Mathematical Outcomes
0.000000e+00	1.000000000	ST001D01T	PV7MPIN	Student International Grade (Derived)	Plausible Value 7 in Process Subscale of Mathematics - Interpreting, Applying, and Evaluating Mathematical Outcomes
0.000000e+00	1.000000000	ST001D01T	PV8MPIN	Student International Grade (Derived)	Plausible Value 8 in Process Subscale of Mathematics - Interpreting, Applying, and Evaluating Mathematical Outcomes
0.000000e+00	1.000000000	ST001D01T	PV4MPRE	Student International Grade (Derived)	Plausible Value 4 in Process Subscale of Mathematics - Reasoning
0.000000e+00	1.000000000	ST001D01T	PV5MPRE	Student International Grade (Derived)	Plausible Value 5 in Process Subscale of Mathematics - Reasoning
0.000000e+00	1.000000000	ST001D01T	PV7MPRE	Student International Grade (Derived)	Plausible Value 7 in Process Subscale of Mathematics - Reasoning
0.000000e+00	1.000000000	ST004D01T	ST059Q01TA	Student (Standardized) Gender	Number of [class periods] per week in mathematics
0.000000e+00	1.000000000	ST004D01T	ST296Q04JA	Student (Standardized) Gender	How much time spent on homework in: Total time for all homework in all subjects, including subjects not listed above
0.000000e+00	1.000000000	ST004D01T	ST347Q01JA	Student (Standardized) Gender	In last 3 years, did school close because: Because of COVID-19
0.000000e+00	1.000000000	ST004D01T	ST347Q02JA	Student (Standardized) Gender	In last 3 years, did school close because: For another reason (e.g. a natural disaster, strikes or demonstrations, air pollution)
0.000000e+00	1.000000000	ST004D01T	ST348Q01JA	Student (Standardized) Gender	During COVID closures, how often: Sent you learning materials to study on your own
0.000000e+00	1.000000000	ST004D01T	ST348Q03JA	Student (Standardized) Gender	During COVID closures, how often: Uploaded material on a learning management system or school learning platform (e.g. [Blackboard®], [Edmodo®], [Moodle®], [Google® Classroom™])
0.000000e+00	1.000000000	ST004D01T	ST348Q04JA	Student (Standardized) Gender	During COVID closures, how often: Checked in with you to ensure that you were completing your assignments
0.000000e+00	1.000000000	ST004D01T	ST348Q08JA	Student (Standardized) Gender	During COVID closures, how often: Checked in with you to ask how you were feeling
0.000000e+00	1.000000000	ST004D01T	ST349Q01JA	Student (Standardized) Gender	During COVID closures, which of the following digital devices did you use most often for your school work?
0.000000e+00	1.000000000	ST004D01T	ST350Q01JA	Student (Standardized) Gender	During COVID closures, how much learned compared to typical week of in person school?
0.000000e+00	1.000000000	ST004D01T	ST352Q02JA	Student (Standardized) Gender	During COVID closures, how often problems with: Problems with Internet access
0.000000e+00	1.000000000	ST004D01T	ST352Q03JA	Student (Standardized) Gender	During COVID closures, how often problems with: Problems with access to school supplies (e.g. paper, pencil)
0.000000e+00	1.000000000	ST004D01T	ST352Q04JA	Student (Standardized) Gender	During COVID closures, how often problems with: Problems with finding a quiet place to study
0.000000e+00	1.000000000	ST004D01T	ST353Q05JA	Student (Standardized) Gender	During COVID closures, how often did family member: Check whether you were completing your school assignments
0.000000e+00	1.000000000	ST004D01T	ST353Q08JA	Student (Standardized) Gender	During COVID closures, how often did family member: Teach you additional topics not part of your school assignments
0.000000e+00	1.000000000	ST004D01T	ST354Q01JA	Student (Standardized) Gender	During COVID closures, agree/disagree: I felt lonely.
0.000000e+00	1.000000000	ST004D01T	ST354Q04JA	Student (Standardized) Gender	During COVID closures, agree/disagree: I felt anxious about school work.
0.000000e+00	1.000000000	ST004D01T	AGE	Student (Standardized) Gender	Students' age
0.000000e+00	1.000000000	ST004D01T	IMMIG	Student (Standardized) Gender	Index on immigrant background (OECD definition)
0.000000e+00	1.000000000	ST004D01T	SKIPPING	Student (Standardized) Gender	Skipping classes or days of school
0.000000e+00	1.000000000	ST004D01T	EXERPRAC	Student (Standardized) Gender	Exercise or practice a sport before or after school
0.000000e+00	1.000000000	ST004D01T	STUDYHMW	Student (Standardized) Gender	Studying for school or homework before or after school
0.000000e+00	1.000000000	ST004D01T	WORKPAY	Student (Standardized) Gender	Working for pay before or after school
0.000000e+00	1.000000000	ST004D01T	EXPECEDU	Student (Standardized) Gender	Highest expected educational level
0.000000e+00	1.000000000	ST004D01T	MATHPREF	Student (Standardized) Gender	Preference of Math over other core subjects
0.000000e+00	1.000000000	ST004D01T	MATHMOT	Student (Standardized) Gender	Motivation to do well in mathematics
0.000000e+00	1.000000000	ST004D01T	DURECEC	Student (Standardized) Gender	Duration in early childhood education and care
0.000000e+00	1.000000000	ST004D01T	SISCO	Student (Standardized) Gender	Clear idea about future job
0.000000e+00	1.000000000	ST004D01T	BELONG	Student (Standardized) Gender	Sense of belonging (WLE)
0.000000e+00	1.000000000	ST004D01T	SCHRISK	Student (Standardized) Gender	School safety risks (WLE)
0.000000e+00	1.000000000	ST004D01T	FEELSAFE	Student (Standardized) Gender	Feeling safe (WLE)
0.000000e+00	1.000000000	ST004D01T	GROSAGR	Student (Standardized) Gender	Growth Mindset (WLE)
0.000000e+00	1.000000000	ST004D01T	INFOSEEK	Student (Standardized) Gender	Information seeking about future careers (WLE)
0.000000e+00	1.000000000	ST004D01T	DISCLIM	Student (Standardized) Gender	Disciplinary climate in mathematics (WLE)
0.000000e+00	1.000000000	ST004D01T	COGACRCO	Student (Standardized) Gender	Cognitive activation in mathematics: Foster reasoning Version B (WLE)
0.000000e+00	1.000000000	ST004D01T	COGACMCO	Student (Standardized) Gender	Cognitive activation in mathematics: Encourage mathematical thinking Version B (WLE)
0.000000e+00	1.000000000	ST004D01T	EXPO21ST	Student (Standardized) Gender	Exposure to Mathematical Reasoning and 21st century mathematics tasks (WLE)
0.000000e+00	1.000000000	ST004D01T	MATHEFF	Student (Standardized) Gender	Mathematics self-efficacy: formal and applied mathematics - response options reversed in 2022 (WLE)
0.000000e+00	1.000000000	ST004D01T	MATHEF21	Student (Standardized) Gender	Mathematics self-efficacy: mathematical reasoning and 21st century skills (WLE)
0.000000e+00	1.000000000	ST004D01T	FAMCON	Student (Standardized) Gender	Subjective familiarity with mathematics concepts (WLE)
0.000000e+00	1.000000000	ST004D01T	ANXMAT	Student (Standardized) Gender	Mathematics Anxiety (WLE)
0.000000e+00	1.000000000	ST004D01T	MATHPERS	Student (Standardized) Gender	Effort and Persistence in Mathematics (WLE)
0.000000e+00	1.000000000	ST004D01T	SDLEFF	Student (Standardized) Gender	Self-directed learning self-efficacy (WLE)
0.000000e+00	1.000000000	ST004D01T	FISCED	Student (Standardized) Gender	Father’s level of education (ISCED)
0.000000e+00	1.000000000	ST004D01T	ICTRES	Student (Standardized) Gender	ICT Resources (WLE)
0.000000e+00	1.000000000	ST004D01T	HOMEPOS	Student (Standardized) Gender	Home possessions (WLE)
0.000000e+00	1.000000000	ST004D01T	FCFMLRTY	Student (Standardized) Gender	Familiarity with concepts of finance
0.000000e+00	1.000000000	ST004D01T	FLMULTSB	Student (Standardized) Gender	Financial education in school lessons, multiple subjects (WLE)
0.000000e+00	1.000000000	ST004D01T	FLFAMILY	Student (Standardized) Gender	Parental involvement in matters of FL (WLE)
0.000000e+00	1.000000000	ST004D01T	FLCONFIN	Student (Standardized) Gender	Confidence about financial matters (WLE)
0.000000e+00	1.000000000	ST004D01T	FLCONICT	Student (Standardized) Gender	Confidence about financial matters using digital devices (WLE)
0.000000e+00	1.000000000	ST004D01T	ACCESSFA	Student (Standardized) Gender	Access to money and financial products, financial activities (WLE)
0.000000e+00	1.000000000	ST004D01T	ATTCONFM	Student (Standardized) Gender	Attitudes towards and confidence about financial matters (WLE)
0.000000e+00	1.000000000	ST004D01T	FRINFLFM	Student (Standardized) Gender	Friends’ influence on financial matters (WLE)
0.000000e+00	1.000000000	ST004D01T	ICTAVHOM	Student (Standardized) Gender	Availability and Usage of ICT at Home
0.000000e+00	1.000000000	ST004D01T	ICTSUBJ	Student (Standardized) Gender	Subject-related ICT Use During Lessons (WLE)
0.000000e+00	1.000000000	ST004D01T	ICTFEED	Student (Standardized) Gender	Support or feedback via ICT (WLE)
0.000000e+00	1.000000000	ST004D01T	ICTOUT	Student (Standardized) Gender	Use of ICT for school activities outside of the classroom (WLE)
0.000000e+00	1.000000000	ST004D01T	ICTWKEND	Student (Standardized) Gender	Frequency of ICT activity (weekend) (WLE)
0.000000e+00	1.000000000	ST004D01T	ICTDISTR	Student (Standardized) Gender	Distress from online content and cyberbullying
0.000000e+00	1.000000000	ST004D01T	ICTEFFIC	Student (Standardized) Gender	Self-efficacy in digital competencies (WLE)
0.000000e+00	1.000000000	ST004D01T	PV1READ	Student (Standardized) Gender	Plausible Value 1 in Reading
0.000000e+00	1.000000000	ST004D01T	PV2READ	Student (Standardized) Gender	Plausible Value 2 in Reading
0.000000e+00	1.000000000	ST004D01T	PV3READ	Student (Standardized) Gender	Plausible Value 3 in Reading
0.000000e+00	1.000000000	ST004D01T	PV4READ	Student (Standardized) Gender	Plausible Value 4 in Reading
0.000000e+00	1.000000000	ST004D01T	PV5READ	Student (Standardized) Gender	Plausible Value 5 in Reading
0.000000e+00	1.000000000	ST004D01T	PV7READ	Student (Standardized) Gender	Plausible Value 7 in Reading
0.000000e+00	1.000000000	ST004D01T	PV8READ	Student (Standardized) Gender	Plausible Value 8 in Reading
0.000000e+00	1.000000000	ST004D01T	PV9READ	Student (Standardized) Gender	Plausible Value 9 in Reading
0.000000e+00	1.000000000	ST004D01T	PV10READ	Student (Standardized) Gender	Plausible Value 10 in Reading
0.000000e+00	1.000000000	ST004D01T	PV4SCIE	Student (Standardized) Gender	Plausible Value 4 in Science
0.000000e+00	1.000000000	ST004D01T	PV5SCIE	Student (Standardized) Gender	Plausible Value 5 in Science
0.000000e+00	1.000000000	ST004D01T	PV7SCIE	Student (Standardized) Gender	Plausible Value 7 in Science
0.000000e+00	1.000000000	ST004D01T	PV1MCCR	Student (Standardized) Gender	Plausible Value 1 in Content Subscale of Mathematics - Change and Relationships
0.000000e+00	1.000000000	ST004D01T	PV3MCCR	Student (Standardized) Gender	Plausible Value 3 in Content Subscale of Mathematics - Change and Relationships
0.000000e+00	1.000000000	ST004D01T	PV8MCCR	Student (Standardized) Gender	Plausible Value 8 in Content Subscale of Mathematics - Change and Relationships
0.000000e+00	1.000000000	ST004D01T	PV9MCCR	Student (Standardized) Gender	Plausible Value 9 in Content Subscale of Mathematics - Change and Relationships
0.000000e+00	1.000000000	ST004D01T	PV2MCQN	Student (Standardized) Gender	Plausible Value 2 in Content Subscale of Mathematics - Quantity
0.000000e+00	1.000000000	ST004D01T	PV3MCQN	Student (Standardized) Gender	Plausible Value 3 in Content Subscale of Mathematics - Quantity
0.000000e+00	1.000000000	ST004D01T	PV9MCQN	Student (Standardized) Gender	Plausible Value 9 in Content Subscale of Mathematics - Quantity
0.000000e+00	1.000000000	ST004D01T	PV4MCSS	Student (Standardized) Gender	Plausible Value 4 in Content Subscale of Mathematics - Space and Shape
0.000000e+00	1.000000000	ST004D01T	PV7MCSS	Student (Standardized) Gender	Plausible Value 7 in Content Subscale of Mathematics - Space and Shape
0.000000e+00	1.000000000	ST004D01T	PV10MCSS	Student (Standardized) Gender	Plausible Value 10 in Content Subscale of Mathematics - Space and Shape
0.000000e+00	1.000000000	ST004D01T	PV1MCUD	Student (Standardized) Gender	Plausible Value 1 in Content Subscale of Mathematics - Uncertainty and Data
0.000000e+00	1.000000000	ST004D01T	PV2MCUD	Student (Standardized) Gender	Plausible Value 2 in Content Subscale of Mathematics - Uncertainty and Data
0.000000e+00	1.000000000	ST004D01T	PV6MCUD	Student (Standardized) Gender	Plausible Value 6 in Content Subscale of Mathematics - Uncertainty and Data
0.000000e+00	1.000000000	ST004D01T	PV8MCUD	Student (Standardized) Gender	Plausible Value 8 in Content Subscale of Mathematics - Uncertainty and Data
0.000000e+00	1.000000000	ST004D01T	PV6MPEM	Student (Standardized) Gender	Plausible Value 6 in Process Subscale of Mathematics - Employing Mathematical Concepts, Facts, and Procedures
0.000000e+00	1.000000000	ST004D01T	PV9MPEM	Student (Standardized) Gender	Plausible Value 9 in Process Subscale of Mathematics - Employing Mathematical Concepts, Facts, and Procedures
0.000000e+00	1.000000000	ST004D01T	PV1MPFS	Student (Standardized) Gender	Plausible Value 1 in Process Subscale of Mathematics - Formulating Situations Mathematically
0.000000e+00	1.000000000	ST004D01T	PV2MPFS	Student (Standardized) Gender	Plausible Value 2 in Process Subscale of Mathematics - Formulating Situations Mathematically
0.000000e+00	1.000000000	ST004D01T	PV4MPFS	Student (Standardized) Gender	Plausible Value 4 in Process Subscale of Mathematics - Formulating Situations Mathematically
0.000000e+00	1.000000000	ST004D01T	PV8MPFS	Student (Standardized) Gender	Plausible Value 8 in Process Subscale of Mathematics - Formulating Situations Mathematically
0.000000e+00	1.000000000	ST004D01T	PV3MPIN	Student (Standardized) Gender	Plausible Value 3 in Process Subscale of Mathematics - Interpreting, Applying, and Evaluating Mathematical Outcomes
0.000000e+00	1.000000000	ST004D01T	PV5MPIN	Student (Standardized) Gender	Plausible Value 5 in Process Subscale of Mathematics - Interpreting, Applying, and Evaluating Mathematical Outcomes
0.000000e+00	1.000000000	ST004D01T	PV7MPRE	Student (Standardized) Gender	Plausible Value 7 in Process Subscale of Mathematics - Reasoning
0.000000e+00	1.000000000	ST004D01T	PV8MPRE	Student (Standardized) Gender	Plausible Value 8 in Process Subscale of Mathematics - Reasoning
0.000000e+00	1.000000000	ST004D01T	PV9MPRE	Student (Standardized) Gender	Plausible Value 9 in Process Subscale of Mathematics - Reasoning
0.000000e+00	1.000000000	ST230Q01JA	ST059Q01TA	How many siblings (including brothers, sisters, step-brothers, and step-sisters) do you have?	Number of [class periods] per week in mathematics
0.000000e+00	1.000000000	ST230Q01JA	ST059Q02JA	How many siblings (including brothers, sisters, step-brothers, and step-sisters) do you have?	Total number of [class periods] per week for all subjects, including mathematics
0.000000e+00	1.000000000	ST230Q01JA	ST296Q01JA	How many siblings (including brothers, sisters, step-brothers, and step-sisters) do you have?	How much time spent on homework in: Mathematics homework
0.000000e+00	1.000000000	ST230Q01JA	ST296Q03JA	How many siblings (including brothers, sisters, step-brothers, and step-sisters) do you have?	How much time spent on homework in: [Science] homework
0.000000e+00	1.000000000	ST230Q01JA	ST296Q04JA	How many siblings (including brothers, sisters, step-brothers, and step-sisters) do you have?	How much time spent on homework in: Total time for all homework in all subjects, including subjects not listed above
0.000000e+00	1.000000000	ST230Q01JA	ST349Q01JA	How many siblings (including brothers, sisters, step-brothers, and step-sisters) do you have?	During COVID closures, which of the following digital devices did you use most often for your school work?
0.000000e+00	1.000000000	ST230Q01JA	ST350Q01JA	How many siblings (including brothers, sisters, step-brothers, and step-sisters) do you have?	During COVID closures, how much learned compared to typical week of in person school?
0.000000e+00	1.000000000	ST230Q01JA	ST351Q02JA	How many siblings (including brothers, sisters, step-brothers, and step-sisters) do you have?	During COVID closures, how often use: Digital textbooks, workbooks, or worksheets
0.000000e+00	1.000000000	ST230Q01JA	ST351Q03JA	How many siblings (including brothers, sisters, step-brothers, and step-sisters) do you have?	During COVID closures, how often use: Real-time lessons by a teacher from my school on a video communication program (e.g. ZoomTM, SkypeTM, Google® Meet™, Microsoft® Teams)
0.000000e+00	1.000000000	ST230Q01JA	ST351Q04JA	How many siblings (including brothers, sisters, step-brothers, and step-sisters) do you have?	During COVID closures, how often use: Real time lessons by a private tutor on a video communication program (e.g. Zoom™, Skype™, Google® Meet™, Microsoft® Teams)
0.000000e+00	1.000000000	ST230Q01JA	ST351Q05JA	How many siblings (including brothers, sisters, step-brothers, and step-sisters) do you have?	During COVID closures, how often use: Learning material my teachers sent via SMS or WhatsApp™
0.000000e+00	1.000000000	ST230Q01JA	ST351Q06JA	How many siblings (including brothers, sisters, step-brothers, and step-sisters) do you have?	During COVID closures, how often use: Recorded lessons or other digital material provided by teachers from my school
0.000000e+00	1.000000000	ST230Q01JA	ST352Q04JA	How many siblings (including brothers, sisters, step-brothers, and step-sisters) do you have?	During COVID closures, how often problems with: Problems with finding a quiet place to study
0.000000e+00	1.000000000	ST230Q01JA	ST352Q05JA	How many siblings (including brothers, sisters, step-brothers, and step-sisters) do you have?	During COVID closures, how often problems with: Problems finding time to study because I had household responsibilities
0.000000e+00	1.000000000	ST230Q01JA	ST352Q06JA	How many siblings (including brothers, sisters, step-brothers, and step-sisters) do you have?	During COVID closures, how often problems with: Problems with motivating myself to do school work
0.000000e+00	1.000000000	ST230Q01JA	ST353Q02JA	How many siblings (including brothers, sisters, step-brothers, and step-sisters) do you have?	During COVID closures, how often did family member: Ask you what you were learning
0.000000e+00	1.000000000	ST230Q01JA	ST353Q07JA	How many siblings (including brothers, sisters, step-brothers, and step-sisters) do you have?	During COVID closures, how often did family member: Help you find additional learning resources
0.000000e+00	1.000000000	ST230Q01JA	ST354Q01JA	How many siblings (including brothers, sisters, step-brothers, and step-sisters) do you have?	During COVID closures, agree/disagree: I felt lonely.
0.000000e+00	1.000000000	ST230Q01JA	ST354Q03JA	How many siblings (including brothers, sisters, step-brothers, and step-sisters) do you have?	During COVID closures, agree/disagree: My teachers were available when I needed help (e.g. through virtual office hours, email, chat).
0.000000e+00	1.000000000	ST230Q01JA	ST354Q06JA	How many siblings (including brothers, sisters, step-brothers, and step-sisters) do you have?	During COVID closures, agree/disagree: I fell behind in my school work.
0.000000e+00	1.000000000	ST230Q01JA	IMMIG	How many siblings (including brothers, sisters, step-brothers, and step-sisters) do you have?	Index on immigrant background (OECD definition)
0.000000e+00	1.000000000	ST230Q01JA	REPEAT	How many siblings (including brothers, sisters, step-brothers, and step-sisters) do you have?	Grade repetition
0.000000e+00	1.000000000	ST230Q01JA	MISSSC	How many siblings (including brothers, sisters, step-brothers, and step-sisters) do you have?	Missing school for more than 3 months
0.000000e+00	1.000000000	ST230Q01JA	TARDYSD	How many siblings (including brothers, sisters, step-brothers, and step-sisters) do you have?	Arriving late for school stricter definition
0.000000e+00	1.000000000	ST230Q01JA	STUDYHMW	How many siblings (including brothers, sisters, step-brothers, and step-sisters) do you have?	Studying for school or homework before or after school
0.000000e+00	1.000000000	ST230Q01JA	WORKHOME	How many siblings (including brothers, sisters, step-brothers, and step-sisters) do you have?	Working in household/take care of family members before or after school
0.000000e+00	1.000000000	ST230Q01JA	EXPECEDU	How many siblings (including brothers, sisters, step-brothers, and step-sisters) do you have?	Highest expected educational level
0.000000e+00	1.000000000	ST230Q01JA	MATHEASE	How many siblings (including brothers, sisters, step-brothers, and step-sisters) do you have?	Perception of Mathematics as easier than other subjects
0.000000e+00	1.000000000	ST230Q01JA	DURECEC	How many siblings (including brothers, sisters, step-brothers, and step-sisters) do you have?	Duration in early childhood education and care
0.000000e+00	1.000000000	ST230Q01JA	BULLIED	How many siblings (including brothers, sisters, step-brothers, and step-sisters) do you have?	Being bullied (WLE)
0.000000e+00	1.000000000	ST230Q01JA	FEELSAFE	How many siblings (including brothers, sisters, step-brothers, and step-sisters) do you have?	Feeling safe (WLE)
0.000000e+00	1.000000000	ST230Q01JA	FAMSUP	How many siblings (including brothers, sisters, step-brothers, and step-sisters) do you have?	Family support (WLE)
0.000000e+00	1.000000000	ST230Q01JA	DISCLIM	How many siblings (including brothers, sisters, step-brothers, and step-sisters) do you have?	Disciplinary climate in mathematics (WLE)
0.000000e+00	1.000000000	ST230Q01JA	TEACHSUP	How many siblings (including brothers, sisters, step-brothers, and step-sisters) do you have?	Mathematics Teacher Support (WLE)
0.000000e+00	1.000000000	ST230Q01JA	EXPOFA	How many siblings (including brothers, sisters, step-brothers, and step-sisters) do you have?	Exposure to Formal and Applied Mathematics Tasks (WLE)
0.000000e+00	1.000000000	ST230Q01JA	ANXMAT	How many siblings (including brothers, sisters, step-brothers, and step-sisters) do you have?	Mathematics Anxiety (WLE)
0.000000e+00	1.000000000	ST230Q01JA	MATHPERS	How many siblings (including brothers, sisters, step-brothers, and step-sisters) do you have?	Effort and Persistence in Mathematics (WLE)
0.000000e+00	1.000000000	ST230Q01JA	MISCED	How many siblings (including brothers, sisters, step-brothers, and step-sisters) do you have?	Mother’s level of education (ISCED)
0.000000e+00	1.000000000	ST230Q01JA	FISCED	How many siblings (including brothers, sisters, step-brothers, and step-sisters) do you have?	Father’s level of education (ISCED)
0.000000e+00	1.000000000	ST230Q01JA	HISCED	How many siblings (including brothers, sisters, step-brothers, and step-sisters) do you have?	Highest level of education of parents (ISCED)
0.000000e+00	1.000000000	ST230Q01JA	PAREDINT	How many siblings (including brothers, sisters, step-brothers, and step-sisters) do you have?	Index highest parental education (international years of schooling scale)
0.000000e+00	1.000000000	ST230Q01JA	HISEI	How many siblings (including brothers, sisters, step-brothers, and step-sisters) do you have?	Highest parental occupational status (ISEI) based on 4-digit human coded ISCO
0.000000e+00	1.000000000	ST230Q01JA	ICTRES	How many siblings (including brothers, sisters, step-brothers, and step-sisters) do you have?	ICT Resources (WLE)
0.000000e+00	1.000000000	ST230Q01JA	HOMEPOS	How many siblings (including brothers, sisters, step-brothers, and step-sisters) do you have?	Home possessions (WLE)
0.000000e+00	1.000000000	ST230Q01JA	FCFMLRTY	How many siblings (including brothers, sisters, step-brothers, and step-sisters) do you have?	Familiarity with concepts of finance
0.000000e+00	1.000000000	ST230Q01JA	FLSCHOOL	How many siblings (including brothers, sisters, step-brothers, and step-sisters) do you have?	Financial education in school lessons (WLE)
0.000000e+00	1.000000000	ST230Q01JA	FLMULTSB	How many siblings (including brothers, sisters, step-brothers, and step-sisters) do you have?	Financial education in school lessons, multiple subjects (WLE)
0.000000e+00	1.000000000	ST230Q01JA	FLFAMILY	How many siblings (including brothers, sisters, step-brothers, and step-sisters) do you have?	Parental involvement in matters of FL (WLE)
0.000000e+00	1.000000000	ST230Q01JA	FRINFLFM	How many siblings (including brothers, sisters, step-brothers, and step-sisters) do you have?	Friends’ influence on financial matters (WLE)
0.000000e+00	1.000000000	ST230Q01JA	ICTHOME	How many siblings (including brothers, sisters, step-brothers, and step-sisters) do you have?	ICT availability outside of school (WLE)
0.000000e+00	1.000000000	ST230Q01JA	ICTAVHOM	How many siblings (including brothers, sisters, step-brothers, and step-sisters) do you have?	Availability and Usage of ICT at Home
0.000000e+00	1.000000000	ST230Q01JA	ICTQUAL	How many siblings (including brothers, sisters, step-brothers, and step-sisters) do you have?	Quality of access to ICT (WLE)
0.000000e+00	1.000000000	ST230Q01JA	ICTDISTR	How many siblings (including brothers, sisters, step-brothers, and step-sisters) do you have?	Distress from online content and cyberbullying
0.000000e+00	1.000000000	ST230Q01JA	PV5READ	How many siblings (including brothers, sisters, step-brothers, and step-sisters) do you have?	Plausible Value 5 in Reading
0.000000e+00	1.000000000	ST230Q01JA	PV10READ	How many siblings (including brothers, sisters, step-brothers, and step-sisters) do you have?	Plausible Value 10 in Reading
0.000000e+00	1.000000000	ST230Q01JA	PV6SCIE	How many siblings (including brothers, sisters, step-brothers, and step-sisters) do you have?	Plausible Value 6 in Science
0.000000e+00	1.000000000	ST230Q01JA	PV2MCCR	How many siblings (including brothers, sisters, step-brothers, and step-sisters) do you have?	Plausible Value 2 in Content Subscale of Mathematics - Change and Relationships
0.000000e+00	1.000000000	ST230Q01JA	PV4MCCR	How many siblings (including brothers, sisters, step-brothers, and step-sisters) do you have?	Plausible Value 4 in Content Subscale of Mathematics - Change and Relationships
0.000000e+00	1.000000000	ST230Q01JA	PV10MCCR	How many siblings (including brothers, sisters, step-brothers, and step-sisters) do you have?	Plausible Value 10 in Content Subscale of Mathematics - Change and Relationships
0.000000e+00	1.000000000	ST230Q01JA	PV3MCQN	How many siblings (including brothers, sisters, step-brothers, and step-sisters) do you have?	Plausible Value 3 in Content Subscale of Mathematics - Quantity
0.000000e+00	1.000000000	ST230Q01JA	PV1MCSS	How many siblings (including brothers, sisters, step-brothers, and step-sisters) do you have?	Plausible Value 1 in Content Subscale of Mathematics - Space and Shape
0.000000e+00	1.000000000	ST230Q01JA	PV2MCSS	How many siblings (including brothers, sisters, step-brothers, and step-sisters) do you have?	Plausible Value 2 in Content Subscale of Mathematics - Space and Shape
0.000000e+00	1.000000000	ST230Q01JA	PV3MCSS	How many siblings (including brothers, sisters, step-brothers, and step-sisters) do you have?	Plausible Value 3 in Content Subscale of Mathematics - Space and Shape
0.000000e+00	1.000000000	ST230Q01JA	PV6MCSS	How many siblings (including brothers, sisters, step-brothers, and step-sisters) do you have?	Plausible Value 6 in Content Subscale of Mathematics - Space and Shape
0.000000e+00	1.000000000	ST230Q01JA	PV9MCSS	How many siblings (including brothers, sisters, step-brothers, and step-sisters) do you have?	Plausible Value 9 in Content Subscale of Mathematics - Space and Shape
0.000000e+00	1.000000000	ST230Q01JA	PV3MCUD	How many siblings (including brothers, sisters, step-brothers, and step-sisters) do you have?	Plausible Value 3 in Content Subscale of Mathematics - Uncertainty and Data
0.000000e+00	1.000000000	ST230Q01JA	PV4MCUD	How many siblings (including brothers, sisters, step-brothers, and step-sisters) do you have?	Plausible Value 4 in Content Subscale of Mathematics - Uncertainty and Data
0.000000e+00	1.000000000	ST230Q01JA	PV5MCUD	How many siblings (including brothers, sisters, step-brothers, and step-sisters) do you have?	Plausible Value 5 in Content Subscale of Mathematics - Uncertainty and Data
0.000000e+00	1.000000000	ST230Q01JA	PV4MPEM	How many siblings (including brothers, sisters, step-brothers, and step-sisters) do you have?	Plausible Value 4 in Process Subscale of Mathematics - Employing Mathematical Concepts, Facts, and Procedures
0.000000e+00	1.000000000	ST230Q01JA	PV9MPEM	How many siblings (including brothers, sisters, step-brothers, and step-sisters) do you have?	Plausible Value 9 in Process Subscale of Mathematics - Employing Mathematical Concepts, Facts, and Procedures
0.000000e+00	1.000000000	ST230Q01JA	PV10MPEM	How many siblings (including brothers, sisters, step-brothers, and step-sisters) do you have?	Plausible Value 10 in Process Subscale of Mathematics - Employing Mathematical Concepts, Facts, and Procedures
0.000000e+00	1.000000000	ST230Q01JA	PV1MPFS	How many siblings (including brothers, sisters, step-brothers, and step-sisters) do you have?	Plausible Value 1 in Process Subscale of Mathematics - Formulating Situations Mathematically
0.000000e+00	1.000000000	ST230Q01JA	PV5MPFS	How many siblings (including brothers, sisters, step-brothers, and step-sisters) do you have?	Plausible Value 5 in Process Subscale of Mathematics - Formulating Situations Mathematically
0.000000e+00	1.000000000	ST230Q01JA	PV7MPFS	How many siblings (including brothers, sisters, step-brothers, and step-sisters) do you have?	Plausible Value 7 in Process Subscale of Mathematics - Formulating Situations Mathematically
0.000000e+00	1.000000000	ST230Q01JA	PV1MPIN	How many siblings (including brothers, sisters, step-brothers, and step-sisters) do you have?	Plausible Value 1 in Process Subscale of Mathematics - Interpreting, Applying, and Evaluating Mathematical Outcomes
0.000000e+00	1.000000000	ST230Q01JA	PV5MPIN	How many siblings (including brothers, sisters, step-brothers, and step-sisters) do you have?	Plausible Value 5 in Process Subscale of Mathematics - Interpreting, Applying, and Evaluating Mathematical Outcomes
0.000000e+00	1.000000000	ST230Q01JA	PV2MPRE	How many siblings (including brothers, sisters, step-brothers, and step-sisters) do you have?	Plausible Value 2 in Process Subscale of Mathematics - Reasoning
0.000000e+00	1.000000000	ST059Q01TA	ST059Q02JA	Number of [class periods] per week in mathematics	Total number of [class periods] per week for all subjects, including mathematics
0.000000e+00	1.000000000	ST059Q01TA	ST296Q01JA	Number of [class periods] per week in mathematics	How much time spent on homework in: Mathematics homework
0.000000e+00	1.000000000	ST059Q01TA	ST296Q02JA	Number of [class periods] per week in mathematics	How much time spent on homework in: [Test language] homework
0.000000e+00	1.000000000	ST059Q01TA	ST296Q03JA	Number of [class periods] per week in mathematics	How much time spent on homework in: [Science] homework
0.000000e+00	1.000000000	ST059Q01TA	ST296Q04JA	Number of [class periods] per week in mathematics	How much time spent on homework in: Total time for all homework in all subjects, including subjects not listed above
0.000000e+00	1.000000000	ST059Q01TA	ST348Q08JA	Number of [class periods] per week in mathematics	During COVID closures, how often: Checked in with you to ask how you were feeling
0.000000e+00	1.000000000	ST059Q01TA	ST351Q04JA	Number of [class periods] per week in mathematics	During COVID closures, how often use: Real time lessons by a private tutor on a video communication program (e.g. Zoom™, Skype™, Google® Meet™, Microsoft® Teams)
0.000000e+00	1.000000000	ST059Q01TA	ST351Q07JA	Number of [class periods] per week in mathematics	During COVID closures, how often use: Recorded lessons or other digital material from other sources (e.g. Khan Academy®, Coursera®)
0.000000e+00	1.000000000	ST059Q01TA	ST353Q01JA	Number of [class periods] per week in mathematics	During COVID closures, how often did family member: Help you with your school work
0.000000e+00	1.000000000	ST059Q01TA	ST353Q07JA	Number of [class periods] per week in mathematics	During COVID closures, how often did family member: Help you find additional learning resources
0.000000e+00	1.000000000	ST059Q01TA	ST354Q01JA	Number of [class periods] per week in mathematics	During COVID closures, agree/disagree: I felt lonely.
0.000000e+00	1.000000000	ST059Q01TA	ST354Q07JA	Number of [class periods] per week in mathematics	During COVID closures, agree/disagree: I improved my skills in using digital devices for learning purposes.
0.000000e+00	1.000000000	ST059Q01TA	MISSSC	Number of [class periods] per week in mathematics	Missing school for more than 3 months
0.000000e+00	1.000000000	ST059Q01TA	EXERPRAC	Number of [class periods] per week in mathematics	Exercise or practice a sport before or after school
0.000000e+00	1.000000000	ST059Q01TA	RELATST	Number of [class periods] per week in mathematics	Quality of student-teacher relationships (WLE)
0.000000e+00	1.000000000	ST059Q01TA	GROSAGR	Number of [class periods] per week in mathematics	Growth Mindset (WLE)
0.000000e+00	1.000000000	ST059Q01TA	INFOSEEK	Number of [class periods] per week in mathematics	Information seeking about future careers (WLE)
0.000000e+00	1.000000000	ST059Q01TA	FAMSUP	Number of [class periods] per week in mathematics	Family support (WLE)
0.000000e+00	1.000000000	ST059Q01TA	TEACHSUP	Number of [class periods] per week in mathematics	Mathematics Teacher Support (WLE)
0.000000e+00	1.000000000	ST059Q01TA	COGACRCO	Number of [class periods] per week in mathematics	Cognitive activation in mathematics: Foster reasoning Version B (WLE)
0.000000e+00	1.000000000	ST059Q01TA	FAMCON	Number of [class periods] per week in mathematics	Subjective familiarity with mathematics concepts (WLE)
0.000000e+00	1.000000000	ST059Q01TA	MATHPERS	Number of [class periods] per week in mathematics	Effort and Persistence in Mathematics (WLE)
0.000000e+00	1.000000000	ST059Q01TA	PAREDINT	Number of [class periods] per week in mathematics	Index highest parental education (international years of schooling scale)
0.000000e+00	1.000000000	ST059Q01TA	FCFMLRTY	Number of [class periods] per week in mathematics	Familiarity with concepts of finance
0.000000e+00	1.000000000	ST059Q01TA	FLSCHOOL	Number of [class periods] per week in mathematics	Financial education in school lessons (WLE)
0.000000e+00	1.000000000	ST059Q01TA	FLFAMILY	Number of [class periods] per week in mathematics	Parental involvement in matters of FL (WLE)
0.000000e+00	1.000000000	ST059Q01TA	ACCESSFP	Number of [class periods] per week in mathematics	Access to money and financial products, sources of money (WLE)
0.000000e+00	1.000000000	ST059Q01TA	FRINFLFM	Number of [class periods] per week in mathematics	Friends’ influence on financial matters (WLE)
0.000000e+00	1.000000000	ST059Q01TA	ICTHOME	Number of [class periods] per week in mathematics	ICT availability outside of school (WLE)
0.000000e+00	1.000000000	ST059Q01TA	ICTFEED	Number of [class periods] per week in mathematics	Support or feedback via ICT (WLE)
0.000000e+00	1.000000000	ST059Q01TA	ICTINFO	Number of [class periods] per week in mathematics	Students’ practices regarding online information (WLE)
0.000000e+00	1.000000000	ST059Q01TA	ICTDISTR	Number of [class periods] per week in mathematics	Distress from online content and cyberbullying
0.000000e+00	1.000000000	ST059Q01TA	ICTEFFIC	Number of [class periods] per week in mathematics	Self-efficacy in digital competencies (WLE)
0.000000e+00	1.000000000	ST059Q01TA	PV8SCIE	Number of [class periods] per week in mathematics	Plausible Value 8 in Science
0.000000e+00	1.000000000	ST059Q01TA	PV10MCCR	Number of [class periods] per week in mathematics	Plausible Value 10 in Content Subscale of Mathematics - Change and Relationships
0.000000e+00	1.000000000	ST059Q01TA	PV10MCSS	Number of [class periods] per week in mathematics	Plausible Value 10 in Content Subscale of Mathematics - Space and Shape
0.000000e+00	1.000000000	ST059Q01TA	PV1MCUD	Number of [class periods] per week in mathematics	Plausible Value 1 in Content Subscale of Mathematics - Uncertainty and Data
0.000000e+00	1.000000000	ST059Q01TA	PV2MPFS	Number of [class periods] per week in mathematics	Plausible Value 2 in Process Subscale of Mathematics - Formulating Situations Mathematically
0.000000e+00	1.000000000	ST059Q01TA	PV7MPIN	Number of [class periods] per week in mathematics	Plausible Value 7 in Process Subscale of Mathematics - Interpreting, Applying, and Evaluating Mathematical Outcomes
0.000000e+00	1.000000000	ST059Q01TA	PV8MPIN	Number of [class periods] per week in mathematics	Plausible Value 8 in Process Subscale of Mathematics - Interpreting, Applying, and Evaluating Mathematical Outcomes
0.000000e+00	1.000000000	ST059Q02JA	ST296Q03JA	Total number of [class periods] per week for all subjects, including mathematics	How much time spent on homework in: [Science] homework
0.000000e+00	1.000000000	ST059Q02JA	ST296Q04JA	Total number of [class periods] per week for all subjects, including mathematics	How much time spent on homework in: Total time for all homework in all subjects, including subjects not listed above
0.000000e+00	1.000000000	ST059Q02JA	ST352Q01JA	Total number of [class periods] per week for all subjects, including mathematics	During COVID closures, how often problems with: Problems with access to a digital device when I needed it
0.000000e+00	1.000000000	ST059Q02JA	ST353Q03JA	Total number of [class periods] per week for all subjects, including mathematics	During COVID closures, how often did family member: Help you create a learning schedule
0.000000e+00	1.000000000	ST059Q02JA	ST354Q09JA	Total number of [class periods] per week for all subjects, including mathematics	During COVID closures, agree/disagree: I was well prepared to learn on my own.
0.000000e+00	1.000000000	ST059Q02JA	REPEAT	Total number of [class periods] per week for all subjects, including mathematics	Grade repetition
0.000000e+00	1.000000000	ST059Q02JA	EXERPRAC	Total number of [class periods] per week for all subjects, including mathematics	Exercise or practice a sport before or after school
0.000000e+00	1.000000000	ST059Q02JA	WORKHOME	Total number of [class periods] per week for all subjects, including mathematics	Working in household/take care of family members before or after school
0.000000e+00	1.000000000	ST059Q02JA	EXPECEDU	Total number of [class periods] per week for all subjects, including mathematics	Highest expected educational level
0.000000e+00	1.000000000	ST059Q02JA	MATHEASE	Total number of [class periods] per week for all subjects, including mathematics	Perception of Mathematics as easier than other subjects
0.000000e+00	1.000000000	ST059Q02JA	FEELSAFE	Total number of [class periods] per week for all subjects, including mathematics	Feeling safe (WLE)
0.000000e+00	1.000000000	ST059Q02JA	GROSAGR	Total number of [class periods] per week for all subjects, including mathematics	Growth Mindset (WLE)
0.000000e+00	1.000000000	ST059Q02JA	INFOSEEK	Total number of [class periods] per week for all subjects, including mathematics	Information seeking about future careers (WLE)
0.000000e+00	1.000000000	ST059Q02JA	TEACHSUP	Total number of [class periods] per week for all subjects, including mathematics	Mathematics Teacher Support (WLE)
0.000000e+00	1.000000000	ST059Q02JA	COGACRCO	Total number of [class periods] per week for all subjects, including mathematics	Cognitive activation in mathematics: Foster reasoning Version B (WLE)
0.000000e+00	1.000000000	ST059Q02JA	COGACMCO	Total number of [class periods] per week for all subjects, including mathematics	Cognitive activation in mathematics: Encourage mathematical thinking Version B (WLE)
0.000000e+00	1.000000000	ST059Q02JA	MATHEFF	Total number of [class periods] per week for all subjects, including mathematics	Mathematics self-efficacy: formal and applied mathematics - response options reversed in 2022 (WLE)
0.000000e+00	1.000000000	ST059Q02JA	ANXMAT	Total number of [class periods] per week for all subjects, including mathematics	Mathematics Anxiety (WLE)
0.000000e+00	1.000000000	ST059Q02JA	FLSCHOOL	Total number of [class periods] per week for all subjects, including mathematics	Financial education in school lessons (WLE)
0.000000e+00	1.000000000	ST059Q02JA	FLCONICT	Total number of [class periods] per week for all subjects, including mathematics	Confidence about financial matters using digital devices (WLE)
0.000000e+00	1.000000000	ST059Q02JA	ICTHOME	Total number of [class periods] per week for all subjects, including mathematics	ICT availability outside of school (WLE)
0.000000e+00	1.000000000	ST059Q02JA	ICTAVHOM	Total number of [class periods] per week for all subjects, including mathematics	Availability and Usage of ICT at Home
0.000000e+00	1.000000000	ST059Q02JA	PV1READ	Total number of [class periods] per week for all subjects, including mathematics	Plausible Value 1 in Reading
0.000000e+00	1.000000000	ST059Q02JA	PV4READ	Total number of [class periods] per week for all subjects, including mathematics	Plausible Value 4 in Reading
0.000000e+00	1.000000000	ST059Q02JA	PV8READ	Total number of [class periods] per week for all subjects, including mathematics	Plausible Value 8 in Reading
0.000000e+00	1.000000000	ST059Q02JA	PV4MCCR	Total number of [class periods] per week for all subjects, including mathematics	Plausible Value 4 in Content Subscale of Mathematics - Change and Relationships
0.000000e+00	1.000000000	ST059Q02JA	PV2MPFS	Total number of [class periods] per week for all subjects, including mathematics	Plausible Value 2 in Process Subscale of Mathematics - Formulating Situations Mathematically
0.000000e+00	1.000000000	ST059Q02JA	PV5MPFS	Total number of [class periods] per week for all subjects, including mathematics	Plausible Value 5 in Process Subscale of Mathematics - Formulating Situations Mathematically
0.000000e+00	1.000000000	ST059Q02JA	PV8MPRE	Total number of [class periods] per week for all subjects, including mathematics	Plausible Value 8 in Process Subscale of Mathematics - Reasoning
0.000000e+00	1.000000000	ST296Q01JA	ST296Q02JA	How much time spent on homework in: Mathematics homework	How much time spent on homework in: [Test language] homework
0.000000e+00	1.000000000	ST296Q01JA	ST296Q03JA	How much time spent on homework in: Mathematics homework	How much time spent on homework in: [Science] homework
0.000000e+00	1.000000000	ST296Q01JA	ST296Q04JA	How much time spent on homework in: Mathematics homework	How much time spent on homework in: Total time for all homework in all subjects, including subjects not listed above
0.000000e+00	1.000000000	ST296Q01JA	ST348Q07JA	How much time spent on homework in: Mathematics homework	During COVID closures, how often: Gave you helpful tips about how to study on your own
0.000000e+00	1.000000000	ST296Q01JA	ST349Q01JA	How much time spent on homework in: Mathematics homework	During COVID closures, which of the following digital devices did you use most often for your school work?
0.000000e+00	1.000000000	ST296Q01JA	ST351Q01JA	How much time spent on homework in: Mathematics homework	During COVID closures, how often use: Paper textbooks, workbooks, or worksheets
0.000000e+00	1.000000000	ST296Q01JA	ST351Q04JA	How much time spent on homework in: Mathematics homework	During COVID closures, how often use: Real time lessons by a private tutor on a video communication program (e.g. Zoom™, Skype™, Google® Meet™, Microsoft® Teams)
0.000000e+00	1.000000000	ST296Q01JA	ST352Q08JA	How much time spent on homework in: Mathematics homework	During COVID closures, how often problems with: Problems with finding someone who could help me with my school work
0.000000e+00	1.000000000	ST296Q01JA	ST353Q02JA	How much time spent on homework in: Mathematics homework	During COVID closures, how often did family member: Ask you what you were learning
0.000000e+00	1.000000000	ST296Q01JA	ST353Q04JA	How much time spent on homework in: Mathematics homework	During COVID closures, how often did family member: Help you access learning materials online
0.000000e+00	1.000000000	ST296Q01JA	ST353Q06JA	How much time spent on homework in: Mathematics homework	During COVID closures, how often did family member: Explain new content to you
0.000000e+00	1.000000000	ST296Q01JA	ST353Q08JA	How much time spent on homework in: Mathematics homework	During COVID closures, how often did family member: Teach you additional topics not part of your school assignments
0.000000e+00	1.000000000	ST296Q01JA	ST354Q03JA	How much time spent on homework in: Mathematics homework	During COVID closures, agree/disagree: My teachers were available when I needed help (e.g. through virtual office hours, email, chat).
0.000000e+00	1.000000000	ST296Q01JA	REPEAT	How much time spent on homework in: Mathematics homework	Grade repetition
0.000000e+00	1.000000000	ST296Q01JA	STUDYHMW	How much time spent on homework in: Mathematics homework	Studying for school or homework before or after school
0.000000e+00	1.000000000	ST296Q01JA	MATHPREF	How much time spent on homework in: Mathematics homework	Preference of Math over other core subjects
0.000000e+00	1.000000000	ST296Q01JA	MATHEASE	How much time spent on homework in: Mathematics homework	Perception of Mathematics as easier than other subjects
0.000000e+00	1.000000000	ST296Q01JA	MATHMOT	How much time spent on homework in: Mathematics homework	Motivation to do well in mathematics
0.000000e+00	1.000000000	ST296Q01JA	BULLIED	How much time spent on homework in: Mathematics homework	Being bullied (WLE)
0.000000e+00	1.000000000	ST296Q01JA	DISCLIM	How much time spent on homework in: Mathematics homework	Disciplinary climate in mathematics (WLE)
0.000000e+00	1.000000000	ST296Q01JA	TEACHSUP	How much time spent on homework in: Mathematics homework	Mathematics Teacher Support (WLE)
0.000000e+00	1.000000000	ST296Q01JA	COGACRCO	How much time spent on homework in: Mathematics homework	Cognitive activation in mathematics: Foster reasoning Version B (WLE)
0.000000e+00	1.000000000	ST296Q01JA	EXPO21ST	How much time spent on homework in: Mathematics homework	Exposure to Mathematical Reasoning and 21st century mathematics tasks (WLE)
0.000000e+00	1.000000000	ST296Q01JA	FAMCON	How much time spent on homework in: Mathematics homework	Subjective familiarity with mathematics concepts (WLE)
0.000000e+00	1.000000000	ST296Q01JA	ANXMAT	How much time spent on homework in: Mathematics homework	Mathematics Anxiety (WLE)
0.000000e+00	1.000000000	ST296Q01JA	MISCED	How much time spent on homework in: Mathematics homework	Mother’s level of education (ISCED)
0.000000e+00	1.000000000	ST296Q01JA	FLSCHOOL	How much time spent on homework in: Mathematics homework	Financial education in school lessons (WLE)
0.000000e+00	1.000000000	ST296Q01JA	FLFAMILY	How much time spent on homework in: Mathematics homework	Parental involvement in matters of FL (WLE)
0.000000e+00	1.000000000	ST296Q01JA	ACCESSFP	How much time spent on homework in: Mathematics homework	Access to money and financial products, sources of money (WLE)
0.000000e+00	1.000000000	ST296Q01JA	FLCONFIN	How much time spent on homework in: Mathematics homework	Confidence about financial matters (WLE)
0.000000e+00	1.000000000	ST296Q01JA	FLCONICT	How much time spent on homework in: Mathematics homework	Confidence about financial matters using digital devices (WLE)
0.000000e+00	1.000000000	ST296Q01JA	ATTCONFM	How much time spent on homework in: Mathematics homework	Attitudes towards and confidence about financial matters (WLE)
0.000000e+00	1.000000000	ST296Q01JA	FRINFLFM	How much time spent on homework in: Mathematics homework	Friends’ influence on financial matters (WLE)
0.000000e+00	1.000000000	ST296Q01JA	ICTENQ	How much time spent on homework in: Mathematics homework	Use of ICT in enquiry-based learning activities (WLE)
0.000000e+00	1.000000000	ST296Q01JA	ICTDISTR	How much time spent on homework in: Mathematics homework	Distress from online content and cyberbullying
0.000000e+00	1.000000000	ST296Q01JA	PV5SCIE	How much time spent on homework in: Mathematics homework	Plausible Value 5 in Science
0.000000e+00	1.000000000	ST296Q01JA	PV4MCQN	How much time spent on homework in: Mathematics homework	Plausible Value 4 in Content Subscale of Mathematics - Quantity
0.000000e+00	1.000000000	ST296Q01JA	PV8MCSS	How much time spent on homework in: Mathematics homework	Plausible Value 8 in Content Subscale of Mathematics - Space and Shape
0.000000e+00	1.000000000	ST296Q01JA	PV10MCSS	How much time spent on homework in: Mathematics homework	Plausible Value 10 in Content Subscale of Mathematics - Space and Shape
0.000000e+00	1.000000000	ST296Q01JA	PV2MCUD	How much time spent on homework in: Mathematics homework	Plausible Value 2 in Content Subscale of Mathematics - Uncertainty and Data
0.000000e+00	1.000000000	ST296Q01JA	PV8MCUD	How much time spent on homework in: Mathematics homework	Plausible Value 8 in Content Subscale of Mathematics - Uncertainty and Data
0.000000e+00	1.000000000	ST296Q01JA	PV4MPFS	How much time spent on homework in: Mathematics homework	Plausible Value 4 in Process Subscale of Mathematics - Formulating Situations Mathematically
0.000000e+00	1.000000000	ST296Q01JA	PV10MPFS	How much time spent on homework in: Mathematics homework	Plausible Value 10 in Process Subscale of Mathematics - Formulating Situations Mathematically
0.000000e+00	1.000000000	ST296Q02JA	ST296Q03JA	How much time spent on homework in: [Test language] homework	How much time spent on homework in: [Science] homework
0.000000e+00	1.000000000	ST296Q02JA	ST296Q04JA	How much time spent on homework in: [Test language] homework	How much time spent on homework in: Total time for all homework in all subjects, including subjects not listed above
0.000000e+00	1.000000000	ST296Q02JA	ST347Q01JA	How much time spent on homework in: [Test language] homework	In last 3 years, did school close because: Because of COVID-19
0.000000e+00	1.000000000	ST296Q02JA	ST349Q01JA	How much time spent on homework in: [Test language] homework	During COVID closures, which of the following digital devices did you use most often for your school work?
0.000000e+00	1.000000000	ST296Q02JA	ST350Q01JA	How much time spent on homework in: [Test language] homework	During COVID closures, how much learned compared to typical week of in person school?
0.000000e+00	1.000000000	ST296Q02JA	ST351Q02JA	How much time spent on homework in: [Test language] homework	During COVID closures, how often use: Digital textbooks, workbooks, or worksheets
0.000000e+00	1.000000000	ST296Q02JA	ST351Q04JA	How much time spent on homework in: [Test language] homework	During COVID closures, how often use: Real time lessons by a private tutor on a video communication program (e.g. Zoom™, Skype™, Google® Meet™, Microsoft® Teams)
0.000000e+00	1.000000000	ST296Q02JA	ST352Q01JA	How much time spent on homework in: [Test language] homework	During COVID closures, how often problems with: Problems with access to a digital device when I needed it
0.000000e+00	1.000000000	ST296Q02JA	ST352Q02JA	How much time spent on homework in: [Test language] homework	During COVID closures, how often problems with: Problems with Internet access
0.000000e+00	1.000000000	ST296Q02JA	ST352Q04JA	How much time spent on homework in: [Test language] homework	During COVID closures, how often problems with: Problems with finding a quiet place to study
0.000000e+00	1.000000000	ST296Q02JA	ST352Q08JA	How much time spent on homework in: [Test language] homework	During COVID closures, how often problems with: Problems with finding someone who could help me with my school work
0.000000e+00	1.000000000	ST296Q02JA	AGE	How much time spent on homework in: [Test language] homework	Students' age
0.000000e+00	1.000000000	ST296Q02JA	IMMIG	How much time spent on homework in: [Test language] homework	Index on immigrant background (OECD definition)
0.000000e+00	1.000000000	ST296Q02JA	REPEAT	How much time spent on homework in: [Test language] homework	Grade repetition
0.000000e+00	1.000000000	ST296Q02JA	SKIPPING	How much time spent on homework in: [Test language] homework	Skipping classes or days of school
0.000000e+00	1.000000000	ST296Q02JA	STUDYHMW	How much time spent on homework in: [Test language] homework	Studying for school or homework before or after school
0.000000e+00	1.000000000	ST296Q02JA	MATHEASE	How much time spent on homework in: [Test language] homework	Perception of Mathematics as easier than other subjects
0.000000e+00	1.000000000	ST296Q02JA	MATHMOT	How much time spent on homework in: [Test language] homework	Motivation to do well in mathematics
0.000000e+00	1.000000000	ST296Q02JA	DURECEC	How much time spent on homework in: [Test language] homework	Duration in early childhood education and care
0.000000e+00	1.000000000	ST296Q02JA	FEELSAFE	How much time spent on homework in: [Test language] homework	Feeling safe (WLE)
0.000000e+00	1.000000000	ST296Q02JA	INFOSEEK	How much time spent on homework in: [Test language] homework	Information seeking about future careers (WLE)
0.000000e+00	1.000000000	ST296Q02JA	DISCLIM	How much time spent on homework in: [Test language] homework	Disciplinary climate in mathematics (WLE)
0.000000e+00	1.000000000	ST296Q02JA	TEACHSUP	How much time spent on homework in: [Test language] homework	Mathematics Teacher Support (WLE)
0.000000e+00	1.000000000	ST296Q02JA	COGACRCO	How much time spent on homework in: [Test language] homework	Cognitive activation in mathematics: Foster reasoning Version B (WLE)
0.000000e+00	1.000000000	ST296Q02JA	COGACMCO	How much time spent on homework in: [Test language] homework	Cognitive activation in mathematics: Encourage mathematical thinking Version B (WLE)
0.000000e+00	1.000000000	ST296Q02JA	FAMCON	How much time spent on homework in: [Test language] homework	Subjective familiarity with mathematics concepts (WLE)
0.000000e+00	1.000000000	ST296Q02JA	MISCED	How much time spent on homework in: [Test language] homework	Mother’s level of education (ISCED)
0.000000e+00	1.000000000	ST296Q02JA	HISCED	How much time spent on homework in: [Test language] homework	Highest level of education of parents (ISCED)
0.000000e+00	1.000000000	ST296Q02JA	HISEI	How much time spent on homework in: [Test language] homework	Highest parental occupational status (ISEI) based on 4-digit human coded ISCO
0.000000e+00	1.000000000	ST296Q02JA	ICTHOME	How much time spent on homework in: [Test language] homework	ICT availability outside of school (WLE)
0.000000e+00	1.000000000	ST296Q02JA	ICTOUT	How much time spent on homework in: [Test language] homework	Use of ICT for school activities outside of the classroom (WLE)
0.000000e+00	1.000000000	ST296Q02JA	ICTWKEND	How much time spent on homework in: [Test language] homework	Frequency of ICT activity (weekend) (WLE)
0.000000e+00	1.000000000	ST296Q02JA	ICTINFO	How much time spent on homework in: [Test language] homework	Students’ practices regarding online information (WLE)
0.000000e+00	1.000000000	ST296Q02JA	PV1MCQN	How much time spent on homework in: [Test language] homework	Plausible Value 1 in Content Subscale of Mathematics - Quantity
0.000000e+00	1.000000000	ST296Q02JA	PV6MCSS	How much time spent on homework in: [Test language] homework	Plausible Value 6 in Content Subscale of Mathematics - Space and Shape
0.000000e+00	1.000000000	ST296Q02JA	PV4MCUD	How much time spent on homework in: [Test language] homework	Plausible Value 4 in Content Subscale of Mathematics - Uncertainty and Data
0.000000e+00	1.000000000	ST296Q02JA	PV1MPFS	How much time spent on homework in: [Test language] homework	Plausible Value 1 in Process Subscale of Mathematics - Formulating Situations Mathematically
0.000000e+00	1.000000000	ST296Q02JA	PV1MPIN	How much time spent on homework in: [Test language] homework	Plausible Value 1 in Process Subscale of Mathematics - Interpreting, Applying, and Evaluating Mathematical Outcomes
0.000000e+00	1.000000000	ST296Q02JA	PV2MPIN	How much time spent on homework in: [Test language] homework	Plausible Value 2 in Process Subscale of Mathematics - Interpreting, Applying, and Evaluating Mathematical Outcomes
0.000000e+00	1.000000000	ST296Q02JA	PV8MPRE	How much time spent on homework in: [Test language] homework	Plausible Value 8 in Process Subscale of Mathematics - Reasoning
0.000000e+00	1.000000000	ST296Q03JA	ST296Q04JA	How much time spent on homework in: [Science] homework	How much time spent on homework in: Total time for all homework in all subjects, including subjects not listed above
0.000000e+00	1.000000000	ST296Q03JA	ST350Q01JA	How much time spent on homework in: [Science] homework	During COVID closures, how much learned compared to typical week of in person school?
0.000000e+00	1.000000000	ST296Q03JA	ST351Q03JA	How much time spent on homework in: [Science] homework	During COVID closures, how often use: Real-time lessons by a teacher from my school on a video communication program (e.g. ZoomTM, SkypeTM, Google® Meet™, Microsoft® Teams)
0.000000e+00	1.000000000	ST296Q03JA	ST351Q08JA	How much time spent on homework in: [Science] homework	During COVID closures, how often use: Lessons broadcast over television or radio
0.000000e+00	1.000000000	ST296Q03JA	ST353Q03JA	How much time spent on homework in: [Science] homework	During COVID closures, how often did family member: Help you create a learning schedule
0.000000e+00	1.000000000	ST296Q03JA	ST353Q04JA	How much time spent on homework in: [Science] homework	During COVID closures, how often did family member: Help you access learning materials online
0.000000e+00	1.000000000	ST296Q03JA	ST354Q01JA	How much time spent on homework in: [Science] homework	During COVID closures, agree/disagree: I felt lonely.
0.000000e+00	1.000000000	ST296Q03JA	REPEAT	How much time spent on homework in: [Science] homework	Grade repetition
0.000000e+00	1.000000000	ST296Q03JA	MISSSC	How much time spent on homework in: [Science] homework	Missing school for more than 3 months
0.000000e+00	1.000000000	ST296Q03JA	SKIPPING	How much time spent on homework in: [Science] homework	Skipping classes or days of school
0.000000e+00	1.000000000	ST296Q03JA	TARDYSD	How much time spent on homework in: [Science] homework	Arriving late for school stricter definition
0.000000e+00	1.000000000	ST296Q03JA	STUDYHMW	How much time spent on homework in: [Science] homework	Studying for school or homework before or after school
0.000000e+00	1.000000000	ST296Q03JA	WORKHOME	How much time spent on homework in: [Science] homework	Working in household/take care of family members before or after school
0.000000e+00	1.000000000	ST296Q03JA	EXPECEDU	How much time spent on homework in: [Science] homework	Highest expected educational level
0.000000e+00	1.000000000	ST296Q03JA	MATHPREF	How much time spent on homework in: [Science] homework	Preference of Math over other core subjects
0.000000e+00	1.000000000	ST296Q03JA	MATHEASE	How much time spent on homework in: [Science] homework	Perception of Mathematics as easier than other subjects
0.000000e+00	1.000000000	ST296Q03JA	MATHMOT	How much time spent on homework in: [Science] homework	Motivation to do well in mathematics
0.000000e+00	1.000000000	ST296Q03JA	FEELSAFE	How much time spent on homework in: [Science] homework	Feeling safe (WLE)
0.000000e+00	1.000000000	ST296Q03JA	GROSAGR	How much time spent on homework in: [Science] homework	Growth Mindset (WLE)
0.000000e+00	1.000000000	ST296Q03JA	INFOSEEK	How much time spent on homework in: [Science] homework	Information seeking about future careers (WLE)
0.000000e+00	1.000000000	ST296Q03JA	FAMSUP	How much time spent on homework in: [Science] homework	Family support (WLE)
0.000000e+00	1.000000000	ST296Q03JA	TEACHSUP	How much time spent on homework in: [Science] homework	Mathematics Teacher Support (WLE)
0.000000e+00	1.000000000	ST296Q03JA	MATHEF21	How much time spent on homework in: [Science] homework	Mathematics self-efficacy: mathematical reasoning and 21st century skills (WLE)
0.000000e+00	1.000000000	ST296Q03JA	ANXMAT	How much time spent on homework in: [Science] homework	Mathematics Anxiety (WLE)
0.000000e+00	1.000000000	ST296Q03JA	FISCED	How much time spent on homework in: [Science] homework	Father’s level of education (ISCED)
0.000000e+00	1.000000000	ST296Q03JA	HISCED	How much time spent on homework in: [Science] homework	Highest level of education of parents (ISCED)
0.000000e+00	1.000000000	ST296Q03JA	FLFAMILY	How much time spent on homework in: [Science] homework	Parental involvement in matters of FL (WLE)
0.000000e+00	1.000000000	ST296Q03JA	ICTHOME	How much time spent on homework in: [Science] homework	ICT availability outside of school (WLE)
0.000000e+00	1.000000000	ST296Q03JA	ICTAVHOM	How much time spent on homework in: [Science] homework	Availability and Usage of ICT at Home
0.000000e+00	1.000000000	ST296Q03JA	ICTQUAL	How much time spent on homework in: [Science] homework	Quality of access to ICT (WLE)
0.000000e+00	1.000000000	ST296Q03JA	ICTENQ	How much time spent on homework in: [Science] homework	Use of ICT in enquiry-based learning activities (WLE)
0.000000e+00	1.000000000	ST296Q03JA	ICTINFO	How much time spent on homework in: [Science] homework	Students’ practices regarding online information (WLE)
0.000000e+00	1.000000000	ST296Q03JA	ICTEFFIC	How much time spent on homework in: [Science] homework	Self-efficacy in digital competencies (WLE)
0.000000e+00	1.000000000	ST296Q03JA	PV5READ	How much time spent on homework in: [Science] homework	Plausible Value 5 in Reading
0.000000e+00	1.000000000	ST296Q03JA	PV1MCCR	How much time spent on homework in: [Science] homework	Plausible Value 1 in Content Subscale of Mathematics - Change and Relationships
0.000000e+00	1.000000000	ST296Q03JA	PV2MCSS	How much time spent on homework in: [Science] homework	Plausible Value 2 in Content Subscale of Mathematics - Space and Shape
0.000000e+00	1.000000000	ST296Q03JA	PV5MCSS	How much time spent on homework in: [Science] homework	Plausible Value 5 in Content Subscale of Mathematics - Space and Shape
0.000000e+00	1.000000000	ST296Q03JA	PV1MPFS	How much time spent on homework in: [Science] homework	Plausible Value 1 in Process Subscale of Mathematics - Formulating Situations Mathematically
0.000000e+00	1.000000000	ST296Q03JA	PV8MPRE	How much time spent on homework in: [Science] homework	Plausible Value 8 in Process Subscale of Mathematics - Reasoning
0.000000e+00	1.000000000	ST296Q03JA	PV10MPRE	How much time spent on homework in: [Science] homework	Plausible Value 10 in Process Subscale of Mathematics - Reasoning
0.000000e+00	1.000000000	ST296Q04JA	ST347Q01JA	How much time spent on homework in: Total time for all homework in all subjects, including subjects not listed above	In last 3 years, did school close because: Because of COVID-19
0.000000e+00	1.000000000	ST296Q04JA	ST351Q02JA	How much time spent on homework in: Total time for all homework in all subjects, including subjects not listed above	During COVID closures, how often use: Digital textbooks, workbooks, or worksheets
0.000000e+00	1.000000000	ST296Q04JA	ST351Q08JA	How much time spent on homework in: Total time for all homework in all subjects, including subjects not listed above	During COVID closures, how often use: Lessons broadcast over television or radio
0.000000e+00	1.000000000	ST296Q04JA	ST352Q05JA	How much time spent on homework in: Total time for all homework in all subjects, including subjects not listed above	During COVID closures, how often problems with: Problems finding time to study because I had household responsibilities
0.000000e+00	1.000000000	ST296Q04JA	ST352Q06JA	How much time spent on homework in: Total time for all homework in all subjects, including subjects not listed above	During COVID closures, how often problems with: Problems with motivating myself to do school work
0.000000e+00	1.000000000	ST296Q04JA	ST352Q08JA	How much time spent on homework in: Total time for all homework in all subjects, including subjects not listed above	During COVID closures, how often problems with: Problems with finding someone who could help me with my school work
0.000000e+00	1.000000000	ST296Q04JA	ST354Q04JA	How much time spent on homework in: Total time for all homework in all subjects, including subjects not listed above	During COVID closures, agree/disagree: I felt anxious about school work.
0.000000e+00	1.000000000	ST296Q04JA	AGE	How much time spent on homework in: Total time for all homework in all subjects, including subjects not listed above	Students' age
0.000000e+00	1.000000000	ST296Q04JA	IMMIG	How much time spent on homework in: Total time for all homework in all subjects, including subjects not listed above	Index on immigrant background (OECD definition)
0.000000e+00	1.000000000	ST296Q04JA	REPEAT	How much time spent on homework in: Total time for all homework in all subjects, including subjects not listed above	Grade repetition
0.000000e+00	1.000000000	ST296Q04JA	SKIPPING	How much time spent on homework in: Total time for all homework in all subjects, including subjects not listed above	Skipping classes or days of school
0.000000e+00	1.000000000	ST296Q04JA	STUDYHMW	How much time spent on homework in: Total time for all homework in all subjects, including subjects not listed above	Studying for school or homework before or after school
0.000000e+00	1.000000000	ST296Q04JA	WORKPAY	How much time spent on homework in: Total time for all homework in all subjects, including subjects not listed above	Working for pay before or after school
0.000000e+00	1.000000000	ST296Q04JA	EXPECEDU	How much time spent on homework in: Total time for all homework in all subjects, including subjects not listed above	Highest expected educational level
0.000000e+00	1.000000000	ST296Q04JA	MATHMOT	How much time spent on homework in: Total time for all homework in all subjects, including subjects not listed above	Motivation to do well in mathematics
0.000000e+00	1.000000000	ST296Q04JA	SISCO	How much time spent on homework in: Total time for all homework in all subjects, including subjects not listed above	Clear idea about future job
0.000000e+00	1.000000000	ST296Q04JA	BULLIED	How much time spent on homework in: Total time for all homework in all subjects, including subjects not listed above	Being bullied (WLE)
0.000000e+00	1.000000000	ST296Q04JA	GROSAGR	How much time spent on homework in: Total time for all homework in all subjects, including subjects not listed above	Growth Mindset (WLE)
0.000000e+00	1.000000000	ST296Q04JA	COGACMCO	How much time spent on homework in: Total time for all homework in all subjects, including subjects not listed above	Cognitive activation in mathematics: Encourage mathematical thinking Version B (WLE)
0.000000e+00	1.000000000	ST296Q04JA	FAMCON	How much time spent on homework in: Total time for all homework in all subjects, including subjects not listed above	Subjective familiarity with mathematics concepts (WLE)
0.000000e+00	1.000000000	ST296Q04JA	MATHPERS	How much time spent on homework in: Total time for all homework in all subjects, including subjects not listed above	Effort and Persistence in Mathematics (WLE)
0.000000e+00	1.000000000	ST296Q04JA	SDLEFF	How much time spent on homework in: Total time for all homework in all subjects, including subjects not listed above	Self-directed learning self-efficacy (WLE)
0.000000e+00	1.000000000	ST296Q04JA	MISCED	How much time spent on homework in: Total time for all homework in all subjects, including subjects not listed above	Mother’s level of education (ISCED)
0.000000e+00	1.000000000	ST296Q04JA	HOMEPOS	How much time spent on homework in: Total time for all homework in all subjects, including subjects not listed above	Home possessions (WLE)
0.000000e+00	1.000000000	ST296Q04JA	FLSCHOOL	How much time spent on homework in: Total time for all homework in all subjects, including subjects not listed above	Financial education in school lessons (WLE)
0.000000e+00	1.000000000	ST296Q04JA	FLCONFIN	How much time spent on homework in: Total time for all homework in all subjects, including subjects not listed above	Confidence about financial matters (WLE)
0.000000e+00	1.000000000	ST296Q04JA	ICTFEED	How much time spent on homework in: Total time for all homework in all subjects, including subjects not listed above	Support or feedback via ICT (WLE)
0.000000e+00	1.000000000	ST296Q04JA	ICTOUT	How much time spent on homework in: Total time for all homework in all subjects, including subjects not listed above	Use of ICT for school activities outside of the classroom (WLE)
0.000000e+00	1.000000000	ST296Q04JA	ICTWKDY	How much time spent on homework in: Total time for all homework in all subjects, including subjects not listed above	Frequency of ICT activity (weekday) (WLE)
0.000000e+00	1.000000000	ST296Q04JA	ICTINFO	How much time spent on homework in: Total time for all homework in all subjects, including subjects not listed above	Students’ practices regarding online information (WLE)
0.000000e+00	1.000000000	ST296Q04JA	PV3READ	How much time spent on homework in: Total time for all homework in all subjects, including subjects not listed above	Plausible Value 3 in Reading
0.000000e+00	1.000000000	ST296Q04JA	PV5MPEM	How much time spent on homework in: Total time for all homework in all subjects, including subjects not listed above	Plausible Value 5 in Process Subscale of Mathematics - Employing Mathematical Concepts, Facts, and Procedures
0.000000e+00	1.000000000	ST296Q04JA	PV6MPFS	How much time spent on homework in: Total time for all homework in all subjects, including subjects not listed above	Plausible Value 6 in Process Subscale of Mathematics - Formulating Situations Mathematically
0.000000e+00	1.000000000	ST296Q04JA	PV2MPRE	How much time spent on homework in: Total time for all homework in all subjects, including subjects not listed above	Plausible Value 2 in Process Subscale of Mathematics - Reasoning
0.000000e+00	1.000000000	ST347Q01JA	ST347Q02JA	In last 3 years, did school close because: Because of COVID-19	In last 3 years, did school close because: For another reason (e.g. a natural disaster, strikes or demonstrations, air pollution)
0.000000e+00	1.000000000	ST347Q01JA	ST348Q01JA	In last 3 years, did school close because: Because of COVID-19	During COVID closures, how often: Sent you learning materials to study on your own
0.000000e+00	1.000000000	ST347Q01JA	ST348Q05JA	In last 3 years, did school close because: Because of COVID-19	During COVID closures, how often: Offered live virtual classes on a video communication program (e.g. Zoom™, Skype™, Google® Meet™, Microsoft® Teams)
0.000000e+00	1.000000000	ST347Q01JA	ST351Q03JA	In last 3 years, did school close because: Because of COVID-19	During COVID closures, how often use: Real-time lessons by a teacher from my school on a video communication program (e.g. ZoomTM, SkypeTM, Google® Meet™, Microsoft® Teams)
0.000000e+00	1.000000000	ST347Q01JA	ST351Q04JA	In last 3 years, did school close because: Because of COVID-19	During COVID closures, how often use: Real time lessons by a private tutor on a video communication program (e.g. Zoom™, Skype™, Google® Meet™, Microsoft® Teams)
0.000000e+00	1.000000000	ST347Q01JA	ST351Q08JA	In last 3 years, did school close because: Because of COVID-19	During COVID closures, how often use: Lessons broadcast over television or radio
0.000000e+00	1.000000000	ST347Q01JA	ST352Q02JA	In last 3 years, did school close because: Because of COVID-19	During COVID closures, how often problems with: Problems with Internet access
0.000000e+00	1.000000000	ST347Q01JA	ST354Q09JA	In last 3 years, did school close because: Because of COVID-19	During COVID closures, agree/disagree: I was well prepared to learn on my own.
0.000000e+00	1.000000000	ST347Q01JA	IMMIG	In last 3 years, did school close because: Because of COVID-19	Index on immigrant background (OECD definition)
0.000000e+00	1.000000000	ST347Q01JA	REPEAT	In last 3 years, did school close because: Because of COVID-19	Grade repetition
0.000000e+00	1.000000000	ST347Q01JA	MISSSC	In last 3 years, did school close because: Because of COVID-19	Missing school for more than 3 months
0.000000e+00	1.000000000	ST347Q01JA	TARDYSD	In last 3 years, did school close because: Because of COVID-19	Arriving late for school stricter definition
0.000000e+00	1.000000000	ST347Q01JA	WORKPAY	In last 3 years, did school close because: Because of COVID-19	Working for pay before or after school
0.000000e+00	1.000000000	ST347Q01JA	WORKHOME	In last 3 years, did school close because: Because of COVID-19	Working in household/take care of family members before or after school
0.000000e+00	1.000000000	ST347Q01JA	MATHPREF	In last 3 years, did school close because: Because of COVID-19	Preference of Math over other core subjects
0.000000e+00	1.000000000	ST347Q01JA	MATHEASE	In last 3 years, did school close because: Because of COVID-19	Perception of Mathematics as easier than other subjects
0.000000e+00	1.000000000	ST347Q01JA	DURECEC	In last 3 years, did school close because: Because of COVID-19	Duration in early childhood education and care
0.000000e+00	1.000000000	ST347Q01JA	RELATST	In last 3 years, did school close because: Because of COVID-19	Quality of student-teacher relationships (WLE)
0.000000e+00	1.000000000	ST347Q01JA	SCHRISK	In last 3 years, did school close because: Because of COVID-19	School safety risks (WLE)
0.000000e+00	1.000000000	ST347Q01JA	INFOSEEK	In last 3 years, did school close because: Because of COVID-19	Information seeking about future careers (WLE)
0.000000e+00	1.000000000	ST347Q01JA	DISCLIM	In last 3 years, did school close because: Because of COVID-19	Disciplinary climate in mathematics (WLE)
0.000000e+00	1.000000000	ST347Q01JA	TEACHSUP	In last 3 years, did school close because: Because of COVID-19	Mathematics Teacher Support (WLE)
0.000000e+00	1.000000000	ST347Q01JA	COGACRCO	In last 3 years, did school close because: Because of COVID-19	Cognitive activation in mathematics: Foster reasoning Version B (WLE)
0.000000e+00	1.000000000	ST347Q01JA	MISCED	In last 3 years, did school close because: Because of COVID-19	Mother’s level of education (ISCED)
0.000000e+00	1.000000000	ST347Q01JA	HISCED	In last 3 years, did school close because: Because of COVID-19	Highest level of education of parents (ISCED)
0.000000e+00	1.000000000	ST347Q01JA	HISEI	In last 3 years, did school close because: Because of COVID-19	Highest parental occupational status (ISEI) based on 4-digit human coded ISCO
0.000000e+00	1.000000000	ST347Q01JA	FLSCHOOL	In last 3 years, did school close because: Because of COVID-19	Financial education in school lessons (WLE)
0.000000e+00	1.000000000	ST347Q01JA	FLCONFIN	In last 3 years, did school close because: Because of COVID-19	Confidence about financial matters (WLE)
0.000000e+00	1.000000000	ST347Q01JA	FLCONICT	In last 3 years, did school close because: Because of COVID-19	Confidence about financial matters using digital devices (WLE)
0.000000e+00	1.000000000	ST347Q01JA	ACCESSFA	In last 3 years, did school close because: Because of COVID-19	Access to money and financial products, financial activities (WLE)
0.000000e+00	1.000000000	ST347Q01JA	ICTSUBJ	In last 3 years, did school close because: Because of COVID-19	Subject-related ICT Use During Lessons (WLE)
0.000000e+00	1.000000000	ST347Q01JA	ICTENQ	In last 3 years, did school close because: Because of COVID-19	Use of ICT in enquiry-based learning activities (WLE)
0.000000e+00	1.000000000	ST347Q01JA	ICTFEED	In last 3 years, did school close because: Because of COVID-19	Support or feedback via ICT (WLE)
0.000000e+00	1.000000000	ST347Q01JA	ICTWKDY	In last 3 years, did school close because: Because of COVID-19	Frequency of ICT activity (weekday) (WLE)
0.000000e+00	1.000000000	ST347Q01JA	ICTREG	In last 3 years, did school close because: Because of COVID-19	Views of regulated ICT use in school (WLE)
0.000000e+00	1.000000000	ST347Q01JA	PV4MATH	In last 3 years, did school close because: Because of COVID-19	Plausible Value 4 in Mathematics
0.000000e+00	1.000000000	ST347Q01JA	PV4READ	In last 3 years, did school close because: Because of COVID-19	Plausible Value 4 in Reading
0.000000e+00	1.000000000	ST347Q01JA	PV10READ	In last 3 years, did school close because: Because of COVID-19	Plausible Value 10 in Reading
0.000000e+00	1.000000000	ST347Q01JA	PV10SCIE	In last 3 years, did school close because: Because of COVID-19	Plausible Value 10 in Science
0.000000e+00	1.000000000	ST347Q01JA	PV2MCCR	In last 3 years, did school close because: Because of COVID-19	Plausible Value 2 in Content Subscale of Mathematics - Change and Relationships
0.000000e+00	1.000000000	ST347Q01JA	PV3MCCR	In last 3 years, did school close because: Because of COVID-19	Plausible Value 3 in Content Subscale of Mathematics - Change and Relationships
0.000000e+00	1.000000000	ST347Q01JA	PV4MCCR	In last 3 years, did school close because: Because of COVID-19	Plausible Value 4 in Content Subscale of Mathematics - Change and Relationships
0.000000e+00	1.000000000	ST347Q01JA	PV10MCCR	In last 3 years, did school close because: Because of COVID-19	Plausible Value 10 in Content Subscale of Mathematics - Change and Relationships
0.000000e+00	1.000000000	ST347Q01JA	PV4MCSS	In last 3 years, did school close because: Because of COVID-19	Plausible Value 4 in Content Subscale of Mathematics - Space and Shape
0.000000e+00	1.000000000	ST347Q01JA	PV1MCUD	In last 3 years, did school close because: Because of COVID-19	Plausible Value 1 in Content Subscale of Mathematics - Uncertainty and Data
0.000000e+00	1.000000000	ST347Q01JA	PV5MPEM	In last 3 years, did school close because: Because of COVID-19	Plausible Value 5 in Process Subscale of Mathematics - Employing Mathematical Concepts, Facts, and Procedures
0.000000e+00	1.000000000	ST347Q01JA	PV1MPFS	In last 3 years, did school close because: Because of COVID-19	Plausible Value 1 in Process Subscale of Mathematics - Formulating Situations Mathematically
0.000000e+00	1.000000000	ST347Q01JA	PV3MPFS	In last 3 years, did school close because: Because of COVID-19	Plausible Value 3 in Process Subscale of Mathematics - Formulating Situations Mathematically
0.000000e+00	1.000000000	ST347Q01JA	PV7MPFS	In last 3 years, did school close because: Because of COVID-19	Plausible Value 7 in Process Subscale of Mathematics - Formulating Situations Mathematically
0.000000e+00	1.000000000	ST347Q01JA	PV10MPFS	In last 3 years, did school close because: Because of COVID-19	Plausible Value 10 in Process Subscale of Mathematics - Formulating Situations Mathematically
0.000000e+00	1.000000000	ST347Q01JA	PV4MPIN	In last 3 years, did school close because: Because of COVID-19	Plausible Value 4 in Process Subscale of Mathematics - Interpreting, Applying, and Evaluating Mathematical Outcomes
0.000000e+00	1.000000000	ST347Q01JA	PV6MPIN	In last 3 years, did school close because: Because of COVID-19	Plausible Value 6 in Process Subscale of Mathematics - Interpreting, Applying, and Evaluating Mathematical Outcomes
0.000000e+00	1.000000000	ST347Q01JA	PV9MPIN	In last 3 years, did school close because: Because of COVID-19	Plausible Value 9 in Process Subscale of Mathematics - Interpreting, Applying, and Evaluating Mathematical Outcomes
0.000000e+00	1.000000000	ST347Q01JA	PV5MPRE	In last 3 years, did school close because: Because of COVID-19	Plausible Value 5 in Process Subscale of Mathematics - Reasoning
0.000000e+00	1.000000000	ST347Q01JA	PV8MPRE	In last 3 years, did school close because: Because of COVID-19	Plausible Value 8 in Process Subscale of Mathematics - Reasoning
0.000000e+00	1.000000000	ST347Q01JA	PV10MPRE	In last 3 years, did school close because: Because of COVID-19	Plausible Value 10 in Process Subscale of Mathematics - Reasoning
0.000000e+00	1.000000000	ST347Q02JA	ST348Q02JA	In last 3 years, did school close because: For another reason (e.g. a natural disaster, strikes or demonstrations, air pollution)	During COVID closures, how often: Sent you assignments
0.000000e+00	1.000000000	ST347Q02JA	ST348Q04JA	In last 3 years, did school close because: For another reason (e.g. a natural disaster, strikes or demonstrations, air pollution)	During COVID closures, how often: Checked in with you to ensure that you were completing your assignments
0.000000e+00	1.000000000	ST347Q02JA	ST348Q07JA	In last 3 years, did school close because: For another reason (e.g. a natural disaster, strikes or demonstrations, air pollution)	During COVID closures, how often: Gave you helpful tips about how to study on your own
0.000000e+00	1.000000000	ST347Q02JA	ST348Q08JA	In last 3 years, did school close because: For another reason (e.g. a natural disaster, strikes or demonstrations, air pollution)	During COVID closures, how often: Checked in with you to ask how you were feeling
0.000000e+00	1.000000000	ST347Q02JA	ST350Q01JA	In last 3 years, did school close because: For another reason (e.g. a natural disaster, strikes or demonstrations, air pollution)	During COVID closures, how much learned compared to typical week of in person school?
0.000000e+00	1.000000000	ST347Q02JA	ST351Q03JA	In last 3 years, did school close because: For another reason (e.g. a natural disaster, strikes or demonstrations, air pollution)	During COVID closures, how often use: Real-time lessons by a teacher from my school on a video communication program (e.g. ZoomTM, SkypeTM, Google® Meet™, Microsoft® Teams)
0.000000e+00	1.000000000	ST347Q02JA	ST351Q05JA	In last 3 years, did school close because: For another reason (e.g. a natural disaster, strikes or demonstrations, air pollution)	During COVID closures, how often use: Learning material my teachers sent via SMS or WhatsApp™
0.000000e+00	1.000000000	ST347Q02JA	ST351Q08JA	In last 3 years, did school close because: For another reason (e.g. a natural disaster, strikes or demonstrations, air pollution)	During COVID closures, how often use: Lessons broadcast over television or radio
0.000000e+00	1.000000000	ST347Q02JA	ST352Q01JA	In last 3 years, did school close because: For another reason (e.g. a natural disaster, strikes or demonstrations, air pollution)	During COVID closures, how often problems with: Problems with access to a digital device when I needed it
0.000000e+00	1.000000000	ST347Q02JA	ST352Q02JA	In last 3 years, did school close because: For another reason (e.g. a natural disaster, strikes or demonstrations, air pollution)	During COVID closures, how often problems with: Problems with Internet access
0.000000e+00	1.000000000	ST347Q02JA	ST352Q03JA	In last 3 years, did school close because: For another reason (e.g. a natural disaster, strikes or demonstrations, air pollution)	During COVID closures, how often problems with: Problems with access to school supplies (e.g. paper, pencil)
0.000000e+00	1.000000000	ST347Q02JA	ST352Q06JA	In last 3 years, did school close because: For another reason (e.g. a natural disaster, strikes or demonstrations, air pollution)	During COVID closures, how often problems with: Problems with motivating myself to do school work
0.000000e+00	1.000000000	ST347Q02JA	ST352Q08JA	In last 3 years, did school close because: For another reason (e.g. a natural disaster, strikes or demonstrations, air pollution)	During COVID closures, how often problems with: Problems with finding someone who could help me with my school work
0.000000e+00	1.000000000	ST347Q02JA	ST353Q01JA	In last 3 years, did school close because: For another reason (e.g. a natural disaster, strikes or demonstrations, air pollution)	During COVID closures, how often did family member: Help you with your school work
0.000000e+00	1.000000000	ST347Q02JA	ST353Q03JA	In last 3 years, did school close because: For another reason (e.g. a natural disaster, strikes or demonstrations, air pollution)	During COVID closures, how often did family member: Help you create a learning schedule
0.000000e+00	1.000000000	ST347Q02JA	ST354Q01JA	In last 3 years, did school close because: For another reason (e.g. a natural disaster, strikes or demonstrations, air pollution)	During COVID closures, agree/disagree: I felt lonely.
0.000000e+00	1.000000000	ST347Q02JA	ST354Q06JA	In last 3 years, did school close because: For another reason (e.g. a natural disaster, strikes or demonstrations, air pollution)	During COVID closures, agree/disagree: I fell behind in my school work.
0.000000e+00	1.000000000	ST347Q02JA	REPEAT	In last 3 years, did school close because: For another reason (e.g. a natural disaster, strikes or demonstrations, air pollution)	Grade repetition
0.000000e+00	1.000000000	ST347Q02JA	MISSSC	In last 3 years, did school close because: For another reason (e.g. a natural disaster, strikes or demonstrations, air pollution)	Missing school for more than 3 months
0.000000e+00	1.000000000	ST347Q02JA	SKIPPING	In last 3 years, did school close because: For another reason (e.g. a natural disaster, strikes or demonstrations, air pollution)	Skipping classes or days of school
0.000000e+00	1.000000000	ST347Q02JA	TARDYSD	In last 3 years, did school close because: For another reason (e.g. a natural disaster, strikes or demonstrations, air pollution)	Arriving late for school stricter definition
0.000000e+00	1.000000000	ST347Q02JA	EXPECEDU	In last 3 years, did school close because: For another reason (e.g. a natural disaster, strikes or demonstrations, air pollution)	Highest expected educational level
0.000000e+00	1.000000000	ST347Q02JA	MATHMOT	In last 3 years, did school close because: For another reason (e.g. a natural disaster, strikes or demonstrations, air pollution)	Motivation to do well in mathematics
0.000000e+00	1.000000000	ST347Q02JA	RELATST	In last 3 years, did school close because: For another reason (e.g. a natural disaster, strikes or demonstrations, air pollution)	Quality of student-teacher relationships (WLE)
0.000000e+00	1.000000000	ST347Q02JA	BULLIED	In last 3 years, did school close because: For another reason (e.g. a natural disaster, strikes or demonstrations, air pollution)	Being bullied (WLE)
0.000000e+00	1.000000000	ST347Q02JA	SCHRISK	In last 3 years, did school close because: For another reason (e.g. a natural disaster, strikes or demonstrations, air pollution)	School safety risks (WLE)
0.000000e+00	1.000000000	ST347Q02JA	INFOSEEK	In last 3 years, did school close because: For another reason (e.g. a natural disaster, strikes or demonstrations, air pollution)	Information seeking about future careers (WLE)
0.000000e+00	1.000000000	ST347Q02JA	DISCLIM	In last 3 years, did school close because: For another reason (e.g. a natural disaster, strikes or demonstrations, air pollution)	Disciplinary climate in mathematics (WLE)
0.000000e+00	1.000000000	ST347Q02JA	EXPOFA	In last 3 years, did school close because: For another reason (e.g. a natural disaster, strikes or demonstrations, air pollution)	Exposure to Formal and Applied Mathematics Tasks (WLE)
0.000000e+00	1.000000000	ST347Q02JA	EXPO21ST	In last 3 years, did school close because: For another reason (e.g. a natural disaster, strikes or demonstrations, air pollution)	Exposure to Mathematical Reasoning and 21st century mathematics tasks (WLE)
0.000000e+00	1.000000000	ST347Q02JA	FAMCON	In last 3 years, did school close because: For another reason (e.g. a natural disaster, strikes or demonstrations, air pollution)	Subjective familiarity with mathematics concepts (WLE)
0.000000e+00	1.000000000	ST347Q02JA	ANXMAT	In last 3 years, did school close because: For another reason (e.g. a natural disaster, strikes or demonstrations, air pollution)	Mathematics Anxiety (WLE)
0.000000e+00	1.000000000	ST347Q02JA	SCHSUST	In last 3 years, did school close because: For another reason (e.g. a natural disaster, strikes or demonstrations, air pollution)	School actions/activities to sustain learning (WLE)
0.000000e+00	1.000000000	ST347Q02JA	FISCED	In last 3 years, did school close because: For another reason (e.g. a natural disaster, strikes or demonstrations, air pollution)	Father’s level of education (ISCED)
0.000000e+00	1.000000000	ST347Q02JA	ACCESSFP	In last 3 years, did school close because: For another reason (e.g. a natural disaster, strikes or demonstrations, air pollution)	Access to money and financial products, sources of money (WLE)
0.000000e+00	1.000000000	ST347Q02JA	FLCONFIN	In last 3 years, did school close because: For another reason (e.g. a natural disaster, strikes or demonstrations, air pollution)	Confidence about financial matters (WLE)
0.000000e+00	1.000000000	ST347Q02JA	ATTCONFM	In last 3 years, did school close because: For another reason (e.g. a natural disaster, strikes or demonstrations, air pollution)	Attitudes towards and confidence about financial matters (WLE)
0.000000e+00	1.000000000	ST347Q02JA	ICTSCH	In last 3 years, did school close because: For another reason (e.g. a natural disaster, strikes or demonstrations, air pollution)	ICT availability at school (WLE)
0.000000e+00	1.000000000	ST347Q02JA	ICTAVSCH	In last 3 years, did school close because: For another reason (e.g. a natural disaster, strikes or demonstrations, air pollution)	Availability and Usage of ICT at School
0.000000e+00	1.000000000	ST347Q02JA	ICTQUAL	In last 3 years, did school close because: For another reason (e.g. a natural disaster, strikes or demonstrations, air pollution)	Quality of access to ICT (WLE)
0.000000e+00	1.000000000	ST347Q02JA	ICTWKDY	In last 3 years, did school close because: For another reason (e.g. a natural disaster, strikes or demonstrations, air pollution)	Frequency of ICT activity (weekday) (WLE)
0.000000e+00	1.000000000	ST347Q02JA	ICTREG	In last 3 years, did school close because: For another reason (e.g. a natural disaster, strikes or demonstrations, air pollution)	Views of regulated ICT use in school (WLE)
0.000000e+00	1.000000000	ST347Q02JA	PV6MCQN	In last 3 years, did school close because: For another reason (e.g. a natural disaster, strikes or demonstrations, air pollution)	Plausible Value 6 in Content Subscale of Mathematics - Quantity
0.000000e+00	1.000000000	ST347Q02JA	PV1MCSS	In last 3 years, did school close because: For another reason (e.g. a natural disaster, strikes or demonstrations, air pollution)	Plausible Value 1 in Content Subscale of Mathematics - Space and Shape
0.000000e+00	1.000000000	ST347Q02JA	PV3MCSS	In last 3 years, did school close because: For another reason (e.g. a natural disaster, strikes or demonstrations, air pollution)	Plausible Value 3 in Content Subscale of Mathematics - Space and Shape
0.000000e+00	1.000000000	ST347Q02JA	PV7MCSS	In last 3 years, did school close because: For another reason (e.g. a natural disaster, strikes or demonstrations, air pollution)	Plausible Value 7 in Content Subscale of Mathematics - Space and Shape
0.000000e+00	1.000000000	ST347Q02JA	PV3MPIN	In last 3 years, did school close because: For another reason (e.g. a natural disaster, strikes or demonstrations, air pollution)	Plausible Value 3 in Process Subscale of Mathematics - Interpreting, Applying, and Evaluating Mathematical Outcomes
0.000000e+00	1.000000000	ST347Q02JA	PV5MPRE	In last 3 years, did school close because: For another reason (e.g. a natural disaster, strikes or demonstrations, air pollution)	Plausible Value 5 in Process Subscale of Mathematics - Reasoning
0.000000e+00	1.000000000	ST348Q01JA	ST348Q04JA	During COVID closures, how often: Sent you learning materials to study on your own	During COVID closures, how often: Checked in with you to ensure that you were completing your assignments
0.000000e+00	1.000000000	ST348Q01JA	ST348Q05JA	During COVID closures, how often: Sent you learning materials to study on your own	During COVID closures, how often: Offered live virtual classes on a video communication program (e.g. Zoom™, Skype™, Google® Meet™, Microsoft® Teams)
0.000000e+00	1.000000000	ST348Q01JA	ST348Q06JA	During COVID closures, how often: Sent you learning materials to study on your own	During COVID closures, how often: Asked you to submit completed school assignments
0.000000e+00	1.000000000	ST348Q01JA	ST351Q02JA	During COVID closures, how often: Sent you learning materials to study on your own	During COVID closures, how often use: Digital textbooks, workbooks, or worksheets
0.000000e+00	1.000000000	ST348Q01JA	ST351Q05JA	During COVID closures, how often: Sent you learning materials to study on your own	During COVID closures, how often use: Learning material my teachers sent via SMS or WhatsApp™
0.000000e+00	1.000000000	ST348Q01JA	ST352Q02JA	During COVID closures, how often: Sent you learning materials to study on your own	During COVID closures, how often problems with: Problems with Internet access
0.000000e+00	1.000000000	ST348Q01JA	ST352Q05JA	During COVID closures, how often: Sent you learning materials to study on your own	During COVID closures, how often problems with: Problems finding time to study because I had household responsibilities
0.000000e+00	1.000000000	ST348Q01JA	ST353Q01JA	During COVID closures, how often: Sent you learning materials to study on your own	During COVID closures, how often did family member: Help you with your school work
0.000000e+00	1.000000000	ST348Q01JA	ST354Q04JA	During COVID closures, how often: Sent you learning materials to study on your own	During COVID closures, agree/disagree: I felt anxious about school work.
0.000000e+00	1.000000000	ST348Q01JA	STUDYHMW	During COVID closures, how often: Sent you learning materials to study on your own	Studying for school or homework before or after school
0.000000e+00	1.000000000	ST348Q01JA	RELATST	During COVID closures, how often: Sent you learning materials to study on your own	Quality of student-teacher relationships (WLE)
0.000000e+00	1.000000000	ST348Q01JA	FEELSAFE	During COVID closures, how often: Sent you learning materials to study on your own	Feeling safe (WLE)
0.000000e+00	1.000000000	ST348Q01JA	ANXMAT	During COVID closures, how often: Sent you learning materials to study on your own	Mathematics Anxiety (WLE)
0.000000e+00	1.000000000	ST348Q01JA	SCHSUST	During COVID closures, how often: Sent you learning materials to study on your own	School actions/activities to sustain learning (WLE)
0.000000e+00	1.000000000	ST348Q01JA	FISCED	During COVID closures, how often: Sent you learning materials to study on your own	Father’s level of education (ISCED)
0.000000e+00	1.000000000	ST348Q01JA	ICTREG	During COVID closures, how often: Sent you learning materials to study on your own	Views of regulated ICT use in school (WLE)
0.000000e+00	1.000000000	ST348Q01JA	PV10MCSS	During COVID closures, how often: Sent you learning materials to study on your own	Plausible Value 10 in Content Subscale of Mathematics - Space and Shape
0.000000e+00	1.000000000	ST348Q01JA	PV5MCUD	During COVID closures, how often: Sent you learning materials to study on your own	Plausible Value 5 in Content Subscale of Mathematics - Uncertainty and Data
0.000000e+00	1.000000000	ST348Q02JA	ST348Q03JA	During COVID closures, how often: Sent you assignments	During COVID closures, how often: Uploaded material on a learning management system or school learning platform (e.g. [Blackboard®], [Edmodo®], [Moodle®], [Google® Classroom™])
0.000000e+00	1.000000000	ST348Q02JA	ST348Q04JA	During COVID closures, how often: Sent you assignments	During COVID closures, how often: Checked in with you to ensure that you were completing your assignments
0.000000e+00	1.000000000	ST348Q02JA	ST348Q05JA	During COVID closures, how often: Sent you assignments	During COVID closures, how often: Offered live virtual classes on a video communication program (e.g. Zoom™, Skype™, Google® Meet™, Microsoft® Teams)
0.000000e+00	1.000000000	ST348Q02JA	ST348Q07JA	During COVID closures, how often: Sent you assignments	During COVID closures, how often: Gave you helpful tips about how to study on your own
0.000000e+00	1.000000000	ST348Q02JA	ST348Q08JA	During COVID closures, how often: Sent you assignments	During COVID closures, how often: Checked in with you to ask how you were feeling
0.000000e+00	1.000000000	ST348Q02JA	ST351Q01JA	During COVID closures, how often: Sent you assignments	During COVID closures, how often use: Paper textbooks, workbooks, or worksheets
0.000000e+00	1.000000000	ST348Q02JA	ST351Q02JA	During COVID closures, how often: Sent you assignments	During COVID closures, how often use: Digital textbooks, workbooks, or worksheets
0.000000e+00	1.000000000	ST348Q02JA	ST351Q03JA	During COVID closures, how often: Sent you assignments	During COVID closures, how often use: Real-time lessons by a teacher from my school on a video communication program (e.g. ZoomTM, SkypeTM, Google® Meet™, Microsoft® Teams)
0.000000e+00	1.000000000	ST348Q02JA	ST351Q08JA	During COVID closures, how often: Sent you assignments	During COVID closures, how often use: Lessons broadcast over television or radio
0.000000e+00	1.000000000	ST348Q02JA	ST352Q01JA	During COVID closures, how often: Sent you assignments	During COVID closures, how often problems with: Problems with access to a digital device when I needed it
0.000000e+00	1.000000000	ST348Q02JA	ST352Q02JA	During COVID closures, how often: Sent you assignments	During COVID closures, how often problems with: Problems with Internet access
0.000000e+00	1.000000000	ST348Q02JA	ST353Q05JA	During COVID closures, how often: Sent you assignments	During COVID closures, how often did family member: Check whether you were completing your school assignments
0.000000e+00	1.000000000	ST348Q02JA	ST354Q02JA	During COVID closures, how often: Sent you assignments	During COVID closures, agree/disagree: I enjoyed learning by myself.
0.000000e+00	1.000000000	ST348Q02JA	ST354Q08JA	During COVID closures, how often: Sent you assignments	During COVID closures, agree/disagree: My teachers were well prepared to provide instruction remotely.
0.000000e+00	1.000000000	ST348Q02JA	SCHSUST	During COVID closures, how often: Sent you assignments	School actions/activities to sustain learning (WLE)
0.000000e+00	1.000000000	ST348Q02JA	SDLEFF	During COVID closures, how often: Sent you assignments	Self-directed learning self-efficacy (WLE)
0.000000e+00	1.000000000	ST348Q02JA	FLCONFIN	During COVID closures, how often: Sent you assignments	Confidence about financial matters (WLE)
0.000000e+00	1.000000000	ST348Q02JA	ICTAVHOM	During COVID closures, how often: Sent you assignments	Availability and Usage of ICT at Home
0.000000e+00	1.000000000	ST348Q03JA	ST348Q04JA	During COVID closures, how often: Uploaded material on a learning management system or school learning platform (e.g. [Blackboard®], [Edmodo®], [Moodle®], [Google® Classroom™])	During COVID closures, how often: Checked in with you to ensure that you were completing your assignments
0.000000e+00	1.000000000	ST348Q03JA	ST348Q05JA	During COVID closures, how often: Uploaded material on a learning management system or school learning platform (e.g. [Blackboard®], [Edmodo®], [Moodle®], [Google® Classroom™])	During COVID closures, how often: Offered live virtual classes on a video communication program (e.g. Zoom™, Skype™, Google® Meet™, Microsoft® Teams)
0.000000e+00	1.000000000	ST348Q03JA	ST348Q07JA	During COVID closures, how often: Uploaded material on a learning management system or school learning platform (e.g. [Blackboard®], [Edmodo®], [Moodle®], [Google® Classroom™])	During COVID closures, how often: Gave you helpful tips about how to study on your own
0.000000e+00	1.000000000	ST348Q03JA	ST348Q08JA	During COVID closures, how often: Uploaded material on a learning management system or school learning platform (e.g. [Blackboard®], [Edmodo®], [Moodle®], [Google® Classroom™])	During COVID closures, how often: Checked in with you to ask how you were feeling
0.000000e+00	1.000000000	ST348Q03JA	ST350Q01JA	During COVID closures, how often: Uploaded material on a learning management system or school learning platform (e.g. [Blackboard®], [Edmodo®], [Moodle®], [Google® Classroom™])	During COVID closures, how much learned compared to typical week of in person school?
0.000000e+00	1.000000000	ST348Q03JA	ST351Q02JA	During COVID closures, how often: Uploaded material on a learning management system or school learning platform (e.g. [Blackboard®], [Edmodo®], [Moodle®], [Google® Classroom™])	During COVID closures, how often use: Digital textbooks, workbooks, or worksheets
0.000000e+00	1.000000000	ST348Q03JA	ST351Q03JA	During COVID closures, how often: Uploaded material on a learning management system or school learning platform (e.g. [Blackboard®], [Edmodo®], [Moodle®], [Google® Classroom™])	During COVID closures, how often use: Real-time lessons by a teacher from my school on a video communication program (e.g. ZoomTM, SkypeTM, Google® Meet™, Microsoft® Teams)
0.000000e+00	1.000000000	ST348Q03JA	ST351Q05JA	During COVID closures, how often: Uploaded material on a learning management system or school learning platform (e.g. [Blackboard®], [Edmodo®], [Moodle®], [Google® Classroom™])	During COVID closures, how often use: Learning material my teachers sent via SMS or WhatsApp™
0.000000e+00	1.000000000	ST348Q03JA	ST351Q06JA	During COVID closures, how often: Uploaded material on a learning management system or school learning platform (e.g. [Blackboard®], [Edmodo®], [Moodle®], [Google® Classroom™])	During COVID closures, how often use: Recorded lessons or other digital material provided by teachers from my school
0.000000e+00	1.000000000	ST348Q03JA	ST352Q07JA	During COVID closures, how often: Uploaded material on a learning management system or school learning platform (e.g. [Blackboard®], [Edmodo®], [Moodle®], [Google® Classroom™])	During COVID closures, how often problems with: Problems with understanding my school assignments
0.000000e+00	1.000000000	ST348Q03JA	ST352Q08JA	During COVID closures, how often: Uploaded material on a learning management system or school learning platform (e.g. [Blackboard®], [Edmodo®], [Moodle®], [Google® Classroom™])	During COVID closures, how often problems with: Problems with finding someone who could help me with my school work
0.000000e+00	1.000000000	ST348Q03JA	IMMIG	During COVID closures, how often: Uploaded material on a learning management system or school learning platform (e.g. [Blackboard®], [Edmodo®], [Moodle®], [Google® Classroom™])	Index on immigrant background (OECD definition)
0.000000e+00	1.000000000	ST348Q03JA	RELATST	During COVID closures, how often: Uploaded material on a learning management system or school learning platform (e.g. [Blackboard®], [Edmodo®], [Moodle®], [Google® Classroom™])	Quality of student-teacher relationships (WLE)
0.000000e+00	1.000000000	ST348Q03JA	FAMCON	During COVID closures, how often: Uploaded material on a learning management system or school learning platform (e.g. [Blackboard®], [Edmodo®], [Moodle®], [Google® Classroom™])	Subjective familiarity with mathematics concepts (WLE)
0.000000e+00	1.000000000	ST348Q03JA	MATHPERS	During COVID closures, how often: Uploaded material on a learning management system or school learning platform (e.g. [Blackboard®], [Edmodo®], [Moodle®], [Google® Classroom™])	Effort and Persistence in Mathematics (WLE)
0.000000e+00	1.000000000	ST348Q03JA	SCHSUST	During COVID closures, how often: Uploaded material on a learning management system or school learning platform (e.g. [Blackboard®], [Edmodo®], [Moodle®], [Google® Classroom™])	School actions/activities to sustain learning (WLE)
0.000000e+00	1.000000000	ST348Q03JA	LEARRES	During COVID closures, how often: Uploaded material on a learning management system or school learning platform (e.g. [Blackboard®], [Edmodo®], [Moodle®], [Google® Classroom™])	Types of learning resources used while school was closed (WLE)
0.000000e+00	1.000000000	ST348Q03JA	ICTQUAL	During COVID closures, how often: Uploaded material on a learning management system or school learning platform (e.g. [Blackboard®], [Edmodo®], [Moodle®], [Google® Classroom™])	Quality of access to ICT (WLE)
0.000000e+00	1.000000000	ST348Q03JA	ICTOUT	During COVID closures, how often: Uploaded material on a learning management system or school learning platform (e.g. [Blackboard®], [Edmodo®], [Moodle®], [Google® Classroom™])	Use of ICT for school activities outside of the classroom (WLE)
0.000000e+00	1.000000000	ST348Q03JA	ICTDISTR	During COVID closures, how often: Uploaded material on a learning management system or school learning platform (e.g. [Blackboard®], [Edmodo®], [Moodle®], [Google® Classroom™])	Distress from online content and cyberbullying
0.000000e+00	1.000000000	ST348Q03JA	PV6SCIE	During COVID closures, how often: Uploaded material on a learning management system or school learning platform (e.g. [Blackboard®], [Edmodo®], [Moodle®], [Google® Classroom™])	Plausible Value 6 in Science
0.000000e+00	1.000000000	ST348Q03JA	PV2MPFS	During COVID closures, how often: Uploaded material on a learning management system or school learning platform (e.g. [Blackboard®], [Edmodo®], [Moodle®], [Google® Classroom™])	Plausible Value 2 in Process Subscale of Mathematics - Formulating Situations Mathematically
0.000000e+00	1.000000000	ST348Q03JA	PV1MPRE	During COVID closures, how often: Uploaded material on a learning management system or school learning platform (e.g. [Blackboard®], [Edmodo®], [Moodle®], [Google® Classroom™])	Plausible Value 1 in Process Subscale of Mathematics - Reasoning
0.000000e+00	1.000000000	ST348Q04JA	ST348Q05JA	During COVID closures, how often: Checked in with you to ensure that you were completing your assignments	During COVID closures, how often: Offered live virtual classes on a video communication program (e.g. Zoom™, Skype™, Google® Meet™, Microsoft® Teams)
0.000000e+00	1.000000000	ST348Q04JA	ST348Q07JA	During COVID closures, how often: Checked in with you to ensure that you were completing your assignments	During COVID closures, how often: Gave you helpful tips about how to study on your own
0.000000e+00	1.000000000	ST348Q04JA	ST348Q08JA	During COVID closures, how often: Checked in with you to ensure that you were completing your assignments	During COVID closures, how often: Checked in with you to ask how you were feeling
0.000000e+00	1.000000000	ST348Q04JA	ST351Q03JA	During COVID closures, how often: Checked in with you to ensure that you were completing your assignments	During COVID closures, how often use: Real-time lessons by a teacher from my school on a video communication program (e.g. ZoomTM, SkypeTM, Google® Meet™, Microsoft® Teams)
0.000000e+00	1.000000000	ST348Q04JA	ST352Q05JA	During COVID closures, how often: Checked in with you to ensure that you were completing your assignments	During COVID closures, how often problems with: Problems finding time to study because I had household responsibilities
0.000000e+00	1.000000000	ST348Q04JA	ST353Q05JA	During COVID closures, how often: Checked in with you to ensure that you were completing your assignments	During COVID closures, how often did family member: Check whether you were completing your school assignments
0.000000e+00	1.000000000	ST348Q04JA	ST354Q03JA	During COVID closures, how often: Checked in with you to ensure that you were completing your assignments	During COVID closures, agree/disagree: My teachers were available when I needed help (e.g. through virtual office hours, email, chat).
0.000000e+00	1.000000000	ST348Q04JA	ST354Q05JA	During COVID closures, how often: Checked in with you to ensure that you were completing your assignments	During COVID closures, agree/disagree: I was motivated to learn.
0.000000e+00	1.000000000	ST348Q04JA	AGE	During COVID closures, how often: Checked in with you to ensure that you were completing your assignments	Students' age
0.000000e+00	1.000000000	ST348Q04JA	IMMIG	During COVID closures, how often: Checked in with you to ensure that you were completing your assignments	Index on immigrant background (OECD definition)
0.000000e+00	1.000000000	ST348Q04JA	WORKHOME	During COVID closures, how often: Checked in with you to ensure that you were completing your assignments	Working in household/take care of family members before or after school
0.000000e+00	1.000000000	ST348Q04JA	MATHPREF	During COVID closures, how often: Checked in with you to ensure that you were completing your assignments	Preference of Math over other core subjects
0.000000e+00	1.000000000	ST348Q04JA	RELATST	During COVID closures, how often: Checked in with you to ensure that you were completing your assignments	Quality of student-teacher relationships (WLE)
0.000000e+00	1.000000000	ST348Q04JA	DISCLIM	During COVID closures, how often: Checked in with you to ensure that you were completing your assignments	Disciplinary climate in mathematics (WLE)
0.000000e+00	1.000000000	ST348Q04JA	TEACHSUP	During COVID closures, how often: Checked in with you to ensure that you were completing your assignments	Mathematics Teacher Support (WLE)
0.000000e+00	1.000000000	ST348Q04JA	SCHSUST	During COVID closures, how often: Checked in with you to ensure that you were completing your assignments	School actions/activities to sustain learning (WLE)
0.000000e+00	1.000000000	ST348Q04JA	FAMSUPSL	During COVID closures, how often: Checked in with you to ensure that you were completing your assignments	Family support for self-directed learning (WLE)
0.000000e+00	1.000000000	ST348Q04JA	FEELLAH	During COVID closures, how often: Checked in with you to ensure that you were completing your assignments	Feelings about learning at home (WLE)
0.000000e+00	1.000000000	ST348Q04JA	SDLEFF	During COVID closures, how often: Checked in with you to ensure that you were completing your assignments	Self-directed learning self-efficacy (WLE)
0.000000e+00	1.000000000	ST348Q04JA	ICTRES	During COVID closures, how often: Checked in with you to ensure that you were completing your assignments	ICT Resources (WLE)
0.000000e+00	1.000000000	ST348Q04JA	ICTFEED	During COVID closures, how often: Checked in with you to ensure that you were completing your assignments	Support or feedback via ICT (WLE)
0.000000e+00	1.000000000	ST348Q05JA	ST348Q06JA	During COVID closures, how often: Offered live virtual classes on a video communication program (e.g. Zoom™, Skype™, Google® Meet™, Microsoft® Teams)	During COVID closures, how often: Asked you to submit completed school assignments
0.000000e+00	1.000000000	ST348Q05JA	ST348Q08JA	During COVID closures, how often: Offered live virtual classes on a video communication program (e.g. Zoom™, Skype™, Google® Meet™, Microsoft® Teams)	During COVID closures, how often: Checked in with you to ask how you were feeling
0.000000e+00	1.000000000	ST348Q05JA	ST350Q01JA	During COVID closures, how often: Offered live virtual classes on a video communication program (e.g. Zoom™, Skype™, Google® Meet™, Microsoft® Teams)	During COVID closures, how much learned compared to typical week of in person school?
0.000000e+00	1.000000000	ST348Q05JA	ST351Q03JA	During COVID closures, how often: Offered live virtual classes on a video communication program (e.g. Zoom™, Skype™, Google® Meet™, Microsoft® Teams)	During COVID closures, how often use: Real-time lessons by a teacher from my school on a video communication program (e.g. ZoomTM, SkypeTM, Google® Meet™, Microsoft® Teams)
0.000000e+00	1.000000000	ST348Q05JA	ST351Q04JA	During COVID closures, how often: Offered live virtual classes on a video communication program (e.g. Zoom™, Skype™, Google® Meet™, Microsoft® Teams)	During COVID closures, how often use: Real time lessons by a private tutor on a video communication program (e.g. Zoom™, Skype™, Google® Meet™, Microsoft® Teams)
0.000000e+00	1.000000000	ST348Q05JA	ST351Q05JA	During COVID closures, how often: Offered live virtual classes on a video communication program (e.g. Zoom™, Skype™, Google® Meet™, Microsoft® Teams)	During COVID closures, how often use: Learning material my teachers sent via SMS or WhatsApp™
0.000000e+00	1.000000000	ST348Q05JA	ST351Q07JA	During COVID closures, how often: Offered live virtual classes on a video communication program (e.g. Zoom™, Skype™, Google® Meet™, Microsoft® Teams)	During COVID closures, how often use: Recorded lessons or other digital material from other sources (e.g. Khan Academy®, Coursera®)
0.000000e+00	1.000000000	ST348Q05JA	ST353Q06JA	During COVID closures, how often: Offered live virtual classes on a video communication program (e.g. Zoom™, Skype™, Google® Meet™, Microsoft® Teams)	During COVID closures, how often did family member: Explain new content to you
0.000000e+00	1.000000000	ST348Q05JA	DISCLIM	During COVID closures, how often: Offered live virtual classes on a video communication program (e.g. Zoom™, Skype™, Google® Meet™, Microsoft® Teams)	Disciplinary climate in mathematics (WLE)
0.000000e+00	1.000000000	ST348Q05JA	COGACMCO	During COVID closures, how often: Offered live virtual classes on a video communication program (e.g. Zoom™, Skype™, Google® Meet™, Microsoft® Teams)	Cognitive activation in mathematics: Encourage mathematical thinking Version B (WLE)
0.000000e+00	1.000000000	ST348Q05JA	SCHSUST	During COVID closures, how often: Offered live virtual classes on a video communication program (e.g. Zoom™, Skype™, Google® Meet™, Microsoft® Teams)	School actions/activities to sustain learning (WLE)
0.000000e+00	1.000000000	ST348Q05JA	LEARRES	During COVID closures, how often: Offered live virtual classes on a video communication program (e.g. Zoom™, Skype™, Google® Meet™, Microsoft® Teams)	Types of learning resources used while school was closed (WLE)
0.000000e+00	1.000000000	ST348Q05JA	FLFAMILY	During COVID closures, how often: Offered live virtual classes on a video communication program (e.g. Zoom™, Skype™, Google® Meet™, Microsoft® Teams)	Parental involvement in matters of FL (WLE)
0.000000e+00	1.000000000	ST348Q05JA	PV7MCUD	During COVID closures, how often: Offered live virtual classes on a video communication program (e.g. Zoom™, Skype™, Google® Meet™, Microsoft® Teams)	Plausible Value 7 in Content Subscale of Mathematics - Uncertainty and Data
0.000000e+00	1.000000000	ST348Q06JA	ST348Q07JA	During COVID closures, how often: Asked you to submit completed school assignments	During COVID closures, how often: Gave you helpful tips about how to study on your own
0.000000e+00	1.000000000	ST348Q06JA	ST348Q08JA	During COVID closures, how often: Asked you to submit completed school assignments	During COVID closures, how often: Checked in with you to ask how you were feeling
0.000000e+00	1.000000000	ST348Q06JA	ST351Q02JA	During COVID closures, how often: Asked you to submit completed school assignments	During COVID closures, how often use: Digital textbooks, workbooks, or worksheets
0.000000e+00	1.000000000	ST348Q06JA	ST351Q03JA	During COVID closures, how often: Asked you to submit completed school assignments	During COVID closures, how often use: Real-time lessons by a teacher from my school on a video communication program (e.g. ZoomTM, SkypeTM, Google® Meet™, Microsoft® Teams)
0.000000e+00	1.000000000	ST348Q06JA	ST351Q04JA	During COVID closures, how often: Asked you to submit completed school assignments	During COVID closures, how often use: Real time lessons by a private tutor on a video communication program (e.g. Zoom™, Skype™, Google® Meet™, Microsoft® Teams)
0.000000e+00	1.000000000	ST348Q06JA	ST351Q06JA	During COVID closures, how often: Asked you to submit completed school assignments	During COVID closures, how often use: Recorded lessons or other digital material provided by teachers from my school
0.000000e+00	1.000000000	ST348Q06JA	ST352Q03JA	During COVID closures, how often: Asked you to submit completed school assignments	During COVID closures, how often problems with: Problems with access to school supplies (e.g. paper, pencil)
0.000000e+00	1.000000000	ST348Q06JA	ST352Q06JA	During COVID closures, how often: Asked you to submit completed school assignments	During COVID closures, how often problems with: Problems with motivating myself to do school work
0.000000e+00	1.000000000	ST348Q06JA	ST352Q07JA	During COVID closures, how often: Asked you to submit completed school assignments	During COVID closures, how often problems with: Problems with understanding my school assignments
0.000000e+00	1.000000000	ST348Q06JA	ST353Q05JA	During COVID closures, how often: Asked you to submit completed school assignments	During COVID closures, how often did family member: Check whether you were completing your school assignments
0.000000e+00	1.000000000	ST348Q06JA	ST354Q03JA	During COVID closures, how often: Asked you to submit completed school assignments	During COVID closures, agree/disagree: My teachers were available when I needed help (e.g. through virtual office hours, email, chat).
0.000000e+00	1.000000000	ST348Q06JA	ST354Q04JA	During COVID closures, how often: Asked you to submit completed school assignments	During COVID closures, agree/disagree: I felt anxious about school work.
0.000000e+00	1.000000000	ST348Q06JA	ST354Q05JA	During COVID closures, how often: Asked you to submit completed school assignments	During COVID closures, agree/disagree: I was motivated to learn.
0.000000e+00	1.000000000	ST348Q06JA	SKIPPING	During COVID closures, how often: Asked you to submit completed school assignments	Skipping classes or days of school
0.000000e+00	1.000000000	ST348Q06JA	WORKPAY	During COVID closures, how often: Asked you to submit completed school assignments	Working for pay before or after school
0.000000e+00	1.000000000	ST348Q06JA	SCHSUST	During COVID closures, how often: Asked you to submit completed school assignments	School actions/activities to sustain learning (WLE)
0.000000e+00	1.000000000	ST348Q06JA	LEARRES	During COVID closures, how often: Asked you to submit completed school assignments	Types of learning resources used while school was closed (WLE)
0.000000e+00	1.000000000	ST348Q06JA	ICTFEED	During COVID closures, how often: Asked you to submit completed school assignments	Support or feedback via ICT (WLE)
0.000000e+00	1.000000000	ST348Q06JA	ICTOUT	During COVID closures, how often: Asked you to submit completed school assignments	Use of ICT for school activities outside of the classroom (WLE)
0.000000e+00	1.000000000	ST348Q07JA	ST348Q08JA	During COVID closures, how often: Gave you helpful tips about how to study on your own	During COVID closures, how often: Checked in with you to ask how you were feeling
0.000000e+00	1.000000000	ST348Q07JA	ST350Q01JA	During COVID closures, how often: Gave you helpful tips about how to study on your own	During COVID closures, how much learned compared to typical week of in person school?
0.000000e+00	1.000000000	ST348Q07JA	ST351Q05JA	During COVID closures, how often: Gave you helpful tips about how to study on your own	During COVID closures, how often use: Learning material my teachers sent via SMS or WhatsApp™
0.000000e+00	1.000000000	ST348Q07JA	ST351Q07JA	During COVID closures, how often: Gave you helpful tips about how to study on your own	During COVID closures, how often use: Recorded lessons or other digital material from other sources (e.g. Khan Academy®, Coursera®)
0.000000e+00	1.000000000	ST348Q07JA	ST351Q08JA	During COVID closures, how often: Gave you helpful tips about how to study on your own	During COVID closures, how often use: Lessons broadcast over television or radio
0.000000e+00	1.000000000	ST348Q07JA	ST352Q06JA	During COVID closures, how often: Gave you helpful tips about how to study on your own	During COVID closures, how often problems with: Problems with motivating myself to do school work
0.000000e+00	1.000000000	ST348Q07JA	ST353Q03JA	During COVID closures, how often: Gave you helpful tips about how to study on your own	During COVID closures, how often did family member: Help you create a learning schedule
0.000000e+00	1.000000000	ST348Q07JA	ST353Q07JA	During COVID closures, how often: Gave you helpful tips about how to study on your own	During COVID closures, how often did family member: Help you find additional learning resources
0.000000e+00	1.000000000	ST348Q07JA	ST354Q01JA	During COVID closures, how often: Gave you helpful tips about how to study on your own	During COVID closures, agree/disagree: I felt lonely.
0.000000e+00	1.000000000	ST348Q07JA	ST354Q08JA	During COVID closures, how often: Gave you helpful tips about how to study on your own	During COVID closures, agree/disagree: My teachers were well prepared to provide instruction remotely.
0.000000e+00	1.000000000	ST348Q07JA	ST354Q09JA	During COVID closures, how often: Gave you helpful tips about how to study on your own	During COVID closures, agree/disagree: I was well prepared to learn on my own.
0.000000e+00	1.000000000	ST348Q07JA	TARDYSD	During COVID closures, how often: Gave you helpful tips about how to study on your own	Arriving late for school stricter definition
0.000000e+00	1.000000000	ST348Q07JA	SISCO	During COVID closures, how often: Gave you helpful tips about how to study on your own	Clear idea about future job
0.000000e+00	1.000000000	ST348Q07JA	INFOSEEK	During COVID closures, how often: Gave you helpful tips about how to study on your own	Information seeking about future careers (WLE)
0.000000e+00	1.000000000	ST348Q07JA	COGACMCO	During COVID closures, how often: Gave you helpful tips about how to study on your own	Cognitive activation in mathematics: Encourage mathematical thinking Version B (WLE)
0.000000e+00	1.000000000	ST348Q07JA	EXPO21ST	During COVID closures, how often: Gave you helpful tips about how to study on your own	Exposure to Mathematical Reasoning and 21st century mathematics tasks (WLE)
0.000000e+00	1.000000000	ST348Q07JA	SCHSUST	During COVID closures, how often: Gave you helpful tips about how to study on your own	School actions/activities to sustain learning (WLE)
0.000000e+00	1.000000000	ST348Q07JA	FAMSUPSL	During COVID closures, how often: Gave you helpful tips about how to study on your own	Family support for self-directed learning (WLE)
0.000000e+00	1.000000000	ST348Q07JA	SDLEFF	During COVID closures, how often: Gave you helpful tips about how to study on your own	Self-directed learning self-efficacy (WLE)
0.000000e+00	1.000000000	ST348Q07JA	HOMEPOS	During COVID closures, how often: Gave you helpful tips about how to study on your own	Home possessions (WLE)
0.000000e+00	1.000000000	ST348Q07JA	FCFMLRTY	During COVID closures, how often: Gave you helpful tips about how to study on your own	Familiarity with concepts of finance
0.000000e+00	1.000000000	ST348Q07JA	FLSCHOOL	During COVID closures, how often: Gave you helpful tips about how to study on your own	Financial education in school lessons (WLE)
0.000000e+00	1.000000000	ST348Q07JA	FLCONICT	During COVID closures, how often: Gave you helpful tips about how to study on your own	Confidence about financial matters using digital devices (WLE)
0.000000e+00	1.000000000	ST348Q07JA	ICTFEED	During COVID closures, how often: Gave you helpful tips about how to study on your own	Support or feedback via ICT (WLE)
0.000000e+00	1.000000000	ST348Q07JA	ICTINFO	During COVID closures, how often: Gave you helpful tips about how to study on your own	Students’ practices regarding online information (WLE)
0.000000e+00	1.000000000	ST348Q07JA	PV2MCUD	During COVID closures, how often: Gave you helpful tips about how to study on your own	Plausible Value 2 in Content Subscale of Mathematics - Uncertainty and Data
0.000000e+00	1.000000000	ST348Q08JA	ST351Q01JA	During COVID closures, how often: Checked in with you to ask how you were feeling	During COVID closures, how often use: Paper textbooks, workbooks, or worksheets
0.000000e+00	1.000000000	ST348Q08JA	ST353Q02JA	During COVID closures, how often: Checked in with you to ask how you were feeling	During COVID closures, how often did family member: Ask you what you were learning
0.000000e+00	1.000000000	ST348Q08JA	ST353Q03JA	During COVID closures, how often: Checked in with you to ask how you were feeling	During COVID closures, how often did family member: Help you create a learning schedule
0.000000e+00	1.000000000	ST348Q08JA	ST353Q04JA	During COVID closures, how often: Checked in with you to ask how you were feeling	During COVID closures, how often did family member: Help you access learning materials online
0.000000e+00	1.000000000	ST348Q08JA	ST353Q06JA	During COVID closures, how often: Checked in with you to ask how you were feeling	During COVID closures, how often did family member: Explain new content to you
0.000000e+00	1.000000000	ST348Q08JA	ST353Q08JA	During COVID closures, how often: Checked in with you to ask how you were feeling	During COVID closures, how often did family member: Teach you additional topics not part of your school assignments
0.000000e+00	1.000000000	ST348Q08JA	ST354Q03JA	During COVID closures, how often: Checked in with you to ask how you were feeling	During COVID closures, agree/disagree: My teachers were available when I needed help (e.g. through virtual office hours, email, chat).
0.000000e+00	1.000000000	ST348Q08JA	ST354Q05JA	During COVID closures, how often: Checked in with you to ask how you were feeling	During COVID closures, agree/disagree: I was motivated to learn.
0.000000e+00	1.000000000	ST348Q08JA	ST354Q08JA	During COVID closures, how often: Checked in with you to ask how you were feeling	During COVID closures, agree/disagree: My teachers were well prepared to provide instruction remotely.
0.000000e+00	1.000000000	ST348Q08JA	TARDYSD	During COVID closures, how often: Checked in with you to ask how you were feeling	Arriving late for school stricter definition
0.000000e+00	1.000000000	ST348Q08JA	RELATST	During COVID closures, how often: Checked in with you to ask how you were feeling	Quality of student-teacher relationships (WLE)
0.000000e+00	1.000000000	ST348Q08JA	BELONG	During COVID closures, how often: Checked in with you to ask how you were feeling	Sense of belonging (WLE)
0.000000e+00	1.000000000	ST348Q08JA	FAMSUP	During COVID closures, how often: Checked in with you to ask how you were feeling	Family support (WLE)
0.000000e+00	1.000000000	ST348Q08JA	ANXMAT	During COVID closures, how often: Checked in with you to ask how you were feeling	Mathematics Anxiety (WLE)
0.000000e+00	1.000000000	ST348Q08JA	SCHSUST	During COVID closures, how often: Checked in with you to ask how you were feeling	School actions/activities to sustain learning (WLE)
0.000000e+00	1.000000000	ST348Q08JA	FAMSUPSL	During COVID closures, how often: Checked in with you to ask how you were feeling	Family support for self-directed learning (WLE)
0.000000e+00	1.000000000	ST348Q08JA	FLSCHOOL	During COVID closures, how often: Checked in with you to ask how you were feeling	Financial education in school lessons (WLE)
0.000000e+00	1.000000000	ST348Q08JA	ICTQUAL	During COVID closures, how often: Checked in with you to ask how you were feeling	Quality of access to ICT (WLE)
0.000000e+00	1.000000000	ST348Q08JA	ICTFEED	During COVID closures, how often: Checked in with you to ask how you were feeling	Support or feedback via ICT (WLE)
0.000000e+00	1.000000000	ST348Q08JA	ICTDISTR	During COVID closures, how often: Checked in with you to ask how you were feeling	Distress from online content and cyberbullying
0.000000e+00	1.000000000	ST348Q08JA	ICTEFFIC	During COVID closures, how often: Checked in with you to ask how you were feeling	Self-efficacy in digital competencies (WLE)
0.000000e+00	1.000000000	ST349Q01JA	ST350Q01JA	During COVID closures, which of the following digital devices did you use most often for your school work?	During COVID closures, how much learned compared to typical week of in person school?
0.000000e+00	1.000000000	ST349Q01JA	ST351Q02JA	During COVID closures, which of the following digital devices did you use most often for your school work?	During COVID closures, how often use: Digital textbooks, workbooks, or worksheets
0.000000e+00	1.000000000	ST349Q01JA	ST351Q03JA	During COVID closures, which of the following digital devices did you use most often for your school work?	During COVID closures, how often use: Real-time lessons by a teacher from my school on a video communication program (e.g. ZoomTM, SkypeTM, Google® Meet™, Microsoft® Teams)
0.000000e+00	1.000000000	ST349Q01JA	ST351Q08JA	During COVID closures, which of the following digital devices did you use most often for your school work?	During COVID closures, how often use: Lessons broadcast over television or radio
0.000000e+00	1.000000000	ST349Q01JA	ST352Q02JA	During COVID closures, which of the following digital devices did you use most often for your school work?	During COVID closures, how often problems with: Problems with Internet access
0.000000e+00	1.000000000	ST349Q01JA	ST352Q05JA	During COVID closures, which of the following digital devices did you use most often for your school work?	During COVID closures, how often problems with: Problems finding time to study because I had household responsibilities
0.000000e+00	1.000000000	ST349Q01JA	ST352Q07JA	During COVID closures, which of the following digital devices did you use most often for your school work?	During COVID closures, how often problems with: Problems with understanding my school assignments
0.000000e+00	1.000000000	ST349Q01JA	ST353Q03JA	During COVID closures, which of the following digital devices did you use most often for your school work?	During COVID closures, how often did family member: Help you create a learning schedule
0.000000e+00	1.000000000	ST349Q01JA	ST353Q06JA	During COVID closures, which of the following digital devices did you use most often for your school work?	During COVID closures, how often did family member: Explain new content to you
0.000000e+00	1.000000000	ST349Q01JA	IMMIG	During COVID closures, which of the following digital devices did you use most often for your school work?	Index on immigrant background (OECD definition)
0.000000e+00	1.000000000	ST349Q01JA	SKIPPING	During COVID closures, which of the following digital devices did you use most often for your school work?	Skipping classes or days of school
0.000000e+00	1.000000000	ST349Q01JA	EXERPRAC	During COVID closures, which of the following digital devices did you use most often for your school work?	Exercise or practice a sport before or after school
0.000000e+00	1.000000000	ST349Q01JA	STUDYHMW	During COVID closures, which of the following digital devices did you use most often for your school work?	Studying for school or homework before or after school
0.000000e+00	1.000000000	ST349Q01JA	WORKPAY	During COVID closures, which of the following digital devices did you use most often for your school work?	Working for pay before or after school
0.000000e+00	1.000000000	ST349Q01JA	BELONG	During COVID closures, which of the following digital devices did you use most often for your school work?	Sense of belonging (WLE)
0.000000e+00	1.000000000	ST349Q01JA	COGACMCO	During COVID closures, which of the following digital devices did you use most often for your school work?	Cognitive activation in mathematics: Encourage mathematical thinking Version B (WLE)
0.000000e+00	1.000000000	ST349Q01JA	EXPOFA	During COVID closures, which of the following digital devices did you use most often for your school work?	Exposure to Formal and Applied Mathematics Tasks (WLE)
0.000000e+00	1.000000000	ST349Q01JA	EXPO21ST	During COVID closures, which of the following digital devices did you use most often for your school work?	Exposure to Mathematical Reasoning and 21st century mathematics tasks (WLE)
0.000000e+00	1.000000000	ST349Q01JA	MATHEFF	During COVID closures, which of the following digital devices did you use most often for your school work?	Mathematics self-efficacy: formal and applied mathematics - response options reversed in 2022 (WLE)
0.000000e+00	1.000000000	ST349Q01JA	FAMCON	During COVID closures, which of the following digital devices did you use most often for your school work?	Subjective familiarity with mathematics concepts (WLE)
0.000000e+00	1.000000000	ST349Q01JA	MATHPERS	During COVID closures, which of the following digital devices did you use most often for your school work?	Effort and Persistence in Mathematics (WLE)
0.000000e+00	1.000000000	ST349Q01JA	PROBSELF	During COVID closures, which of the following digital devices did you use most often for your school work?	Problems with self-directed learning (WLE)
0.000000e+00	1.000000000	ST349Q01JA	SDLEFF	During COVID closures, which of the following digital devices did you use most often for your school work?	Self-directed learning self-efficacy (WLE)
0.000000e+00	1.000000000	ST349Q01JA	MISCED	During COVID closures, which of the following digital devices did you use most often for your school work?	Mother’s level of education (ISCED)
0.000000e+00	1.000000000	ST349Q01JA	FISCED	During COVID closures, which of the following digital devices did you use most often for your school work?	Father’s level of education (ISCED)
0.000000e+00	1.000000000	ST349Q01JA	HISEI	During COVID closures, which of the following digital devices did you use most often for your school work?	Highest parental occupational status (ISEI) based on 4-digit human coded ISCO
0.000000e+00	1.000000000	ST349Q01JA	ICTRES	During COVID closures, which of the following digital devices did you use most often for your school work?	ICT Resources (WLE)
0.000000e+00	1.000000000	ST349Q01JA	HOMEPOS	During COVID closures, which of the following digital devices did you use most often for your school work?	Home possessions (WLE)
0.000000e+00	1.000000000	ST349Q01JA	FCFMLRTY	During COVID closures, which of the following digital devices did you use most often for your school work?	Familiarity with concepts of finance
0.000000e+00	1.000000000	ST349Q01JA	ACCESSFA	During COVID closures, which of the following digital devices did you use most often for your school work?	Access to money and financial products, financial activities (WLE)
0.000000e+00	1.000000000	ST349Q01JA	ICTQUAL	During COVID closures, which of the following digital devices did you use most often for your school work?	Quality of access to ICT (WLE)
0.000000e+00	1.000000000	ST349Q01JA	ICTSUBJ	During COVID closures, which of the following digital devices did you use most often for your school work?	Subject-related ICT Use During Lessons (WLE)
0.000000e+00	1.000000000	ST349Q01JA	ICTINFO	During COVID closures, which of the following digital devices did you use most often for your school work?	Students’ practices regarding online information (WLE)
0.000000e+00	1.000000000	ST349Q01JA	ICTDISTR	During COVID closures, which of the following digital devices did you use most often for your school work?	Distress from online content and cyberbullying
0.000000e+00	1.000000000	ST349Q01JA	ICTEFFIC	During COVID closures, which of the following digital devices did you use most often for your school work?	Self-efficacy in digital competencies (WLE)
0.000000e+00	1.000000000	ST349Q01JA	PV4READ	During COVID closures, which of the following digital devices did you use most often for your school work?	Plausible Value 4 in Reading
0.000000e+00	1.000000000	ST349Q01JA	PV5SCIE	During COVID closures, which of the following digital devices did you use most often for your school work?	Plausible Value 5 in Science
0.000000e+00	1.000000000	ST349Q01JA	PV9MCQN	During COVID closures, which of the following digital devices did you use most often for your school work?	Plausible Value 9 in Content Subscale of Mathematics - Quantity
0.000000e+00	1.000000000	ST349Q01JA	PV9MCUD	During COVID closures, which of the following digital devices did you use most often for your school work?	Plausible Value 9 in Content Subscale of Mathematics - Uncertainty and Data
0.000000e+00	1.000000000	ST349Q01JA	PV2MPEM	During COVID closures, which of the following digital devices did you use most often for your school work?	Plausible Value 2 in Process Subscale of Mathematics - Employing Mathematical Concepts, Facts, and Procedures
0.000000e+00	1.000000000	ST349Q01JA	PV8MPEM	During COVID closures, which of the following digital devices did you use most often for your school work?	Plausible Value 8 in Process Subscale of Mathematics - Employing Mathematical Concepts, Facts, and Procedures
0.000000e+00	1.000000000	ST349Q01JA	PV10MPEM	During COVID closures, which of the following digital devices did you use most often for your school work?	Plausible Value 10 in Process Subscale of Mathematics - Employing Mathematical Concepts, Facts, and Procedures
0.000000e+00	1.000000000	ST349Q01JA	PV4MPFS	During COVID closures, which of the following digital devices did you use most often for your school work?	Plausible Value 4 in Process Subscale of Mathematics - Formulating Situations Mathematically
0.000000e+00	1.000000000	ST349Q01JA	PV8MPIN	During COVID closures, which of the following digital devices did you use most often for your school work?	Plausible Value 8 in Process Subscale of Mathematics - Interpreting, Applying, and Evaluating Mathematical Outcomes
0.000000e+00	1.000000000	ST349Q01JA	PV10MPIN	During COVID closures, which of the following digital devices did you use most often for your school work?	Plausible Value 10 in Process Subscale of Mathematics - Interpreting, Applying, and Evaluating Mathematical Outcomes
0.000000e+00	1.000000000	ST349Q01JA	PV6MPRE	During COVID closures, which of the following digital devices did you use most often for your school work?	Plausible Value 6 in Process Subscale of Mathematics - Reasoning
0.000000e+00	1.000000000	ST349Q01JA	PV10MPRE	During COVID closures, which of the following digital devices did you use most often for your school work?	Plausible Value 10 in Process Subscale of Mathematics - Reasoning
0.000000e+00	1.000000000	ST350Q01JA	ST351Q01JA	During COVID closures, how much learned compared to typical week of in person school?	During COVID closures, how often use: Paper textbooks, workbooks, or worksheets
0.000000e+00	1.000000000	ST350Q01JA	ST352Q02JA	During COVID closures, how much learned compared to typical week of in person school?	During COVID closures, how often problems with: Problems with Internet access
0.000000e+00	1.000000000	ST350Q01JA	ST352Q03JA	During COVID closures, how much learned compared to typical week of in person school?	During COVID closures, how often problems with: Problems with access to school supplies (e.g. paper, pencil)
0.000000e+00	1.000000000	ST350Q01JA	ST352Q06JA	During COVID closures, how much learned compared to typical week of in person school?	During COVID closures, how often problems with: Problems with motivating myself to do school work
0.000000e+00	1.000000000	ST350Q01JA	ST352Q07JA	During COVID closures, how much learned compared to typical week of in person school?	During COVID closures, how often problems with: Problems with understanding my school assignments
0.000000e+00	1.000000000	ST350Q01JA	ST352Q08JA	During COVID closures, how much learned compared to typical week of in person school?	During COVID closures, how often problems with: Problems with finding someone who could help me with my school work
0.000000e+00	1.000000000	ST350Q01JA	ST353Q04JA	During COVID closures, how much learned compared to typical week of in person school?	During COVID closures, how often did family member: Help you access learning materials online
0.000000e+00	1.000000000	ST350Q01JA	ST354Q01JA	During COVID closures, how much learned compared to typical week of in person school?	During COVID closures, agree/disagree: I felt lonely.
0.000000e+00	1.000000000	ST350Q01JA	ST354Q02JA	During COVID closures, how much learned compared to typical week of in person school?	During COVID closures, agree/disagree: I enjoyed learning by myself.
0.000000e+00	1.000000000	ST350Q01JA	ST354Q03JA	During COVID closures, how much learned compared to typical week of in person school?	During COVID closures, agree/disagree: My teachers were available when I needed help (e.g. through virtual office hours, email, chat).
0.000000e+00	1.000000000	ST350Q01JA	ST354Q04JA	During COVID closures, how much learned compared to typical week of in person school?	During COVID closures, agree/disagree: I felt anxious about school work.
0.000000e+00	1.000000000	ST350Q01JA	ST354Q05JA	During COVID closures, how much learned compared to typical week of in person school?	During COVID closures, agree/disagree: I was motivated to learn.
0.000000e+00	1.000000000	ST350Q01JA	ST354Q06JA	During COVID closures, how much learned compared to typical week of in person school?	During COVID closures, agree/disagree: I fell behind in my school work.
0.000000e+00	1.000000000	ST350Q01JA	ST354Q07JA	During COVID closures, how much learned compared to typical week of in person school?	During COVID closures, agree/disagree: I improved my skills in using digital devices for learning purposes.
0.000000e+00	1.000000000	ST350Q01JA	ST354Q08JA	During COVID closures, how much learned compared to typical week of in person school?	During COVID closures, agree/disagree: My teachers were well prepared to provide instruction remotely.
0.000000e+00	1.000000000	ST350Q01JA	ST354Q09JA	During COVID closures, how much learned compared to typical week of in person school?	During COVID closures, agree/disagree: I was well prepared to learn on my own.
0.000000e+00	1.000000000	ST350Q01JA	ST354Q10JA	During COVID closures, how much learned compared to typical week of in person school?	During COVID closures, agree/disagree: I missed sports and other physical activities organised by my school.
0.000000e+00	1.000000000	ST350Q01JA	IMMIG	During COVID closures, how much learned compared to typical week of in person school?	Index on immigrant background (OECD definition)
0.000000e+00	1.000000000	ST350Q01JA	MISSSC	During COVID closures, how much learned compared to typical week of in person school?	Missing school for more than 3 months
0.000000e+00	1.000000000	ST350Q01JA	TARDYSD	During COVID closures, how much learned compared to typical week of in person school?	Arriving late for school stricter definition
0.000000e+00	1.000000000	ST350Q01JA	WORKPAY	During COVID closures, how much learned compared to typical week of in person school?	Working for pay before or after school
0.000000e+00	1.000000000	ST350Q01JA	MATHPREF	During COVID closures, how much learned compared to typical week of in person school?	Preference of Math over other core subjects
0.000000e+00	1.000000000	ST350Q01JA	SISCO	During COVID closures, how much learned compared to typical week of in person school?	Clear idea about future job
0.000000e+00	1.000000000	ST350Q01JA	RELATST	During COVID closures, how much learned compared to typical week of in person school?	Quality of student-teacher relationships (WLE)
0.000000e+00	1.000000000	ST350Q01JA	BELONG	During COVID closures, how much learned compared to typical week of in person school?	Sense of belonging (WLE)
0.000000e+00	1.000000000	ST350Q01JA	TEACHSUP	During COVID closures, how much learned compared to typical week of in person school?	Mathematics Teacher Support (WLE)
0.000000e+00	1.000000000	ST350Q01JA	COGACMCO	During COVID closures, how much learned compared to typical week of in person school?	Cognitive activation in mathematics: Encourage mathematical thinking Version B (WLE)
0.000000e+00	1.000000000	ST350Q01JA	PROBSELF	During COVID closures, how much learned compared to typical week of in person school?	Problems with self-directed learning (WLE)
0.000000e+00	1.000000000	ST350Q01JA	FEELLAH	During COVID closures, how much learned compared to typical week of in person school?	Feelings about learning at home (WLE)
0.000000e+00	1.000000000	ST350Q01JA	SDLEFF	During COVID closures, how much learned compared to typical week of in person school?	Self-directed learning self-efficacy (WLE)
0.000000e+00	1.000000000	ST350Q01JA	FISCED	During COVID closures, how much learned compared to typical week of in person school?	Father’s level of education (ISCED)
0.000000e+00	1.000000000	ST350Q01JA	PAREDINT	During COVID closures, how much learned compared to typical week of in person school?	Index highest parental education (international years of schooling scale)
0.000000e+00	1.000000000	ST350Q01JA	HOMEPOS	During COVID closures, how much learned compared to typical week of in person school?	Home possessions (WLE)
0.000000e+00	1.000000000	ST350Q01JA	FLFAMILY	During COVID closures, how much learned compared to typical week of in person school?	Parental involvement in matters of FL (WLE)
0.000000e+00	1.000000000	ST350Q01JA	FLCONFIN	During COVID closures, how much learned compared to typical week of in person school?	Confidence about financial matters (WLE)
0.000000e+00	1.000000000	ST350Q01JA	FLCONICT	During COVID closures, how much learned compared to typical week of in person school?	Confidence about financial matters using digital devices (WLE)
0.000000e+00	1.000000000	ST350Q01JA	ACCESSFA	During COVID closures, how much learned compared to typical week of in person school?	Access to money and financial products, financial activities (WLE)
0.000000e+00	1.000000000	ST350Q01JA	ICTHOME	During COVID closures, how much learned compared to typical week of in person school?	ICT availability outside of school (WLE)
0.000000e+00	1.000000000	ST350Q01JA	ICTOUT	During COVID closures, how much learned compared to typical week of in person school?	Use of ICT for school activities outside of the classroom (WLE)
0.000000e+00	1.000000000	ST350Q01JA	ICTINFO	During COVID closures, how much learned compared to typical week of in person school?	Students’ practices regarding online information (WLE)
0.000000e+00	1.000000000	ST350Q01JA	ICTDISTR	During COVID closures, how much learned compared to typical week of in person school?	Distress from online content and cyberbullying
0.000000e+00	1.000000000	ST350Q01JA	ICTEFFIC	During COVID closures, how much learned compared to typical week of in person school?	Self-efficacy in digital competencies (WLE)
0.000000e+00	1.000000000	ST350Q01JA	PV7READ	During COVID closures, how much learned compared to typical week of in person school?	Plausible Value 7 in Reading
0.000000e+00	1.000000000	ST350Q01JA	PV1MCCR	During COVID closures, how much learned compared to typical week of in person school?	Plausible Value 1 in Content Subscale of Mathematics - Change and Relationships
0.000000e+00	1.000000000	ST350Q01JA	PV2MCSS	During COVID closures, how much learned compared to typical week of in person school?	Plausible Value 2 in Content Subscale of Mathematics - Space and Shape
0.000000e+00	1.000000000	ST350Q01JA	PV6MCSS	During COVID closures, how much learned compared to typical week of in person school?	Plausible Value 6 in Content Subscale of Mathematics - Space and Shape
0.000000e+00	1.000000000	ST350Q01JA	PV1MPIN	During COVID closures, how much learned compared to typical week of in person school?	Plausible Value 1 in Process Subscale of Mathematics - Interpreting, Applying, and Evaluating Mathematical Outcomes
0.000000e+00	1.000000000	ST350Q01JA	PV5MPIN	During COVID closures, how much learned compared to typical week of in person school?	Plausible Value 5 in Process Subscale of Mathematics - Interpreting, Applying, and Evaluating Mathematical Outcomes
0.000000e+00	1.000000000	ST351Q01JA	ST351Q02JA	During COVID closures, how often use: Paper textbooks, workbooks, or worksheets	During COVID closures, how often use: Digital textbooks, workbooks, or worksheets
0.000000e+00	1.000000000	ST351Q01JA	ST351Q06JA	During COVID closures, how often use: Paper textbooks, workbooks, or worksheets	During COVID closures, how often use: Recorded lessons or other digital material provided by teachers from my school
0.000000e+00	1.000000000	ST351Q01JA	ST351Q07JA	During COVID closures, how often use: Paper textbooks, workbooks, or worksheets	During COVID closures, how often use: Recorded lessons or other digital material from other sources (e.g. Khan Academy®, Coursera®)
0.000000e+00	1.000000000	ST351Q01JA	ST352Q02JA	During COVID closures, how often use: Paper textbooks, workbooks, or worksheets	During COVID closures, how often problems with: Problems with Internet access
0.000000e+00	1.000000000	ST351Q01JA	ST352Q03JA	During COVID closures, how often use: Paper textbooks, workbooks, or worksheets	During COVID closures, how often problems with: Problems with access to school supplies (e.g. paper, pencil)
0.000000e+00	1.000000000	ST351Q01JA	ST352Q05JA	During COVID closures, how often use: Paper textbooks, workbooks, or worksheets	During COVID closures, how often problems with: Problems finding time to study because I had household responsibilities
0.000000e+00	1.000000000	ST351Q01JA	ST353Q01JA	During COVID closures, how often use: Paper textbooks, workbooks, or worksheets	During COVID closures, how often did family member: Help you with your school work
0.000000e+00	1.000000000	ST351Q01JA	ST353Q03JA	During COVID closures, how often use: Paper textbooks, workbooks, or worksheets	During COVID closures, how often did family member: Help you create a learning schedule
0.000000e+00	1.000000000	ST351Q01JA	ST353Q06JA	During COVID closures, how often use: Paper textbooks, workbooks, or worksheets	During COVID closures, how often did family member: Explain new content to you
0.000000e+00	1.000000000	ST351Q01JA	ST353Q08JA	During COVID closures, how often use: Paper textbooks, workbooks, or worksheets	During COVID closures, how often did family member: Teach you additional topics not part of your school assignments
0.000000e+00	1.000000000	ST351Q01JA	ST354Q03JA	During COVID closures, how often use: Paper textbooks, workbooks, or worksheets	During COVID closures, agree/disagree: My teachers were available when I needed help (e.g. through virtual office hours, email, chat).
0.000000e+00	1.000000000	ST351Q01JA	ST354Q05JA	During COVID closures, how often use: Paper textbooks, workbooks, or worksheets	During COVID closures, agree/disagree: I was motivated to learn.
0.000000e+00	1.000000000	ST351Q01JA	ST354Q06JA	During COVID closures, how often use: Paper textbooks, workbooks, or worksheets	During COVID closures, agree/disagree: I fell behind in my school work.
0.000000e+00	1.000000000	ST351Q01JA	IMMIG	During COVID closures, how often use: Paper textbooks, workbooks, or worksheets	Index on immigrant background (OECD definition)
0.000000e+00	1.000000000	ST351Q01JA	STUDYHMW	During COVID closures, how often use: Paper textbooks, workbooks, or worksheets	Studying for school or homework before or after school
0.000000e+00	1.000000000	ST351Q01JA	MATHPREF	During COVID closures, how often use: Paper textbooks, workbooks, or worksheets	Preference of Math over other core subjects
0.000000e+00	1.000000000	ST351Q01JA	SCHRISK	During COVID closures, how often use: Paper textbooks, workbooks, or worksheets	School safety risks (WLE)
0.000000e+00	1.000000000	ST351Q01JA	ANXMAT	During COVID closures, how often use: Paper textbooks, workbooks, or worksheets	Mathematics Anxiety (WLE)
0.000000e+00	1.000000000	ST351Q01JA	LEARRES	During COVID closures, how often use: Paper textbooks, workbooks, or worksheets	Types of learning resources used while school was closed (WLE)
0.000000e+00	1.000000000	ST351Q01JA	FEELLAH	During COVID closures, how often use: Paper textbooks, workbooks, or worksheets	Feelings about learning at home (WLE)
0.000000e+00	1.000000000	ST351Q01JA	SDLEFF	During COVID closures, how often use: Paper textbooks, workbooks, or worksheets	Self-directed learning self-efficacy (WLE)
0.000000e+00	1.000000000	ST351Q01JA	ICTRES	During COVID closures, how often use: Paper textbooks, workbooks, or worksheets	ICT Resources (WLE)
0.000000e+00	1.000000000	ST351Q01JA	ACCESSFP	During COVID closures, how often use: Paper textbooks, workbooks, or worksheets	Access to money and financial products, sources of money (WLE)
0.000000e+00	1.000000000	ST351Q01JA	ATTCONFM	During COVID closures, how often use: Paper textbooks, workbooks, or worksheets	Attitudes towards and confidence about financial matters (WLE)
0.000000e+00	1.000000000	ST351Q01JA	FRINFLFM	During COVID closures, how often use: Paper textbooks, workbooks, or worksheets	Friends’ influence on financial matters (WLE)
0.000000e+00	1.000000000	ST351Q01JA	ICTFEED	During COVID closures, how often use: Paper textbooks, workbooks, or worksheets	Support or feedback via ICT (WLE)
0.000000e+00	1.000000000	ST351Q01JA	ICTOUT	During COVID closures, how often use: Paper textbooks, workbooks, or worksheets	Use of ICT for school activities outside of the classroom (WLE)
0.000000e+00	1.000000000	ST351Q01JA	ICTREG	During COVID closures, how often use: Paper textbooks, workbooks, or worksheets	Views of regulated ICT use in school (WLE)
0.000000e+00	1.000000000	ST351Q01JA	PV4MPFS	During COVID closures, how often use: Paper textbooks, workbooks, or worksheets	Plausible Value 4 in Process Subscale of Mathematics - Formulating Situations Mathematically
0.000000e+00	1.000000000	ST351Q02JA	ST351Q05JA	During COVID closures, how often use: Digital textbooks, workbooks, or worksheets	During COVID closures, how often use: Learning material my teachers sent via SMS or WhatsApp™
0.000000e+00	1.000000000	ST351Q02JA	ST351Q06JA	During COVID closures, how often use: Digital textbooks, workbooks, or worksheets	During COVID closures, how often use: Recorded lessons or other digital material provided by teachers from my school
0.000000e+00	1.000000000	ST351Q02JA	ST351Q07JA	During COVID closures, how often use: Digital textbooks, workbooks, or worksheets	During COVID closures, how often use: Recorded lessons or other digital material from other sources (e.g. Khan Academy®, Coursera®)
0.000000e+00	1.000000000	ST351Q02JA	ST351Q08JA	During COVID closures, how often use: Digital textbooks, workbooks, or worksheets	During COVID closures, how often use: Lessons broadcast over television or radio
0.000000e+00	1.000000000	ST351Q02JA	ST352Q02JA	During COVID closures, how often use: Digital textbooks, workbooks, or worksheets	During COVID closures, how often problems with: Problems with Internet access
0.000000e+00	1.000000000	ST351Q02JA	ST352Q03JA	During COVID closures, how often use: Digital textbooks, workbooks, or worksheets	During COVID closures, how often problems with: Problems with access to school supplies (e.g. paper, pencil)
0.000000e+00	1.000000000	ST351Q02JA	ST353Q02JA	During COVID closures, how often use: Digital textbooks, workbooks, or worksheets	During COVID closures, how often did family member: Ask you what you were learning
0.000000e+00	1.000000000	ST351Q02JA	ST353Q05JA	During COVID closures, how often use: Digital textbooks, workbooks, or worksheets	During COVID closures, how often did family member: Check whether you were completing your school assignments
0.000000e+00	1.000000000	ST351Q02JA	ST354Q03JA	During COVID closures, how often use: Digital textbooks, workbooks, or worksheets	During COVID closures, agree/disagree: My teachers were available when I needed help (e.g. through virtual office hours, email, chat).
0.000000e+00	1.000000000	ST351Q02JA	ST354Q09JA	During COVID closures, how often use: Digital textbooks, workbooks, or worksheets	During COVID closures, agree/disagree: I was well prepared to learn on my own.
0.000000e+00	1.000000000	ST351Q02JA	AGE	During COVID closures, how often use: Digital textbooks, workbooks, or worksheets	Students' age
0.000000e+00	1.000000000	ST351Q02JA	REPEAT	During COVID closures, how often use: Digital textbooks, workbooks, or worksheets	Grade repetition
0.000000e+00	1.000000000	ST351Q02JA	STUDYHMW	During COVID closures, how often use: Digital textbooks, workbooks, or worksheets	Studying for school or homework before or after school
0.000000e+00	1.000000000	ST351Q02JA	MATHPREF	During COVID closures, how often use: Digital textbooks, workbooks, or worksheets	Preference of Math over other core subjects
0.000000e+00	1.000000000	ST351Q02JA	MATHMOT	During COVID closures, how often use: Digital textbooks, workbooks, or worksheets	Motivation to do well in mathematics
0.000000e+00	1.000000000	ST351Q02JA	COGACMCO	During COVID closures, how often use: Digital textbooks, workbooks, or worksheets	Cognitive activation in mathematics: Encourage mathematical thinking Version B (WLE)
0.000000e+00	1.000000000	ST351Q02JA	EXPO21ST	During COVID closures, how often use: Digital textbooks, workbooks, or worksheets	Exposure to Mathematical Reasoning and 21st century mathematics tasks (WLE)
0.000000e+00	1.000000000	ST351Q02JA	SCHSUST	During COVID closures, how often use: Digital textbooks, workbooks, or worksheets	School actions/activities to sustain learning (WLE)
0.000000e+00	1.000000000	ST351Q02JA	LEARRES	During COVID closures, how often use: Digital textbooks, workbooks, or worksheets	Types of learning resources used while school was closed (WLE)
0.000000e+00	1.000000000	ST351Q02JA	SDLEFF	During COVID closures, how often use: Digital textbooks, workbooks, or worksheets	Self-directed learning self-efficacy (WLE)
0.000000e+00	1.000000000	ST351Q02JA	MISCED	During COVID closures, how often use: Digital textbooks, workbooks, or worksheets	Mother’s level of education (ISCED)
0.000000e+00	1.000000000	ST351Q02JA	FISCED	During COVID closures, how often use: Digital textbooks, workbooks, or worksheets	Father’s level of education (ISCED)
0.000000e+00	1.000000000	ST351Q02JA	HISCED	During COVID closures, how often use: Digital textbooks, workbooks, or worksheets	Highest level of education of parents (ISCED)
0.000000e+00	1.000000000	ST351Q02JA	ICTENQ	During COVID closures, how often use: Digital textbooks, workbooks, or worksheets	Use of ICT in enquiry-based learning activities (WLE)
0.000000e+00	1.000000000	ST351Q02JA	PV1MPIN	During COVID closures, how often use: Digital textbooks, workbooks, or worksheets	Plausible Value 1 in Process Subscale of Mathematics - Interpreting, Applying, and Evaluating Mathematical Outcomes
0.000000e+00	1.000000000	ST351Q02JA	PV7MPRE	During COVID closures, how often use: Digital textbooks, workbooks, or worksheets	Plausible Value 7 in Process Subscale of Mathematics - Reasoning
0.000000e+00	1.000000000	ST351Q03JA	ST351Q04JA	During COVID closures, how often use: Real-time lessons by a teacher from my school on a video communication program (e.g. ZoomTM, SkypeTM, Google® Meet™, Microsoft® Teams)	During COVID closures, how often use: Real time lessons by a private tutor on a video communication program (e.g. Zoom™, Skype™, Google® Meet™, Microsoft® Teams)
0.000000e+00	1.000000000	ST351Q03JA	ST351Q05JA	During COVID closures, how often use: Real-time lessons by a teacher from my school on a video communication program (e.g. ZoomTM, SkypeTM, Google® Meet™, Microsoft® Teams)	During COVID closures, how often use: Learning material my teachers sent via SMS or WhatsApp™
0.000000e+00	1.000000000	ST351Q03JA	ST351Q06JA	During COVID closures, how often use: Real-time lessons by a teacher from my school on a video communication program (e.g. ZoomTM, SkypeTM, Google® Meet™, Microsoft® Teams)	During COVID closures, how often use: Recorded lessons or other digital material provided by teachers from my school
0.000000e+00	1.000000000	ST351Q03JA	ST351Q07JA	During COVID closures, how often use: Real-time lessons by a teacher from my school on a video communication program (e.g. ZoomTM, SkypeTM, Google® Meet™, Microsoft® Teams)	During COVID closures, how often use: Recorded lessons or other digital material from other sources (e.g. Khan Academy®, Coursera®)
0.000000e+00	1.000000000	ST351Q03JA	ST351Q08JA	During COVID closures, how often use: Real-time lessons by a teacher from my school on a video communication program (e.g. ZoomTM, SkypeTM, Google® Meet™, Microsoft® Teams)	During COVID closures, how often use: Lessons broadcast over television or radio
0.000000e+00	1.000000000	ST351Q03JA	ST352Q02JA	During COVID closures, how often use: Real-time lessons by a teacher from my school on a video communication program (e.g. ZoomTM, SkypeTM, Google® Meet™, Microsoft® Teams)	During COVID closures, how often problems with: Problems with Internet access
0.000000e+00	1.000000000	ST351Q03JA	ST352Q03JA	During COVID closures, how often use: Real-time lessons by a teacher from my school on a video communication program (e.g. ZoomTM, SkypeTM, Google® Meet™, Microsoft® Teams)	During COVID closures, how often problems with: Problems with access to school supplies (e.g. paper, pencil)
0.000000e+00	1.000000000	ST351Q03JA	ST352Q05JA	During COVID closures, how often use: Real-time lessons by a teacher from my school on a video communication program (e.g. ZoomTM, SkypeTM, Google® Meet™, Microsoft® Teams)	During COVID closures, how often problems with: Problems finding time to study because I had household responsibilities
0.000000e+00	1.000000000	ST351Q03JA	ST353Q02JA	During COVID closures, how often use: Real-time lessons by a teacher from my school on a video communication program (e.g. ZoomTM, SkypeTM, Google® Meet™, Microsoft® Teams)	During COVID closures, how often did family member: Ask you what you were learning
0.000000e+00	1.000000000	ST351Q03JA	ST353Q05JA	During COVID closures, how often use: Real-time lessons by a teacher from my school on a video communication program (e.g. ZoomTM, SkypeTM, Google® Meet™, Microsoft® Teams)	During COVID closures, how often did family member: Check whether you were completing your school assignments
0.000000e+00	1.000000000	ST351Q03JA	ST354Q08JA	During COVID closures, how often use: Real-time lessons by a teacher from my school on a video communication program (e.g. ZoomTM, SkypeTM, Google® Meet™, Microsoft® Teams)	During COVID closures, agree/disagree: My teachers were well prepared to provide instruction remotely.
0.000000e+00	1.000000000	ST351Q03JA	ST354Q09JA	During COVID closures, how often use: Real-time lessons by a teacher from my school on a video communication program (e.g. ZoomTM, SkypeTM, Google® Meet™, Microsoft® Teams)	During COVID closures, agree/disagree: I was well prepared to learn on my own.
0.000000e+00	1.000000000	ST351Q03JA	REPEAT	During COVID closures, how often use: Real-time lessons by a teacher from my school on a video communication program (e.g. ZoomTM, SkypeTM, Google® Meet™, Microsoft® Teams)	Grade repetition
0.000000e+00	1.000000000	ST351Q03JA	TARDYSD	During COVID closures, how often use: Real-time lessons by a teacher from my school on a video communication program (e.g. ZoomTM, SkypeTM, Google® Meet™, Microsoft® Teams)	Arriving late for school stricter definition
0.000000e+00	1.000000000	ST351Q03JA	WORKPAY	During COVID closures, how often use: Real-time lessons by a teacher from my school on a video communication program (e.g. ZoomTM, SkypeTM, Google® Meet™, Microsoft® Teams)	Working for pay before or after school
0.000000e+00	1.000000000	ST351Q03JA	MATHMOT	During COVID closures, how often use: Real-time lessons by a teacher from my school on a video communication program (e.g. ZoomTM, SkypeTM, Google® Meet™, Microsoft® Teams)	Motivation to do well in mathematics
0.000000e+00	1.000000000	ST351Q03JA	SCHSUST	During COVID closures, how often use: Real-time lessons by a teacher from my school on a video communication program (e.g. ZoomTM, SkypeTM, Google® Meet™, Microsoft® Teams)	School actions/activities to sustain learning (WLE)
0.000000e+00	1.000000000	ST351Q03JA	LEARRES	During COVID closures, how often use: Real-time lessons by a teacher from my school on a video communication program (e.g. ZoomTM, SkypeTM, Google® Meet™, Microsoft® Teams)	Types of learning resources used while school was closed (WLE)
0.000000e+00	1.000000000	ST351Q03JA	SDLEFF	During COVID closures, how often use: Real-time lessons by a teacher from my school on a video communication program (e.g. ZoomTM, SkypeTM, Google® Meet™, Microsoft® Teams)	Self-directed learning self-efficacy (WLE)
0.000000e+00	1.000000000	ST351Q03JA	MISCED	During COVID closures, how often use: Real-time lessons by a teacher from my school on a video communication program (e.g. ZoomTM, SkypeTM, Google® Meet™, Microsoft® Teams)	Mother’s level of education (ISCED)
0.000000e+00	1.000000000	ST351Q03JA	FCFMLRTY	During COVID closures, how often use: Real-time lessons by a teacher from my school on a video communication program (e.g. ZoomTM, SkypeTM, Google® Meet™, Microsoft® Teams)	Familiarity with concepts of finance
0.000000e+00	1.000000000	ST351Q03JA	FLSCHOOL	During COVID closures, how often use: Real-time lessons by a teacher from my school on a video communication program (e.g. ZoomTM, SkypeTM, Google® Meet™, Microsoft® Teams)	Financial education in school lessons (WLE)
0.000000e+00	1.000000000	ST351Q03JA	FLCONICT	During COVID closures, how often use: Real-time lessons by a teacher from my school on a video communication program (e.g. ZoomTM, SkypeTM, Google® Meet™, Microsoft® Teams)	Confidence about financial matters using digital devices (WLE)
0.000000e+00	1.000000000	ST351Q03JA	ICTOUT	During COVID closures, how often use: Real-time lessons by a teacher from my school on a video communication program (e.g. ZoomTM, SkypeTM, Google® Meet™, Microsoft® Teams)	Use of ICT for school activities outside of the classroom (WLE)
0.000000e+00	1.000000000	ST351Q04JA	ST351Q05JA	During COVID closures, how often use: Real time lessons by a private tutor on a video communication program (e.g. Zoom™, Skype™, Google® Meet™, Microsoft® Teams)	During COVID closures, how often use: Learning material my teachers sent via SMS or WhatsApp™
0.000000e+00	1.000000000	ST351Q04JA	ST351Q06JA	During COVID closures, how often use: Real time lessons by a private tutor on a video communication program (e.g. Zoom™, Skype™, Google® Meet™, Microsoft® Teams)	During COVID closures, how often use: Recorded lessons or other digital material provided by teachers from my school
0.000000e+00	1.000000000	ST351Q04JA	ST351Q07JA	During COVID closures, how often use: Real time lessons by a private tutor on a video communication program (e.g. Zoom™, Skype™, Google® Meet™, Microsoft® Teams)	During COVID closures, how often use: Recorded lessons or other digital material from other sources (e.g. Khan Academy®, Coursera®)
0.000000e+00	1.000000000	ST351Q04JA	ST352Q02JA	During COVID closures, how often use: Real time lessons by a private tutor on a video communication program (e.g. Zoom™, Skype™, Google® Meet™, Microsoft® Teams)	During COVID closures, how often problems with: Problems with Internet access
0.000000e+00	1.000000000	ST351Q04JA	ST352Q08JA	During COVID closures, how often use: Real time lessons by a private tutor on a video communication program (e.g. Zoom™, Skype™, Google® Meet™, Microsoft® Teams)	During COVID closures, how often problems with: Problems with finding someone who could help me with my school work
0.000000e+00	1.000000000	ST351Q04JA	ST353Q04JA	During COVID closures, how often use: Real time lessons by a private tutor on a video communication program (e.g. Zoom™, Skype™, Google® Meet™, Microsoft® Teams)	During COVID closures, how often did family member: Help you access learning materials online
0.000000e+00	1.000000000	ST351Q04JA	ST353Q07JA	During COVID closures, how often use: Real time lessons by a private tutor on a video communication program (e.g. Zoom™, Skype™, Google® Meet™, Microsoft® Teams)	During COVID closures, how often did family member: Help you find additional learning resources
0.000000e+00	1.000000000	ST351Q04JA	ST354Q01JA	During COVID closures, how often use: Real time lessons by a private tutor on a video communication program (e.g. Zoom™, Skype™, Google® Meet™, Microsoft® Teams)	During COVID closures, agree/disagree: I felt lonely.
0.000000e+00	1.000000000	ST351Q04JA	TARDYSD	During COVID closures, how often use: Real time lessons by a private tutor on a video communication program (e.g. Zoom™, Skype™, Google® Meet™, Microsoft® Teams)	Arriving late for school stricter definition
0.000000e+00	1.000000000	ST351Q04JA	LEARRES	During COVID closures, how often use: Real time lessons by a private tutor on a video communication program (e.g. Zoom™, Skype™, Google® Meet™, Microsoft® Teams)	Types of learning resources used while school was closed (WLE)
0.000000e+00	1.000000000	ST351Q04JA	FRINFLFM	During COVID closures, how often use: Real time lessons by a private tutor on a video communication program (e.g. Zoom™, Skype™, Google® Meet™, Microsoft® Teams)	Friends’ influence on financial matters (WLE)
0.000000e+00	1.000000000	ST351Q04JA	ICTHOME	During COVID closures, how often use: Real time lessons by a private tutor on a video communication program (e.g. Zoom™, Skype™, Google® Meet™, Microsoft® Teams)	ICT availability outside of school (WLE)
0.000000e+00	1.000000000	ST351Q04JA	ICTAVHOM	During COVID closures, how often use: Real time lessons by a private tutor on a video communication program (e.g. Zoom™, Skype™, Google® Meet™, Microsoft® Teams)	Availability and Usage of ICT at Home
0.000000e+00	1.000000000	ST351Q05JA	ST351Q06JA	During COVID closures, how often use: Learning material my teachers sent via SMS or WhatsApp™	During COVID closures, how often use: Recorded lessons or other digital material provided by teachers from my school
0.000000e+00	1.000000000	ST351Q05JA	ST351Q07JA	During COVID closures, how often use: Learning material my teachers sent via SMS or WhatsApp™	During COVID closures, how often use: Recorded lessons or other digital material from other sources (e.g. Khan Academy®, Coursera®)
0.000000e+00	1.000000000	ST351Q05JA	ST351Q08JA	During COVID closures, how often use: Learning material my teachers sent via SMS or WhatsApp™	During COVID closures, how often use: Lessons broadcast over television or radio
0.000000e+00	1.000000000	ST351Q05JA	ST352Q01JA	During COVID closures, how often use: Learning material my teachers sent via SMS or WhatsApp™	During COVID closures, how often problems with: Problems with access to a digital device when I needed it
0.000000e+00	1.000000000	ST351Q05JA	ST352Q03JA	During COVID closures, how often use: Learning material my teachers sent via SMS or WhatsApp™	During COVID closures, how often problems with: Problems with access to school supplies (e.g. paper, pencil)
0.000000e+00	1.000000000	ST351Q05JA	ST352Q05JA	During COVID closures, how often use: Learning material my teachers sent via SMS or WhatsApp™	During COVID closures, how often problems with: Problems finding time to study because I had household responsibilities
0.000000e+00	1.000000000	ST351Q05JA	ST352Q06JA	During COVID closures, how often use: Learning material my teachers sent via SMS or WhatsApp™	During COVID closures, how often problems with: Problems with motivating myself to do school work
0.000000e+00	1.000000000	ST351Q05JA	ST353Q06JA	During COVID closures, how often use: Learning material my teachers sent via SMS or WhatsApp™	During COVID closures, how often did family member: Explain new content to you
0.000000e+00	1.000000000	ST351Q05JA	ST353Q07JA	During COVID closures, how often use: Learning material my teachers sent via SMS or WhatsApp™	During COVID closures, how often did family member: Help you find additional learning resources
0.000000e+00	1.000000000	ST351Q05JA	ST354Q05JA	During COVID closures, how often use: Learning material my teachers sent via SMS or WhatsApp™	During COVID closures, agree/disagree: I was motivated to learn.
0.000000e+00	1.000000000	ST351Q05JA	EXERPRAC	During COVID closures, how often use: Learning material my teachers sent via SMS or WhatsApp™	Exercise or practice a sport before or after school
0.000000e+00	1.000000000	ST351Q05JA	MATHPREF	During COVID closures, how often use: Learning material my teachers sent via SMS or WhatsApp™	Preference of Math over other core subjects
0.000000e+00	1.000000000	ST351Q05JA	EXPOFA	During COVID closures, how often use: Learning material my teachers sent via SMS or WhatsApp™	Exposure to Formal and Applied Mathematics Tasks (WLE)
0.000000e+00	1.000000000	ST351Q05JA	EXPO21ST	During COVID closures, how often use: Learning material my teachers sent via SMS or WhatsApp™	Exposure to Mathematical Reasoning and 21st century mathematics tasks (WLE)
0.000000e+00	1.000000000	ST351Q05JA	LEARRES	During COVID closures, how often use: Learning material my teachers sent via SMS or WhatsApp™	Types of learning resources used while school was closed (WLE)
0.000000e+00	1.000000000	ST351Q05JA	FCFMLRTY	During COVID closures, how often use: Learning material my teachers sent via SMS or WhatsApp™	Familiarity with concepts of finance
0.000000e+00	1.000000000	ST351Q05JA	FLCONICT	During COVID closures, how often use: Learning material my teachers sent via SMS or WhatsApp™	Confidence about financial matters using digital devices (WLE)
0.000000e+00	1.000000000	ST351Q05JA	ACCESSFA	During COVID closures, how often use: Learning material my teachers sent via SMS or WhatsApp™	Access to money and financial products, financial activities (WLE)
0.000000e+00	1.000000000	ST351Q05JA	ICTFEED	During COVID closures, how often use: Learning material my teachers sent via SMS or WhatsApp™	Support or feedback via ICT (WLE)
0.000000e+00	1.000000000	ST351Q06JA	ST351Q07JA	During COVID closures, how often use: Recorded lessons or other digital material provided by teachers from my school	During COVID closures, how often use: Recorded lessons or other digital material from other sources (e.g. Khan Academy®, Coursera®)
0.000000e+00	1.000000000	ST351Q06JA	ST351Q08JA	During COVID closures, how often use: Recorded lessons or other digital material provided by teachers from my school	During COVID closures, how often use: Lessons broadcast over television or radio
0.000000e+00	1.000000000	ST351Q06JA	ST352Q05JA	During COVID closures, how often use: Recorded lessons or other digital material provided by teachers from my school	During COVID closures, how often problems with: Problems finding time to study because I had household responsibilities
0.000000e+00	1.000000000	ST351Q06JA	ST352Q07JA	During COVID closures, how often use: Recorded lessons or other digital material provided by teachers from my school	During COVID closures, how often problems with: Problems with understanding my school assignments
0.000000e+00	1.000000000	ST351Q06JA	ST353Q01JA	During COVID closures, how often use: Recorded lessons or other digital material provided by teachers from my school	During COVID closures, how often did family member: Help you with your school work
0.000000e+00	1.000000000	ST351Q06JA	ST353Q05JA	During COVID closures, how often use: Recorded lessons or other digital material provided by teachers from my school	During COVID closures, how often did family member: Check whether you were completing your school assignments
0.000000e+00	1.000000000	ST351Q06JA	ST354Q09JA	During COVID closures, how often use: Recorded lessons or other digital material provided by teachers from my school	During COVID closures, agree/disagree: I was well prepared to learn on my own.
0.000000e+00	1.000000000	ST351Q06JA	MATHMOT	During COVID closures, how often use: Recorded lessons or other digital material provided by teachers from my school	Motivation to do well in mathematics
0.000000e+00	1.000000000	ST351Q06JA	BELONG	During COVID closures, how often use: Recorded lessons or other digital material provided by teachers from my school	Sense of belonging (WLE)
0.000000e+00	1.000000000	ST351Q06JA	BULLIED	During COVID closures, how often use: Recorded lessons or other digital material provided by teachers from my school	Being bullied (WLE)
0.000000e+00	1.000000000	ST351Q06JA	COGACRCO	During COVID closures, how often use: Recorded lessons or other digital material provided by teachers from my school	Cognitive activation in mathematics: Foster reasoning Version B (WLE)
0.000000e+00	1.000000000	ST351Q06JA	LEARRES	During COVID closures, how often use: Recorded lessons or other digital material provided by teachers from my school	Types of learning resources used while school was closed (WLE)
0.000000e+00	1.000000000	ST351Q06JA	SDLEFF	During COVID closures, how often use: Recorded lessons or other digital material provided by teachers from my school	Self-directed learning self-efficacy (WLE)
0.000000e+00	1.000000000	ST351Q06JA	FLFAMILY	During COVID closures, how often use: Recorded lessons or other digital material provided by teachers from my school	Parental involvement in matters of FL (WLE)
0.000000e+00	1.000000000	ST351Q06JA	ATTCONFM	During COVID closures, how often use: Recorded lessons or other digital material provided by teachers from my school	Attitudes towards and confidence about financial matters (WLE)
0.000000e+00	1.000000000	ST351Q06JA	FRINFLFM	During COVID closures, how often use: Recorded lessons or other digital material provided by teachers from my school	Friends’ influence on financial matters (WLE)
0.000000e+00	1.000000000	ST351Q06JA	ICTQUAL	During COVID closures, how often use: Recorded lessons or other digital material provided by teachers from my school	Quality of access to ICT (WLE)
0.000000e+00	1.000000000	ST351Q06JA	ICTOUT	During COVID closures, how often use: Recorded lessons or other digital material provided by teachers from my school	Use of ICT for school activities outside of the classroom (WLE)
0.000000e+00	1.000000000	ST351Q06JA	PV8MCSS	During COVID closures, how often use: Recorded lessons or other digital material provided by teachers from my school	Plausible Value 8 in Content Subscale of Mathematics - Space and Shape
0.000000e+00	1.000000000	ST351Q07JA	ST351Q08JA	During COVID closures, how often use: Recorded lessons or other digital material from other sources (e.g. Khan Academy®, Coursera®)	During COVID closures, how often use: Lessons broadcast over television or radio
0.000000e+00	1.000000000	ST351Q07JA	ST353Q07JA	During COVID closures, how often use: Recorded lessons or other digital material from other sources (e.g. Khan Academy®, Coursera®)	During COVID closures, how often did family member: Help you find additional learning resources
0.000000e+00	1.000000000	ST351Q07JA	ST354Q02JA	During COVID closures, how often use: Recorded lessons or other digital material from other sources (e.g. Khan Academy®, Coursera®)	During COVID closures, agree/disagree: I enjoyed learning by myself.
0.000000e+00	1.000000000	ST351Q07JA	ST354Q03JA	During COVID closures, how often use: Recorded lessons or other digital material from other sources (e.g. Khan Academy®, Coursera®)	During COVID closures, agree/disagree: My teachers were available when I needed help (e.g. through virtual office hours, email, chat).
0.000000e+00	1.000000000	ST351Q07JA	MISSSC	During COVID closures, how often use: Recorded lessons or other digital material from other sources (e.g. Khan Academy®, Coursera®)	Missing school for more than 3 months
0.000000e+00	1.000000000	ST351Q07JA	BULLIED	During COVID closures, how often use: Recorded lessons or other digital material from other sources (e.g. Khan Academy®, Coursera®)	Being bullied (WLE)
0.000000e+00	1.000000000	ST351Q07JA	COGACRCO	During COVID closures, how often use: Recorded lessons or other digital material from other sources (e.g. Khan Academy®, Coursera®)	Cognitive activation in mathematics: Foster reasoning Version B (WLE)
0.000000e+00	1.000000000	ST351Q07JA	MATHEFF	During COVID closures, how often use: Recorded lessons or other digital material from other sources (e.g. Khan Academy®, Coursera®)	Mathematics self-efficacy: formal and applied mathematics - response options reversed in 2022 (WLE)
0.000000e+00	1.000000000	ST351Q07JA	LEARRES	During COVID closures, how often use: Recorded lessons or other digital material from other sources (e.g. Khan Academy®, Coursera®)	Types of learning resources used while school was closed (WLE)
0.000000e+00	1.000000000	ST351Q07JA	SDLEFF	During COVID closures, how often use: Recorded lessons or other digital material from other sources (e.g. Khan Academy®, Coursera®)	Self-directed learning self-efficacy (WLE)
0.000000e+00	1.000000000	ST351Q07JA	FLSCHOOL	During COVID closures, how often use: Recorded lessons or other digital material from other sources (e.g. Khan Academy®, Coursera®)	Financial education in school lessons (WLE)
0.000000e+00	1.000000000	ST351Q07JA	ATTCONFM	During COVID closures, how often use: Recorded lessons or other digital material from other sources (e.g. Khan Academy®, Coursera®)	Attitudes towards and confidence about financial matters (WLE)
0.000000e+00	1.000000000	ST351Q07JA	FRINFLFM	During COVID closures, how often use: Recorded lessons or other digital material from other sources (e.g. Khan Academy®, Coursera®)	Friends’ influence on financial matters (WLE)
0.000000e+00	1.000000000	ST351Q07JA	ICTREG	During COVID closures, how often use: Recorded lessons or other digital material from other sources (e.g. Khan Academy®, Coursera®)	Views of regulated ICT use in school (WLE)
0.000000e+00	1.000000000	ST351Q07JA	ICTDISTR	During COVID closures, how often use: Recorded lessons or other digital material from other sources (e.g. Khan Academy®, Coursera®)	Distress from online content and cyberbullying
0.000000e+00	1.000000000	ST351Q07JA	PV8MPFS	During COVID closures, how often use: Recorded lessons or other digital material from other sources (e.g. Khan Academy®, Coursera®)	Plausible Value 8 in Process Subscale of Mathematics - Formulating Situations Mathematically
0.000000e+00	1.000000000	ST351Q08JA	ST352Q02JA	During COVID closures, how often use: Lessons broadcast over television or radio	During COVID closures, how often problems with: Problems with Internet access
0.000000e+00	1.000000000	ST351Q08JA	ST352Q03JA	During COVID closures, how often use: Lessons broadcast over television or radio	During COVID closures, how often problems with: Problems with access to school supplies (e.g. paper, pencil)
0.000000e+00	1.000000000	ST351Q08JA	ST352Q07JA	During COVID closures, how often use: Lessons broadcast over television or radio	During COVID closures, how often problems with: Problems with understanding my school assignments
0.000000e+00	1.000000000	ST351Q08JA	ST352Q08JA	During COVID closures, how often use: Lessons broadcast over television or radio	During COVID closures, how often problems with: Problems with finding someone who could help me with my school work
0.000000e+00	1.000000000	ST351Q08JA	ST353Q03JA	During COVID closures, how often use: Lessons broadcast over television or radio	During COVID closures, how often did family member: Help you create a learning schedule
0.000000e+00	1.000000000	ST351Q08JA	ST353Q04JA	During COVID closures, how often use: Lessons broadcast over television or radio	During COVID closures, how often did family member: Help you access learning materials online
0.000000e+00	1.000000000	ST351Q08JA	ST353Q05JA	During COVID closures, how often use: Lessons broadcast over television or radio	During COVID closures, how often did family member: Check whether you were completing your school assignments
0.000000e+00	1.000000000	ST351Q08JA	ST353Q06JA	During COVID closures, how often use: Lessons broadcast over television or radio	During COVID closures, how often did family member: Explain new content to you
0.000000e+00	1.000000000	ST351Q08JA	ST353Q07JA	During COVID closures, how often use: Lessons broadcast over television or radio	During COVID closures, how often did family member: Help you find additional learning resources
0.000000e+00	1.000000000	ST351Q08JA	ST353Q08JA	During COVID closures, how often use: Lessons broadcast over television or radio	During COVID closures, how often did family member: Teach you additional topics not part of your school assignments
0.000000e+00	1.000000000	ST351Q08JA	ST354Q09JA	During COVID closures, how often use: Lessons broadcast over television or radio	During COVID closures, agree/disagree: I was well prepared to learn on my own.
0.000000e+00	1.000000000	ST351Q08JA	IMMIG	During COVID closures, how often use: Lessons broadcast over television or radio	Index on immigrant background (OECD definition)
0.000000e+00	1.000000000	ST351Q08JA	WORKHOME	During COVID closures, how often use: Lessons broadcast over television or radio	Working in household/take care of family members before or after school
0.000000e+00	1.000000000	ST351Q08JA	EXPECEDU	During COVID closures, how often use: Lessons broadcast over television or radio	Highest expected educational level
0.000000e+00	1.000000000	ST351Q08JA	SISCO	During COVID closures, how often use: Lessons broadcast over television or radio	Clear idea about future job
0.000000e+00	1.000000000	ST351Q08JA	BELONG	During COVID closures, how often use: Lessons broadcast over television or radio	Sense of belonging (WLE)
0.000000e+00	1.000000000	ST351Q08JA	DISCLIM	During COVID closures, how often use: Lessons broadcast over television or radio	Disciplinary climate in mathematics (WLE)
0.000000e+00	1.000000000	ST351Q08JA	MATHEF21	During COVID closures, how often use: Lessons broadcast over television or radio	Mathematics self-efficacy: mathematical reasoning and 21st century skills (WLE)
0.000000e+00	1.000000000	ST351Q08JA	MATHPERS	During COVID closures, how often use: Lessons broadcast over television or radio	Effort and Persistence in Mathematics (WLE)
0.000000e+00	1.000000000	ST351Q08JA	LEARRES	During COVID closures, how often use: Lessons broadcast over television or radio	Types of learning resources used while school was closed (WLE)
0.000000e+00	1.000000000	ST351Q08JA	ACCESSFP	During COVID closures, how often use: Lessons broadcast over television or radio	Access to money and financial products, sources of money (WLE)
0.000000e+00	1.000000000	ST351Q08JA	ACCESSFA	During COVID closures, how often use: Lessons broadcast over television or radio	Access to money and financial products, financial activities (WLE)
0.000000e+00	1.000000000	ST351Q08JA	ICTFEED	During COVID closures, how often use: Lessons broadcast over television or radio	Support or feedback via ICT (WLE)
0.000000e+00	1.000000000	ST351Q08JA	ICTOUT	During COVID closures, how often use: Lessons broadcast over television or radio	Use of ICT for school activities outside of the classroom (WLE)
0.000000e+00	1.000000000	ST351Q08JA	ICTWKDY	During COVID closures, how often use: Lessons broadcast over television or radio	Frequency of ICT activity (weekday) (WLE)
0.000000e+00	1.000000000	ST351Q08JA	ICTREG	During COVID closures, how often use: Lessons broadcast over television or radio	Views of regulated ICT use in school (WLE)
0.000000e+00	1.000000000	ST351Q08JA	PV9MPIN	During COVID closures, how often use: Lessons broadcast over television or radio	Plausible Value 9 in Process Subscale of Mathematics - Interpreting, Applying, and Evaluating Mathematical Outcomes
0.000000e+00	1.000000000	ST352Q01JA	ST352Q02JA	During COVID closures, how often problems with: Problems with access to a digital device when I needed it	During COVID closures, how often problems with: Problems with Internet access
0.000000e+00	1.000000000	ST352Q01JA	ST352Q03JA	During COVID closures, how often problems with: Problems with access to a digital device when I needed it	During COVID closures, how often problems with: Problems with access to school supplies (e.g. paper, pencil)
0.000000e+00	1.000000000	ST352Q01JA	ST352Q04JA	During COVID closures, how often problems with: Problems with access to a digital device when I needed it	During COVID closures, how often problems with: Problems with finding a quiet place to study
0.000000e+00	1.000000000	ST352Q01JA	ST352Q05JA	During COVID closures, how often problems with: Problems with access to a digital device when I needed it	During COVID closures, how often problems with: Problems finding time to study because I had household responsibilities
0.000000e+00	1.000000000	ST352Q01JA	ST352Q06JA	During COVID closures, how often problems with: Problems with access to a digital device when I needed it	During COVID closures, how often problems with: Problems with motivating myself to do school work
0.000000e+00	1.000000000	ST352Q01JA	ST352Q07JA	During COVID closures, how often problems with: Problems with access to a digital device when I needed it	During COVID closures, how often problems with: Problems with understanding my school assignments
0.000000e+00	1.000000000	ST352Q01JA	ST352Q08JA	During COVID closures, how often problems with: Problems with access to a digital device when I needed it	During COVID closures, how often problems with: Problems with finding someone who could help me with my school work
0.000000e+00	1.000000000	ST352Q01JA	ST353Q01JA	During COVID closures, how often problems with: Problems with access to a digital device when I needed it	During COVID closures, how often did family member: Help you with your school work
0.000000e+00	1.000000000	ST352Q01JA	ST353Q03JA	During COVID closures, how often problems with: Problems with access to a digital device when I needed it	During COVID closures, how often did family member: Help you create a learning schedule
0.000000e+00	1.000000000	ST352Q01JA	ST353Q04JA	During COVID closures, how often problems with: Problems with access to a digital device when I needed it	During COVID closures, how often did family member: Help you access learning materials online
0.000000e+00	1.000000000	ST352Q01JA	MISSSC	During COVID closures, how often problems with: Problems with access to a digital device when I needed it	Missing school for more than 3 months
0.000000e+00	1.000000000	ST352Q01JA	TARDYSD	During COVID closures, how often problems with: Problems with access to a digital device when I needed it	Arriving late for school stricter definition
0.000000e+00	1.000000000	ST352Q01JA	STUDYHMW	During COVID closures, how often problems with: Problems with access to a digital device when I needed it	Studying for school or homework before or after school
0.000000e+00	1.000000000	ST352Q01JA	MATHPREF	During COVID closures, how often problems with: Problems with access to a digital device when I needed it	Preference of Math over other core subjects
0.000000e+00	1.000000000	ST352Q01JA	MATHMOT	During COVID closures, how often problems with: Problems with access to a digital device when I needed it	Motivation to do well in mathematics
0.000000e+00	1.000000000	ST352Q01JA	FEELSAFE	During COVID closures, how often problems with: Problems with access to a digital device when I needed it	Feeling safe (WLE)
0.000000e+00	1.000000000	ST352Q01JA	PROBSELF	During COVID closures, how often problems with: Problems with access to a digital device when I needed it	Problems with self-directed learning (WLE)
0.000000e+00	1.000000000	ST352Q01JA	SDLEFF	During COVID closures, how often problems with: Problems with access to a digital device when I needed it	Self-directed learning self-efficacy (WLE)
0.000000e+00	1.000000000	ST352Q01JA	FLSCHOOL	During COVID closures, how often problems with: Problems with access to a digital device when I needed it	Financial education in school lessons (WLE)
0.000000e+00	1.000000000	ST352Q01JA	ACCESSFP	During COVID closures, how often problems with: Problems with access to a digital device when I needed it	Access to money and financial products, sources of money (WLE)
0.000000e+00	1.000000000	ST352Q01JA	FRINFLFM	During COVID closures, how often problems with: Problems with access to a digital device when I needed it	Friends’ influence on financial matters (WLE)
0.000000e+00	1.000000000	ST352Q01JA	ICTREG	During COVID closures, how often problems with: Problems with access to a digital device when I needed it	Views of regulated ICT use in school (WLE)
0.000000e+00	1.000000000	ST352Q01JA	ICTEFFIC	During COVID closures, how often problems with: Problems with access to a digital device when I needed it	Self-efficacy in digital competencies (WLE)
0.000000e+00	1.000000000	ST352Q02JA	ST352Q04JA	During COVID closures, how often problems with: Problems with Internet access	During COVID closures, how often problems with: Problems with finding a quiet place to study
0.000000e+00	1.000000000	ST352Q02JA	ST352Q05JA	During COVID closures, how often problems with: Problems with Internet access	During COVID closures, how often problems with: Problems finding time to study because I had household responsibilities
0.000000e+00	1.000000000	ST352Q02JA	ST352Q06JA	During COVID closures, how often problems with: Problems with Internet access	During COVID closures, how often problems with: Problems with motivating myself to do school work
0.000000e+00	1.000000000	ST352Q02JA	ST352Q07JA	During COVID closures, how often problems with: Problems with Internet access	During COVID closures, how often problems with: Problems with understanding my school assignments
0.000000e+00	1.000000000	ST352Q02JA	ST352Q08JA	During COVID closures, how often problems with: Problems with Internet access	During COVID closures, how often problems with: Problems with finding someone who could help me with my school work
0.000000e+00	1.000000000	ST352Q02JA	ST353Q05JA	During COVID closures, how often problems with: Problems with Internet access	During COVID closures, how often did family member: Check whether you were completing your school assignments
0.000000e+00	1.000000000	ST352Q02JA	ST353Q06JA	During COVID closures, how often problems with: Problems with Internet access	During COVID closures, how often did family member: Explain new content to you
0.000000e+00	1.000000000	ST352Q02JA	ST354Q01JA	During COVID closures, how often problems with: Problems with Internet access	During COVID closures, agree/disagree: I felt lonely.
0.000000e+00	1.000000000	ST352Q02JA	ST354Q04JA	During COVID closures, how often problems with: Problems with Internet access	During COVID closures, agree/disagree: I felt anxious about school work.
0.000000e+00	1.000000000	ST352Q02JA	ST354Q09JA	During COVID closures, how often problems with: Problems with Internet access	During COVID closures, agree/disagree: I was well prepared to learn on my own.
0.000000e+00	1.000000000	ST352Q02JA	MATHPREF	During COVID closures, how often problems with: Problems with Internet access	Preference of Math over other core subjects
0.000000e+00	1.000000000	ST352Q02JA	PROBSELF	During COVID closures, how often problems with: Problems with Internet access	Problems with self-directed learning (WLE)
0.000000e+00	1.000000000	ST352Q02JA	FISCED	During COVID closures, how often problems with: Problems with Internet access	Father’s level of education (ISCED)
0.000000e+00	1.000000000	ST352Q02JA	ICTRES	During COVID closures, how often problems with: Problems with Internet access	ICT Resources (WLE)
0.000000e+00	1.000000000	ST352Q02JA	ICTQUAL	During COVID closures, how often problems with: Problems with Internet access	Quality of access to ICT (WLE)
0.000000e+00	1.000000000	ST352Q02JA	ICTEFFIC	During COVID closures, how often problems with: Problems with Internet access	Self-efficacy in digital competencies (WLE)
0.000000e+00	1.000000000	ST352Q02JA	PV6MPFS	During COVID closures, how often problems with: Problems with Internet access	Plausible Value 6 in Process Subscale of Mathematics - Formulating Situations Mathematically
0.000000e+00	1.000000000	ST352Q03JA	ST352Q06JA	During COVID closures, how often problems with: Problems with access to school supplies (e.g. paper, pencil)	During COVID closures, how often problems with: Problems with motivating myself to do school work
0.000000e+00	1.000000000	ST352Q03JA	ST352Q07JA	During COVID closures, how often problems with: Problems with access to school supplies (e.g. paper, pencil)	During COVID closures, how often problems with: Problems with understanding my school assignments
0.000000e+00	1.000000000	ST352Q03JA	ST352Q08JA	During COVID closures, how often problems with: Problems with access to school supplies (e.g. paper, pencil)	During COVID closures, how often problems with: Problems with finding someone who could help me with my school work
0.000000e+00	1.000000000	ST352Q03JA	ST353Q03JA	During COVID closures, how often problems with: Problems with access to school supplies (e.g. paper, pencil)	During COVID closures, how often did family member: Help you create a learning schedule
0.000000e+00	1.000000000	ST352Q03JA	ST353Q05JA	During COVID closures, how often problems with: Problems with access to school supplies (e.g. paper, pencil)	During COVID closures, how often did family member: Check whether you were completing your school assignments
0.000000e+00	1.000000000	ST352Q03JA	ST354Q02JA	During COVID closures, how often problems with: Problems with access to school supplies (e.g. paper, pencil)	During COVID closures, agree/disagree: I enjoyed learning by myself.
0.000000e+00	1.000000000	ST352Q03JA	ST354Q03JA	During COVID closures, how often problems with: Problems with access to school supplies (e.g. paper, pencil)	During COVID closures, agree/disagree: My teachers were available when I needed help (e.g. through virtual office hours, email, chat).
0.000000e+00	1.000000000	ST352Q03JA	ST354Q04JA	During COVID closures, how often problems with: Problems with access to school supplies (e.g. paper, pencil)	During COVID closures, agree/disagree: I felt anxious about school work.
0.000000e+00	1.000000000	ST352Q03JA	ST354Q07JA	During COVID closures, how often problems with: Problems with access to school supplies (e.g. paper, pencil)	During COVID closures, agree/disagree: I improved my skills in using digital devices for learning purposes.
0.000000e+00	1.000000000	ST352Q03JA	ST354Q08JA	During COVID closures, how often problems with: Problems with access to school supplies (e.g. paper, pencil)	During COVID closures, agree/disagree: My teachers were well prepared to provide instruction remotely.
0.000000e+00	1.000000000	ST352Q03JA	IMMIG	During COVID closures, how often problems with: Problems with access to school supplies (e.g. paper, pencil)	Index on immigrant background (OECD definition)
0.000000e+00	1.000000000	ST352Q03JA	REPEAT	During COVID closures, how often problems with: Problems with access to school supplies (e.g. paper, pencil)	Grade repetition
0.000000e+00	1.000000000	ST352Q03JA	WORKPAY	During COVID closures, how often problems with: Problems with access to school supplies (e.g. paper, pencil)	Working for pay before or after school
0.000000e+00	1.000000000	ST352Q03JA	WORKHOME	During COVID closures, how often problems with: Problems with access to school supplies (e.g. paper, pencil)	Working in household/take care of family members before or after school
0.000000e+00	1.000000000	ST352Q03JA	SISCO	During COVID closures, how often problems with: Problems with access to school supplies (e.g. paper, pencil)	Clear idea about future job
0.000000e+00	1.000000000	ST352Q03JA	SCHRISK	During COVID closures, how often problems with: Problems with access to school supplies (e.g. paper, pencil)	School safety risks (WLE)
0.000000e+00	1.000000000	ST352Q03JA	EXPOFA	During COVID closures, how often problems with: Problems with access to school supplies (e.g. paper, pencil)	Exposure to Formal and Applied Mathematics Tasks (WLE)
0.000000e+00	1.000000000	ST352Q03JA	EXPO21ST	During COVID closures, how often problems with: Problems with access to school supplies (e.g. paper, pencil)	Exposure to Mathematical Reasoning and 21st century mathematics tasks (WLE)
0.000000e+00	1.000000000	ST352Q03JA	PROBSELF	During COVID closures, how often problems with: Problems with access to school supplies (e.g. paper, pencil)	Problems with self-directed learning (WLE)
0.000000e+00	1.000000000	ST352Q03JA	FCFMLRTY	During COVID closures, how often problems with: Problems with access to school supplies (e.g. paper, pencil)	Familiarity with concepts of finance
0.000000e+00	1.000000000	ST352Q03JA	FLSCHOOL	During COVID closures, how often problems with: Problems with access to school supplies (e.g. paper, pencil)	Financial education in school lessons (WLE)
0.000000e+00	1.000000000	ST352Q03JA	FLMULTSB	During COVID closures, how often problems with: Problems with access to school supplies (e.g. paper, pencil)	Financial education in school lessons, multiple subjects (WLE)
0.000000e+00	1.000000000	ST352Q03JA	ACCESSFP	During COVID closures, how often problems with: Problems with access to school supplies (e.g. paper, pencil)	Access to money and financial products, sources of money (WLE)
0.000000e+00	1.000000000	ST352Q03JA	FRINFLFM	During COVID closures, how often problems with: Problems with access to school supplies (e.g. paper, pencil)	Friends’ influence on financial matters (WLE)
0.000000e+00	1.000000000	ST352Q03JA	ICTQUAL	During COVID closures, how often problems with: Problems with access to school supplies (e.g. paper, pencil)	Quality of access to ICT (WLE)
0.000000e+00	1.000000000	ST352Q03JA	ICTWKDY	During COVID closures, how often problems with: Problems with access to school supplies (e.g. paper, pencil)	Frequency of ICT activity (weekday) (WLE)
0.000000e+00	1.000000000	ST352Q03JA	PV2MCCR	During COVID closures, how often problems with: Problems with access to school supplies (e.g. paper, pencil)	Plausible Value 2 in Content Subscale of Mathematics - Change and Relationships
0.000000e+00	1.000000000	ST352Q03JA	PV4MCSS	During COVID closures, how often problems with: Problems with access to school supplies (e.g. paper, pencil)	Plausible Value 4 in Content Subscale of Mathematics - Space and Shape
0.000000e+00	1.000000000	ST352Q03JA	PV8MCSS	During COVID closures, how often problems with: Problems with access to school supplies (e.g. paper, pencil)	Plausible Value 8 in Content Subscale of Mathematics - Space and Shape
0.000000e+00	1.000000000	ST352Q03JA	PV10MCSS	During COVID closures, how often problems with: Problems with access to school supplies (e.g. paper, pencil)	Plausible Value 10 in Content Subscale of Mathematics - Space and Shape
0.000000e+00	1.000000000	ST352Q04JA	ST352Q05JA	During COVID closures, how often problems with: Problems with finding a quiet place to study	During COVID closures, how often problems with: Problems finding time to study because I had household responsibilities
0.000000e+00	1.000000000	ST352Q04JA	ST352Q06JA	During COVID closures, how often problems with: Problems with finding a quiet place to study	During COVID closures, how often problems with: Problems with motivating myself to do school work
0.000000e+00	1.000000000	ST352Q04JA	ST352Q07JA	During COVID closures, how often problems with: Problems with finding a quiet place to study	During COVID closures, how often problems with: Problems with understanding my school assignments
0.000000e+00	1.000000000	ST352Q04JA	ST352Q08JA	During COVID closures, how often problems with: Problems with finding a quiet place to study	During COVID closures, how often problems with: Problems with finding someone who could help me with my school work
0.000000e+00	1.000000000	ST352Q04JA	ST353Q05JA	During COVID closures, how often problems with: Problems with finding a quiet place to study	During COVID closures, how often did family member: Check whether you were completing your school assignments
0.000000e+00	1.000000000	ST352Q04JA	ST354Q03JA	During COVID closures, how often problems with: Problems with finding a quiet place to study	During COVID closures, agree/disagree: My teachers were available when I needed help (e.g. through virtual office hours, email, chat).
0.000000e+00	1.000000000	ST352Q04JA	ST354Q04JA	During COVID closures, how often problems with: Problems with finding a quiet place to study	During COVID closures, agree/disagree: I felt anxious about school work.
0.000000e+00	1.000000000	ST352Q04JA	TARDYSD	During COVID closures, how often problems with: Problems with finding a quiet place to study	Arriving late for school stricter definition
0.000000e+00	1.000000000	ST352Q04JA	WORKHOME	During COVID closures, how often problems with: Problems with finding a quiet place to study	Working in household/take care of family members before or after school
0.000000e+00	1.000000000	ST352Q04JA	EXPECEDU	During COVID closures, how often problems with: Problems with finding a quiet place to study	Highest expected educational level
0.000000e+00	1.000000000	ST352Q04JA	MATHPREF	During COVID closures, how often problems with: Problems with finding a quiet place to study	Preference of Math over other core subjects
0.000000e+00	1.000000000	ST352Q04JA	BULLIED	During COVID closures, how often problems with: Problems with finding a quiet place to study	Being bullied (WLE)
0.000000e+00	1.000000000	ST352Q04JA	FAMSUP	During COVID closures, how often problems with: Problems with finding a quiet place to study	Family support (WLE)
0.000000e+00	1.000000000	ST352Q04JA	COGACRCO	During COVID closures, how often problems with: Problems with finding a quiet place to study	Cognitive activation in mathematics: Foster reasoning Version B (WLE)
0.000000e+00	1.000000000	ST352Q04JA	PROBSELF	During COVID closures, how often problems with: Problems with finding a quiet place to study	Problems with self-directed learning (WLE)
0.000000e+00	1.000000000	ST352Q04JA	FEELLAH	During COVID closures, how often problems with: Problems with finding a quiet place to study	Feelings about learning at home (WLE)
0.000000e+00	1.000000000	ST352Q04JA	FLMULTSB	During COVID closures, how often problems with: Problems with finding a quiet place to study	Financial education in school lessons, multiple subjects (WLE)
0.000000e+00	1.000000000	ST352Q04JA	ICTOUT	During COVID closures, how often problems with: Problems with finding a quiet place to study	Use of ICT for school activities outside of the classroom (WLE)
0.000000e+00	1.000000000	ST352Q05JA	ST352Q06JA	During COVID closures, how often problems with: Problems finding time to study because I had household responsibilities	During COVID closures, how often problems with: Problems with motivating myself to do school work
0.000000e+00	1.000000000	ST352Q05JA	ST352Q07JA	During COVID closures, how often problems with: Problems finding time to study because I had household responsibilities	During COVID closures, how often problems with: Problems with understanding my school assignments
0.000000e+00	1.000000000	ST352Q05JA	ST352Q08JA	During COVID closures, how often problems with: Problems finding time to study because I had household responsibilities	During COVID closures, how often problems with: Problems with finding someone who could help me with my school work
0.000000e+00	1.000000000	ST352Q05JA	ST353Q05JA	During COVID closures, how often problems with: Problems finding time to study because I had household responsibilities	During COVID closures, how often did family member: Check whether you were completing your school assignments
0.000000e+00	1.000000000	ST352Q05JA	ST353Q08JA	During COVID closures, how often problems with: Problems finding time to study because I had household responsibilities	During COVID closures, how often did family member: Teach you additional topics not part of your school assignments
0.000000e+00	1.000000000	ST352Q05JA	ST354Q06JA	During COVID closures, how often problems with: Problems finding time to study because I had household responsibilities	During COVID closures, agree/disagree: I fell behind in my school work.
0.000000e+00	1.000000000	ST352Q05JA	IMMIG	During COVID closures, how often problems with: Problems finding time to study because I had household responsibilities	Index on immigrant background (OECD definition)
0.000000e+00	1.000000000	ST352Q05JA	WORKHOME	During COVID closures, how often problems with: Problems finding time to study because I had household responsibilities	Working in household/take care of family members before or after school
0.000000e+00	1.000000000	ST352Q05JA	SISCO	During COVID closures, how often problems with: Problems finding time to study because I had household responsibilities	Clear idea about future job
0.000000e+00	1.000000000	ST352Q05JA	INFOSEEK	During COVID closures, how often problems with: Problems finding time to study because I had household responsibilities	Information seeking about future careers (WLE)
0.000000e+00	1.000000000	ST352Q05JA	PROBSELF	During COVID closures, how often problems with: Problems finding time to study because I had household responsibilities	Problems with self-directed learning (WLE)
0.000000e+00	1.000000000	ST352Q05JA	HISEI	During COVID closures, how often problems with: Problems finding time to study because I had household responsibilities	Highest parental occupational status (ISEI) based on 4-digit human coded ISCO
0.000000e+00	1.000000000	ST352Q05JA	FLCONFIN	During COVID closures, how often problems with: Problems finding time to study because I had household responsibilities	Confidence about financial matters (WLE)
0.000000e+00	1.000000000	ST352Q05JA	FLCONICT	During COVID closures, how often problems with: Problems finding time to study because I had household responsibilities	Confidence about financial matters using digital devices (WLE)
0.000000e+00	1.000000000	ST352Q05JA	FRINFLFM	During COVID closures, how often problems with: Problems finding time to study because I had household responsibilities	Friends’ influence on financial matters (WLE)
0.000000e+00	1.000000000	ST352Q05JA	ICTQUAL	During COVID closures, how often problems with: Problems finding time to study because I had household responsibilities	Quality of access to ICT (WLE)
0.000000e+00	1.000000000	ST352Q06JA	ST352Q07JA	During COVID closures, how often problems with: Problems with motivating myself to do school work	During COVID closures, how often problems with: Problems with understanding my school assignments
0.000000e+00	1.000000000	ST352Q06JA	ST353Q01JA	During COVID closures, how often problems with: Problems with motivating myself to do school work	During COVID closures, how often did family member: Help you with your school work
0.000000e+00	1.000000000	ST352Q06JA	ST353Q03JA	During COVID closures, how often problems with: Problems with motivating myself to do school work	During COVID closures, how often did family member: Help you create a learning schedule
0.000000e+00	1.000000000	ST352Q06JA	ST353Q05JA	During COVID closures, how often problems with: Problems with motivating myself to do school work	During COVID closures, how often did family member: Check whether you were completing your school assignments
0.000000e+00	1.000000000	ST352Q06JA	ST353Q07JA	During COVID closures, how often problems with: Problems with motivating myself to do school work	During COVID closures, how often did family member: Help you find additional learning resources
0.000000e+00	1.000000000	ST352Q06JA	ST354Q01JA	During COVID closures, how often problems with: Problems with motivating myself to do school work	During COVID closures, agree/disagree: I felt lonely.
0.000000e+00	1.000000000	ST352Q06JA	ST354Q03JA	During COVID closures, how often problems with: Problems with motivating myself to do school work	During COVID closures, agree/disagree: My teachers were available when I needed help (e.g. through virtual office hours, email, chat).
0.000000e+00	1.000000000	ST352Q06JA	ST354Q04JA	During COVID closures, how often problems with: Problems with motivating myself to do school work	During COVID closures, agree/disagree: I felt anxious about school work.
0.000000e+00	1.000000000	ST352Q06JA	ST354Q05JA	During COVID closures, how often problems with: Problems with motivating myself to do school work	During COVID closures, agree/disagree: I was motivated to learn.
0.000000e+00	1.000000000	ST352Q06JA	ST354Q06JA	During COVID closures, how often problems with: Problems with motivating myself to do school work	During COVID closures, agree/disagree: I fell behind in my school work.
0.000000e+00	1.000000000	ST352Q06JA	ST354Q10JA	During COVID closures, how often problems with: Problems with motivating myself to do school work	During COVID closures, agree/disagree: I missed sports and other physical activities organised by my school.
0.000000e+00	1.000000000	ST352Q06JA	MISSSC	During COVID closures, how often problems with: Problems with motivating myself to do school work	Missing school for more than 3 months
0.000000e+00	1.000000000	ST352Q06JA	SKIPPING	During COVID closures, how often problems with: Problems with motivating myself to do school work	Skipping classes or days of school
0.000000e+00	1.000000000	ST352Q06JA	EXERPRAC	During COVID closures, how often problems with: Problems with motivating myself to do school work	Exercise or practice a sport before or after school
0.000000e+00	1.000000000	ST352Q06JA	STUDYHMW	During COVID closures, how often problems with: Problems with motivating myself to do school work	Studying for school or homework before or after school
0.000000e+00	1.000000000	ST352Q06JA	WORKPAY	During COVID closures, how often problems with: Problems with motivating myself to do school work	Working for pay before or after school
0.000000e+00	1.000000000	ST352Q06JA	EXPECEDU	During COVID closures, how often problems with: Problems with motivating myself to do school work	Highest expected educational level
0.000000e+00	1.000000000	ST352Q06JA	SISCO	During COVID closures, how often problems with: Problems with motivating myself to do school work	Clear idea about future job
0.000000e+00	1.000000000	ST352Q06JA	BULLIED	During COVID closures, how often problems with: Problems with motivating myself to do school work	Being bullied (WLE)
0.000000e+00	1.000000000	ST352Q06JA	SCHRISK	During COVID closures, how often problems with: Problems with motivating myself to do school work	School safety risks (WLE)
0.000000e+00	1.000000000	ST352Q06JA	COGACRCO	During COVID closures, how often problems with: Problems with motivating myself to do school work	Cognitive activation in mathematics: Foster reasoning Version B (WLE)
0.000000e+00	1.000000000	ST352Q06JA	MATHEFF	During COVID closures, how often problems with: Problems with motivating myself to do school work	Mathematics self-efficacy: formal and applied mathematics - response options reversed in 2022 (WLE)
0.000000e+00	1.000000000	ST352Q06JA	ANXMAT	During COVID closures, how often problems with: Problems with motivating myself to do school work	Mathematics Anxiety (WLE)
0.000000e+00	1.000000000	ST352Q06JA	PROBSELF	During COVID closures, how often problems with: Problems with motivating myself to do school work	Problems with self-directed learning (WLE)
0.000000e+00	1.000000000	ST352Q06JA	FEELLAH	During COVID closures, how often problems with: Problems with motivating myself to do school work	Feelings about learning at home (WLE)
0.000000e+00	1.000000000	ST352Q06JA	SDLEFF	During COVID closures, how often problems with: Problems with motivating myself to do school work	Self-directed learning self-efficacy (WLE)
0.000000e+00	1.000000000	ST352Q06JA	FLCONICT	During COVID closures, how often problems with: Problems with motivating myself to do school work	Confidence about financial matters using digital devices (WLE)
0.000000e+00	1.000000000	ST352Q06JA	ATTCONFM	During COVID closures, how often problems with: Problems with motivating myself to do school work	Attitudes towards and confidence about financial matters (WLE)
0.000000e+00	1.000000000	ST352Q06JA	ICTQUAL	During COVID closures, how often problems with: Problems with motivating myself to do school work	Quality of access to ICT (WLE)
0.000000e+00	1.000000000	ST352Q06JA	ICTFEED	During COVID closures, how often problems with: Problems with motivating myself to do school work	Support or feedback via ICT (WLE)
0.000000e+00	1.000000000	ST352Q06JA	ICTEFFIC	During COVID closures, how often problems with: Problems with motivating myself to do school work	Self-efficacy in digital competencies (WLE)
0.000000e+00	1.000000000	ST352Q06JA	PV1MPFS	During COVID closures, how often problems with: Problems with motivating myself to do school work	Plausible Value 1 in Process Subscale of Mathematics - Formulating Situations Mathematically
0.000000e+00	1.000000000	ST352Q06JA	PV10MPIN	During COVID closures, how often problems with: Problems with motivating myself to do school work	Plausible Value 10 in Process Subscale of Mathematics - Interpreting, Applying, and Evaluating Mathematical Outcomes
0.000000e+00	1.000000000	ST352Q07JA	ST354Q01JA	During COVID closures, how often problems with: Problems with understanding my school assignments	During COVID closures, agree/disagree: I felt lonely.
0.000000e+00	1.000000000	ST352Q07JA	ST354Q04JA	During COVID closures, how often problems with: Problems with understanding my school assignments	During COVID closures, agree/disagree: I felt anxious about school work.
0.000000e+00	1.000000000	ST352Q07JA	ST354Q05JA	During COVID closures, how often problems with: Problems with understanding my school assignments	During COVID closures, agree/disagree: I was motivated to learn.
0.000000e+00	1.000000000	ST352Q07JA	ST354Q06JA	During COVID closures, how often problems with: Problems with understanding my school assignments	During COVID closures, agree/disagree: I fell behind in my school work.
0.000000e+00	1.000000000	ST352Q07JA	ST354Q09JA	During COVID closures, how often problems with: Problems with understanding my school assignments	During COVID closures, agree/disagree: I was well prepared to learn on my own.
0.000000e+00	1.000000000	ST352Q07JA	EXERPRAC	During COVID closures, how often problems with: Problems with understanding my school assignments	Exercise or practice a sport before or after school
0.000000e+00	1.000000000	ST352Q07JA	STUDYHMW	During COVID closures, how often problems with: Problems with understanding my school assignments	Studying for school or homework before or after school
0.000000e+00	1.000000000	ST352Q07JA	WORKHOME	During COVID closures, how often problems with: Problems with understanding my school assignments	Working in household/take care of family members before or after school
0.000000e+00	1.000000000	ST352Q07JA	BELONG	During COVID closures, how often problems with: Problems with understanding my school assignments	Sense of belonging (WLE)
0.000000e+00	1.000000000	ST352Q07JA	BULLIED	During COVID closures, how often problems with: Problems with understanding my school assignments	Being bullied (WLE)
0.000000e+00	1.000000000	ST352Q07JA	GROSAGR	During COVID closures, how often problems with: Problems with understanding my school assignments	Growth Mindset (WLE)
0.000000e+00	1.000000000	ST352Q07JA	COGACRCO	During COVID closures, how often problems with: Problems with understanding my school assignments	Cognitive activation in mathematics: Foster reasoning Version B (WLE)
0.000000e+00	1.000000000	ST352Q07JA	MATHEF21	During COVID closures, how often problems with: Problems with understanding my school assignments	Mathematics self-efficacy: mathematical reasoning and 21st century skills (WLE)
0.000000e+00	1.000000000	ST352Q07JA	ANXMAT	During COVID closures, how often problems with: Problems with understanding my school assignments	Mathematics Anxiety (WLE)
0.000000e+00	1.000000000	ST352Q07JA	MATHPERS	During COVID closures, how often problems with: Problems with understanding my school assignments	Effort and Persistence in Mathematics (WLE)
0.000000e+00	1.000000000	ST352Q07JA	PROBSELF	During COVID closures, how often problems with: Problems with understanding my school assignments	Problems with self-directed learning (WLE)
0.000000e+00	1.000000000	ST352Q07JA	SDLEFF	During COVID closures, how often problems with: Problems with understanding my school assignments	Self-directed learning self-efficacy (WLE)
0.000000e+00	1.000000000	ST352Q07JA	FLCONICT	During COVID closures, how often problems with: Problems with understanding my school assignments	Confidence about financial matters using digital devices (WLE)
0.000000e+00	1.000000000	ST352Q08JA	ST353Q02JA	During COVID closures, how often problems with: Problems with finding someone who could help me with my school work	During COVID closures, how often did family member: Ask you what you were learning
0.000000e+00	1.000000000	ST352Q08JA	ST354Q01JA	During COVID closures, how often problems with: Problems with finding someone who could help me with my school work	During COVID closures, agree/disagree: I felt lonely.
0.000000e+00	1.000000000	ST352Q08JA	ST354Q02JA	During COVID closures, how often problems with: Problems with finding someone who could help me with my school work	During COVID closures, agree/disagree: I enjoyed learning by myself.
0.000000e+00	1.000000000	ST352Q08JA	ST354Q04JA	During COVID closures, how often problems with: Problems with finding someone who could help me with my school work	During COVID closures, agree/disagree: I felt anxious about school work.
0.000000e+00	1.000000000	ST352Q08JA	REPEAT	During COVID closures, how often problems with: Problems with finding someone who could help me with my school work	Grade repetition
0.000000e+00	1.000000000	ST352Q08JA	SKIPPING	During COVID closures, how often problems with: Problems with finding someone who could help me with my school work	Skipping classes or days of school
0.000000e+00	1.000000000	ST352Q08JA	EXERPRAC	During COVID closures, how often problems with: Problems with finding someone who could help me with my school work	Exercise or practice a sport before or after school
0.000000e+00	1.000000000	ST352Q08JA	MATHMOT	During COVID closures, how often problems with: Problems with finding someone who could help me with my school work	Motivation to do well in mathematics
0.000000e+00	1.000000000	ST352Q08JA	BULLIED	During COVID closures, how often problems with: Problems with finding someone who could help me with my school work	Being bullied (WLE)
0.000000e+00	1.000000000	ST352Q08JA	PROBSELF	During COVID closures, how often problems with: Problems with finding someone who could help me with my school work	Problems with self-directed learning (WLE)
0.000000e+00	1.000000000	ST352Q08JA	FEELLAH	During COVID closures, how often problems with: Problems with finding someone who could help me with my school work	Feelings about learning at home (WLE)
0.000000e+00	1.000000000	ST352Q08JA	SDLEFF	During COVID closures, how often problems with: Problems with finding someone who could help me with my school work	Self-directed learning self-efficacy (WLE)
0.000000e+00	1.000000000	ST352Q08JA	PV4MCSS	During COVID closures, how often problems with: Problems with finding someone who could help me with my school work	Plausible Value 4 in Content Subscale of Mathematics - Space and Shape
0.000000e+00	1.000000000	ST352Q08JA	PV10MPFS	During COVID closures, how often problems with: Problems with finding someone who could help me with my school work	Plausible Value 10 in Process Subscale of Mathematics - Formulating Situations Mathematically
0.000000e+00	1.000000000	ST353Q01JA	ST353Q02JA	During COVID closures, how often did family member: Help you with your school work	During COVID closures, how often did family member: Ask you what you were learning
0.000000e+00	1.000000000	ST353Q01JA	ST353Q03JA	During COVID closures, how often did family member: Help you with your school work	During COVID closures, how often did family member: Help you create a learning schedule
0.000000e+00	1.000000000	ST353Q01JA	ST353Q07JA	During COVID closures, how often did family member: Help you with your school work	During COVID closures, how often did family member: Help you find additional learning resources
0.000000e+00	1.000000000	ST353Q01JA	ST353Q08JA	During COVID closures, how often did family member: Help you with your school work	During COVID closures, how often did family member: Teach you additional topics not part of your school assignments
0.000000e+00	1.000000000	ST353Q01JA	ST354Q04JA	During COVID closures, how often did family member: Help you with your school work	During COVID closures, agree/disagree: I felt anxious about school work.
0.000000e+00	1.000000000	ST353Q01JA	ST354Q10JA	During COVID closures, how often did family member: Help you with your school work	During COVID closures, agree/disagree: I missed sports and other physical activities organised by my school.
0.000000e+00	1.000000000	ST353Q01JA	IMMIG	During COVID closures, how often did family member: Help you with your school work	Index on immigrant background (OECD definition)
0.000000e+00	1.000000000	ST353Q01JA	BELONG	During COVID closures, how often did family member: Help you with your school work	Sense of belonging (WLE)
0.000000e+00	1.000000000	ST353Q01JA	FAMSUP	During COVID closures, how often did family member: Help you with your school work	Family support (WLE)
0.000000e+00	1.000000000	ST353Q01JA	EXPOFA	During COVID closures, how often did family member: Help you with your school work	Exposure to Formal and Applied Mathematics Tasks (WLE)
0.000000e+00	1.000000000	ST353Q01JA	MATHPERS	During COVID closures, how often did family member: Help you with your school work	Effort and Persistence in Mathematics (WLE)
0.000000e+00	1.000000000	ST353Q01JA	FAMSUPSL	During COVID closures, how often did family member: Help you with your school work	Family support for self-directed learning (WLE)
0.000000e+00	1.000000000	ST353Q01JA	SDLEFF	During COVID closures, how often did family member: Help you with your school work	Self-directed learning self-efficacy (WLE)
0.000000e+00	1.000000000	ST353Q01JA	FLFAMILY	During COVID closures, how often did family member: Help you with your school work	Parental involvement in matters of FL (WLE)
0.000000e+00	1.000000000	ST353Q01JA	ACCESSFP	During COVID closures, how often did family member: Help you with your school work	Access to money and financial products, sources of money (WLE)
0.000000e+00	1.000000000	ST353Q01JA	ATTCONFM	During COVID closures, how often did family member: Help you with your school work	Attitudes towards and confidence about financial matters (WLE)
0.000000e+00	1.000000000	ST353Q01JA	FRINFLFM	During COVID closures, how often did family member: Help you with your school work	Friends’ influence on financial matters (WLE)
0.000000e+00	1.000000000	ST353Q01JA	ICTSUBJ	During COVID closures, how often did family member: Help you with your school work	Subject-related ICT Use During Lessons (WLE)
0.000000e+00	1.000000000	ST353Q01JA	ICTENQ	During COVID closures, how often did family member: Help you with your school work	Use of ICT in enquiry-based learning activities (WLE)
0.000000e+00	1.000000000	ST353Q01JA	ICTREG	During COVID closures, how often did family member: Help you with your school work	Views of regulated ICT use in school (WLE)
0.000000e+00	1.000000000	ST353Q01JA	ICTINFO	During COVID closures, how often did family member: Help you with your school work	Students’ practices regarding online information (WLE)
0.000000e+00	1.000000000	ST353Q02JA	ST353Q05JA	During COVID closures, how often did family member: Ask you what you were learning	During COVID closures, how often did family member: Check whether you were completing your school assignments
0.000000e+00	1.000000000	ST353Q02JA	ST353Q06JA	During COVID closures, how often did family member: Ask you what you were learning	During COVID closures, how often did family member: Explain new content to you
0.000000e+00	1.000000000	ST353Q02JA	ST353Q07JA	During COVID closures, how often did family member: Ask you what you were learning	During COVID closures, how often did family member: Help you find additional learning resources
0.000000e+00	1.000000000	ST353Q02JA	ST353Q08JA	During COVID closures, how often did family member: Ask you what you were learning	During COVID closures, how often did family member: Teach you additional topics not part of your school assignments
0.000000e+00	1.000000000	ST353Q02JA	ST354Q01JA	During COVID closures, how often did family member: Ask you what you were learning	During COVID closures, agree/disagree: I felt lonely.
0.000000e+00	1.000000000	ST353Q02JA	ST354Q05JA	During COVID closures, how often did family member: Ask you what you were learning	During COVID closures, agree/disagree: I was motivated to learn.
0.000000e+00	1.000000000	ST353Q02JA	ST354Q10JA	During COVID closures, how often did family member: Ask you what you were learning	During COVID closures, agree/disagree: I missed sports and other physical activities organised by my school.
0.000000e+00	1.000000000	ST353Q02JA	MATHPREF	During COVID closures, how often did family member: Ask you what you were learning	Preference of Math over other core subjects
0.000000e+00	1.000000000	ST353Q02JA	MATHMOT	During COVID closures, how often did family member: Ask you what you were learning	Motivation to do well in mathematics
0.000000e+00	1.000000000	ST353Q02JA	RELATST	During COVID closures, how often did family member: Ask you what you were learning	Quality of student-teacher relationships (WLE)
0.000000e+00	1.000000000	ST353Q02JA	FEELSAFE	During COVID closures, how often did family member: Ask you what you were learning	Feeling safe (WLE)
0.000000e+00	1.000000000	ST353Q02JA	FAMSUP	During COVID closures, how often did family member: Ask you what you were learning	Family support (WLE)
0.000000e+00	1.000000000	ST353Q02JA	DISCLIM	During COVID closures, how often did family member: Ask you what you were learning	Disciplinary climate in mathematics (WLE)
0.000000e+00	1.000000000	ST353Q02JA	FAMCON	During COVID closures, how often did family member: Ask you what you were learning	Subjective familiarity with mathematics concepts (WLE)
0.000000e+00	1.000000000	ST353Q02JA	MATHPERS	During COVID closures, how often did family member: Ask you what you were learning	Effort and Persistence in Mathematics (WLE)
0.000000e+00	1.000000000	ST353Q02JA	FAMSUPSL	During COVID closures, how often did family member: Ask you what you were learning	Family support for self-directed learning (WLE)
0.000000e+00	1.000000000	ST353Q02JA	SDLEFF	During COVID closures, how often did family member: Ask you what you were learning	Self-directed learning self-efficacy (WLE)
0.000000e+00	1.000000000	ST353Q02JA	HOMEPOS	During COVID closures, how often did family member: Ask you what you were learning	Home possessions (WLE)
0.000000e+00	1.000000000	ST353Q03JA	ST353Q05JA	During COVID closures, how often did family member: Help you create a learning schedule	During COVID closures, how often did family member: Check whether you were completing your school assignments
0.000000e+00	1.000000000	ST353Q03JA	ST353Q07JA	During COVID closures, how often did family member: Help you create a learning schedule	During COVID closures, how often did family member: Help you find additional learning resources
0.000000e+00	1.000000000	ST353Q03JA	ST354Q05JA	During COVID closures, how often did family member: Help you create a learning schedule	During COVID closures, agree/disagree: I was motivated to learn.
0.000000e+00	1.000000000	ST353Q03JA	ST354Q09JA	During COVID closures, how often did family member: Help you create a learning schedule	During COVID closures, agree/disagree: I was well prepared to learn on my own.
0.000000e+00	1.000000000	ST353Q03JA	TARDYSD	During COVID closures, how often did family member: Help you create a learning schedule	Arriving late for school stricter definition
0.000000e+00	1.000000000	ST353Q03JA	STUDYHMW	During COVID closures, how often did family member: Help you create a learning schedule	Studying for school or homework before or after school
0.000000e+00	1.000000000	ST353Q03JA	MATHMOT	During COVID closures, how often did family member: Help you create a learning schedule	Motivation to do well in mathematics
0.000000e+00	1.000000000	ST353Q03JA	FAMSUP	During COVID closures, how often did family member: Help you create a learning schedule	Family support (WLE)
0.000000e+00	1.000000000	ST353Q03JA	MATHEFF	During COVID closures, how often did family member: Help you create a learning schedule	Mathematics self-efficacy: formal and applied mathematics - response options reversed in 2022 (WLE)
0.000000e+00	1.000000000	ST353Q03JA	FAMSUPSL	During COVID closures, how often did family member: Help you create a learning schedule	Family support for self-directed learning (WLE)
0.000000e+00	1.000000000	ST353Q03JA	ACCESSFP	During COVID closures, how often did family member: Help you create a learning schedule	Access to money and financial products, sources of money (WLE)
0.000000e+00	1.000000000	ST353Q03JA	ICTWKDY	During COVID closures, how often did family member: Help you create a learning schedule	Frequency of ICT activity (weekday) (WLE)
0.000000e+00	1.000000000	ST353Q03JA	PV9MCSS	During COVID closures, how often did family member: Help you create a learning schedule	Plausible Value 9 in Content Subscale of Mathematics - Space and Shape
0.000000e+00	1.000000000	ST353Q04JA	ST353Q05JA	During COVID closures, how often did family member: Help you access learning materials online	During COVID closures, how often did family member: Check whether you were completing your school assignments
0.000000e+00	1.000000000	ST353Q04JA	ST353Q06JA	During COVID closures, how often did family member: Help you access learning materials online	During COVID closures, how often did family member: Explain new content to you
0.000000e+00	1.000000000	ST353Q04JA	ST353Q08JA	During COVID closures, how often did family member: Help you access learning materials online	During COVID closures, how often did family member: Teach you additional topics not part of your school assignments
0.000000e+00	1.000000000	ST353Q04JA	ST354Q02JA	During COVID closures, how often did family member: Help you access learning materials online	During COVID closures, agree/disagree: I enjoyed learning by myself.
0.000000e+00	1.000000000	ST353Q04JA	ST354Q06JA	During COVID closures, how often did family member: Help you access learning materials online	During COVID closures, agree/disagree: I fell behind in my school work.
0.000000e+00	1.000000000	ST353Q04JA	MATHMOT	During COVID closures, how often did family member: Help you access learning materials online	Motivation to do well in mathematics
0.000000e+00	1.000000000	ST353Q04JA	BELONG	During COVID closures, how often did family member: Help you access learning materials online	Sense of belonging (WLE)
0.000000e+00	1.000000000	ST353Q04JA	FAMSUP	During COVID closures, how often did family member: Help you access learning materials online	Family support (WLE)
0.000000e+00	1.000000000	ST353Q04JA	FAMSUPSL	During COVID closures, how often did family member: Help you access learning materials online	Family support for self-directed learning (WLE)
0.000000e+00	1.000000000	ST353Q04JA	SDLEFF	During COVID closures, how often did family member: Help you access learning materials online	Self-directed learning self-efficacy (WLE)
0.000000e+00	1.000000000	ST353Q04JA	FLFAMILY	During COVID closures, how often did family member: Help you access learning materials online	Parental involvement in matters of FL (WLE)
0.000000e+00	1.000000000	ST353Q04JA	ACCESSFA	During COVID closures, how often did family member: Help you access learning materials online	Access to money and financial products, financial activities (WLE)
0.000000e+00	1.000000000	ST353Q05JA	ST353Q06JA	During COVID closures, how often did family member: Check whether you were completing your school assignments	During COVID closures, how often did family member: Explain new content to you
0.000000e+00	1.000000000	ST353Q05JA	ST353Q07JA	During COVID closures, how often did family member: Check whether you were completing your school assignments	During COVID closures, how often did family member: Help you find additional learning resources
0.000000e+00	1.000000000	ST353Q05JA	ST353Q08JA	During COVID closures, how often did family member: Check whether you were completing your school assignments	During COVID closures, how often did family member: Teach you additional topics not part of your school assignments
0.000000e+00	1.000000000	ST353Q05JA	ST354Q02JA	During COVID closures, how often did family member: Check whether you were completing your school assignments	During COVID closures, agree/disagree: I enjoyed learning by myself.
0.000000e+00	1.000000000	ST353Q05JA	ST354Q03JA	During COVID closures, how often did family member: Check whether you were completing your school assignments	During COVID closures, agree/disagree: My teachers were available when I needed help (e.g. through virtual office hours, email, chat).
0.000000e+00	1.000000000	ST353Q05JA	ST354Q06JA	During COVID closures, how often did family member: Check whether you were completing your school assignments	During COVID closures, agree/disagree: I fell behind in my school work.
0.000000e+00	1.000000000	ST353Q05JA	ST354Q10JA	During COVID closures, how often did family member: Check whether you were completing your school assignments	During COVID closures, agree/disagree: I missed sports and other physical activities organised by my school.
0.000000e+00	1.000000000	ST353Q05JA	IMMIG	During COVID closures, how often did family member: Check whether you were completing your school assignments	Index on immigrant background (OECD definition)
0.000000e+00	1.000000000	ST353Q05JA	MISSSC	During COVID closures, how often did family member: Check whether you were completing your school assignments	Missing school for more than 3 months
0.000000e+00	1.000000000	ST353Q05JA	BULLIED	During COVID closures, how often did family member: Check whether you were completing your school assignments	Being bullied (WLE)
0.000000e+00	1.000000000	ST353Q05JA	FEELSAFE	During COVID closures, how often did family member: Check whether you were completing your school assignments	Feeling safe (WLE)
0.000000e+00	1.000000000	ST353Q05JA	GROSAGR	During COVID closures, how often did family member: Check whether you were completing your school assignments	Growth Mindset (WLE)
0.000000e+00	1.000000000	ST353Q05JA	INFOSEEK	During COVID closures, how often did family member: Check whether you were completing your school assignments	Information seeking about future careers (WLE)
0.000000e+00	1.000000000	ST353Q05JA	FAMSUP	During COVID closures, how often did family member: Check whether you were completing your school assignments	Family support (WLE)
0.000000e+00	1.000000000	ST353Q05JA	COGACRCO	During COVID closures, how often did family member: Check whether you were completing your school assignments	Cognitive activation in mathematics: Foster reasoning Version B (WLE)
0.000000e+00	1.000000000	ST353Q05JA	MATHPERS	During COVID closures, how often did family member: Check whether you were completing your school assignments	Effort and Persistence in Mathematics (WLE)
0.000000e+00	1.000000000	ST353Q05JA	FAMSUPSL	During COVID closures, how often did family member: Check whether you were completing your school assignments	Family support for self-directed learning (WLE)
0.000000e+00	1.000000000	ST353Q05JA	SDLEFF	During COVID closures, how often did family member: Check whether you were completing your school assignments	Self-directed learning self-efficacy (WLE)
0.000000e+00	1.000000000	ST353Q05JA	FISCED	During COVID closures, how often did family member: Check whether you were completing your school assignments	Father’s level of education (ISCED)
0.000000e+00	1.000000000	ST353Q05JA	FLFAMILY	During COVID closures, how often did family member: Check whether you were completing your school assignments	Parental involvement in matters of FL (WLE)
0.000000e+00	1.000000000	ST353Q05JA	FLCONFIN	During COVID closures, how often did family member: Check whether you were completing your school assignments	Confidence about financial matters (WLE)
0.000000e+00	1.000000000	ST353Q05JA	ACCESSFA	During COVID closures, how often did family member: Check whether you were completing your school assignments	Access to money and financial products, financial activities (WLE)
0.000000e+00	1.000000000	ST353Q05JA	PV8MCSS	During COVID closures, how often did family member: Check whether you were completing your school assignments	Plausible Value 8 in Content Subscale of Mathematics - Space and Shape
0.000000e+00	1.000000000	ST353Q05JA	PV9MCSS	During COVID closures, how often did family member: Check whether you were completing your school assignments	Plausible Value 9 in Content Subscale of Mathematics - Space and Shape
0.000000e+00	1.000000000	ST353Q06JA	STUDYHMW	During COVID closures, how often did family member: Explain new content to you	Studying for school or homework before or after school
0.000000e+00	1.000000000	ST353Q06JA	EXPECEDU	During COVID closures, how often did family member: Explain new content to you	Highest expected educational level
0.000000e+00	1.000000000	ST353Q06JA	FAMSUP	During COVID closures, how often did family member: Explain new content to you	Family support (WLE)
0.000000e+00	1.000000000	ST353Q06JA	FAMCON	During COVID closures, how often did family member: Explain new content to you	Subjective familiarity with mathematics concepts (WLE)
0.000000e+00	1.000000000	ST353Q06JA	ANXMAT	During COVID closures, how often did family member: Explain new content to you	Mathematics Anxiety (WLE)
0.000000e+00	1.000000000	ST353Q06JA	FAMSUPSL	During COVID closures, how often did family member: Explain new content to you	Family support for self-directed learning (WLE)
0.000000e+00	1.000000000	ST353Q06JA	FLSCHOOL	During COVID closures, how often did family member: Explain new content to you	Financial education in school lessons (WLE)
0.000000e+00	1.000000000	ST353Q06JA	ATTCONFM	During COVID closures, how often did family member: Explain new content to you	Attitudes towards and confidence about financial matters (WLE)
0.000000e+00	1.000000000	ST353Q06JA	ICTSUBJ	During COVID closures, how often did family member: Explain new content to you	Subject-related ICT Use During Lessons (WLE)
0.000000e+00	1.000000000	ST353Q06JA	ICTENQ	During COVID closures, how often did family member: Explain new content to you	Use of ICT in enquiry-based learning activities (WLE)
0.000000e+00	1.000000000	ST353Q06JA	ICTINFO	During COVID closures, how often did family member: Explain new content to you	Students’ practices regarding online information (WLE)
0.000000e+00	1.000000000	ST353Q07JA	ST354Q08JA	During COVID closures, how often did family member: Help you find additional learning resources	During COVID closures, agree/disagree: My teachers were well prepared to provide instruction remotely.
0.000000e+00	1.000000000	ST353Q07JA	ST354Q10JA	During COVID closures, how often did family member: Help you find additional learning resources	During COVID closures, agree/disagree: I missed sports and other physical activities organised by my school.
0.000000e+00	1.000000000	ST353Q07JA	STUDYHMW	During COVID closures, how often did family member: Help you find additional learning resources	Studying for school or homework before or after school
0.000000e+00	1.000000000	ST353Q07JA	MATHMOT	During COVID closures, how often did family member: Help you find additional learning resources	Motivation to do well in mathematics
0.000000e+00	1.000000000	ST353Q07JA	SISCO	During COVID closures, how often did family member: Help you find additional learning resources	Clear idea about future job
0.000000e+00	1.000000000	ST353Q07JA	BULLIED	During COVID closures, how often did family member: Help you find additional learning resources	Being bullied (WLE)
0.000000e+00	1.000000000	ST353Q07JA	GROSAGR	During COVID closures, how often did family member: Help you find additional learning resources	Growth Mindset (WLE)
0.000000e+00	1.000000000	ST353Q07JA	FAMSUP	During COVID closures, how often did family member: Help you find additional learning resources	Family support (WLE)
0.000000e+00	1.000000000	ST353Q07JA	FAMSUPSL	During COVID closures, how often did family member: Help you find additional learning resources	Family support for self-directed learning (WLE)
0.000000e+00	1.000000000	ST353Q07JA	HISCED	During COVID closures, how often did family member: Help you find additional learning resources	Highest level of education of parents (ISCED)
0.000000e+00	1.000000000	ST353Q07JA	ICTINFO	During COVID closures, how often did family member: Help you find additional learning resources	Students’ practices regarding online information (WLE)
0.000000e+00	1.000000000	ST353Q08JA	ST354Q05JA	During COVID closures, how often did family member: Teach you additional topics not part of your school assignments	During COVID closures, agree/disagree: I was motivated to learn.
0.000000e+00	1.000000000	ST353Q08JA	ST354Q08JA	During COVID closures, how often did family member: Teach you additional topics not part of your school assignments	During COVID closures, agree/disagree: My teachers were well prepared to provide instruction remotely.
0.000000e+00	1.000000000	ST353Q08JA	SISCO	During COVID closures, how often did family member: Teach you additional topics not part of your school assignments	Clear idea about future job
0.000000e+00	1.000000000	ST353Q08JA	BELONG	During COVID closures, how often did family member: Teach you additional topics not part of your school assignments	Sense of belonging (WLE)
0.000000e+00	1.000000000	ST353Q08JA	BULLIED	During COVID closures, how often did family member: Teach you additional topics not part of your school assignments	Being bullied (WLE)
0.000000e+00	1.000000000	ST353Q08JA	FAMSUP	During COVID closures, how often did family member: Teach you additional topics not part of your school assignments	Family support (WLE)
0.000000e+00	1.000000000	ST353Q08JA	TEACHSUP	During COVID closures, how often did family member: Teach you additional topics not part of your school assignments	Mathematics Teacher Support (WLE)
0.000000e+00	1.000000000	ST353Q08JA	COGACMCO	During COVID closures, how often did family member: Teach you additional topics not part of your school assignments	Cognitive activation in mathematics: Encourage mathematical thinking Version B (WLE)
0.000000e+00	1.000000000	ST353Q08JA	EXPO21ST	During COVID closures, how often did family member: Teach you additional topics not part of your school assignments	Exposure to Mathematical Reasoning and 21st century mathematics tasks (WLE)
0.000000e+00	1.000000000	ST353Q08JA	FAMSUPSL	During COVID closures, how often did family member: Teach you additional topics not part of your school assignments	Family support for self-directed learning (WLE)
0.000000e+00	1.000000000	ST353Q08JA	FEELLAH	During COVID closures, how often did family member: Teach you additional topics not part of your school assignments	Feelings about learning at home (WLE)
0.000000e+00	1.000000000	ST353Q08JA	FLFAMILY	During COVID closures, how often did family member: Teach you additional topics not part of your school assignments	Parental involvement in matters of FL (WLE)
0.000000e+00	1.000000000	ST353Q08JA	FRINFLFM	During COVID closures, how often did family member: Teach you additional topics not part of your school assignments	Friends’ influence on financial matters (WLE)
0.000000e+00	1.000000000	ST353Q08JA	ICTWKDY	During COVID closures, how often did family member: Teach you additional topics not part of your school assignments	Frequency of ICT activity (weekday) (WLE)
0.000000e+00	1.000000000	ST353Q08JA	PV10MCCR	During COVID closures, how often did family member: Teach you additional topics not part of your school assignments	Plausible Value 10 in Content Subscale of Mathematics - Change and Relationships
0.000000e+00	1.000000000	ST353Q08JA	PV9MPIN	During COVID closures, how often did family member: Teach you additional topics not part of your school assignments	Plausible Value 9 in Process Subscale of Mathematics - Interpreting, Applying, and Evaluating Mathematical Outcomes
0.000000e+00	1.000000000	ST354Q01JA	ST354Q02JA	During COVID closures, agree/disagree: I felt lonely.	During COVID closures, agree/disagree: I enjoyed learning by myself.
0.000000e+00	1.000000000	ST354Q01JA	ST354Q03JA	During COVID closures, agree/disagree: I felt lonely.	During COVID closures, agree/disagree: My teachers were available when I needed help (e.g. through virtual office hours, email, chat).
0.000000e+00	1.000000000	ST354Q01JA	ST354Q04JA	During COVID closures, agree/disagree: I felt lonely.	During COVID closures, agree/disagree: I felt anxious about school work.
0.000000e+00	1.000000000	ST354Q01JA	ST354Q10JA	During COVID closures, agree/disagree: I felt lonely.	During COVID closures, agree/disagree: I missed sports and other physical activities organised by my school.
0.000000e+00	1.000000000	ST354Q01JA	MATHPREF	During COVID closures, agree/disagree: I felt lonely.	Preference of Math over other core subjects
0.000000e+00	1.000000000	ST354Q01JA	BELONG	During COVID closures, agree/disagree: I felt lonely.	Sense of belonging (WLE)
0.000000e+00	1.000000000	ST354Q01JA	BULLIED	During COVID closures, agree/disagree: I felt lonely.	Being bullied (WLE)
0.000000e+00	1.000000000	ST354Q01JA	FEELSAFE	During COVID closures, agree/disagree: I felt lonely.	Feeling safe (WLE)
0.000000e+00	1.000000000	ST354Q01JA	INFOSEEK	During COVID closures, agree/disagree: I felt lonely.	Information seeking about future careers (WLE)
0.000000e+00	1.000000000	ST354Q01JA	COGACMCO	During COVID closures, agree/disagree: I felt lonely.	Cognitive activation in mathematics: Encourage mathematical thinking Version B (WLE)
0.000000e+00	1.000000000	ST354Q01JA	ANXMAT	During COVID closures, agree/disagree: I felt lonely.	Mathematics Anxiety (WLE)
0.000000e+00	1.000000000	ST354Q01JA	PROBSELF	During COVID closures, agree/disagree: I felt lonely.	Problems with self-directed learning (WLE)
0.000000e+00	1.000000000	ST354Q01JA	SDLEFF	During COVID closures, agree/disagree: I felt lonely.	Self-directed learning self-efficacy (WLE)
0.000000e+00	1.000000000	ST354Q01JA	FISCED	During COVID closures, agree/disagree: I felt lonely.	Father’s level of education (ISCED)
0.000000e+00	1.000000000	ST354Q01JA	FLCONICT	During COVID closures, agree/disagree: I felt lonely.	Confidence about financial matters using digital devices (WLE)
0.000000e+00	1.000000000	ST354Q01JA	ICTREG	During COVID closures, agree/disagree: I felt lonely.	Views of regulated ICT use in school (WLE)
0.000000e+00	1.000000000	ST354Q01JA	ICTDISTR	During COVID closures, agree/disagree: I felt lonely.	Distress from online content and cyberbullying
0.000000e+00	1.000000000	ST354Q02JA	ST354Q03JA	During COVID closures, agree/disagree: I enjoyed learning by myself.	During COVID closures, agree/disagree: My teachers were available when I needed help (e.g. through virtual office hours, email, chat).
0.000000e+00	1.000000000	ST354Q02JA	ST354Q07JA	During COVID closures, agree/disagree: I enjoyed learning by myself.	During COVID closures, agree/disagree: I improved my skills in using digital devices for learning purposes.
0.000000e+00	1.000000000	ST354Q02JA	ST354Q08JA	During COVID closures, agree/disagree: I enjoyed learning by myself.	During COVID closures, agree/disagree: My teachers were well prepared to provide instruction remotely.
0.000000e+00	1.000000000	ST354Q02JA	DURECEC	During COVID closures, agree/disagree: I enjoyed learning by myself.	Duration in early childhood education and care
0.000000e+00	1.000000000	ST354Q02JA	BELONG	During COVID closures, agree/disagree: I enjoyed learning by myself.	Sense of belonging (WLE)
0.000000e+00	1.000000000	ST354Q02JA	TEACHSUP	During COVID closures, agree/disagree: I enjoyed learning by myself.	Mathematics Teacher Support (WLE)
0.000000e+00	1.000000000	ST354Q02JA	FEELLAH	During COVID closures, agree/disagree: I enjoyed learning by myself.	Feelings about learning at home (WLE)
0.000000e+00	1.000000000	ST354Q02JA	SDLEFF	During COVID closures, agree/disagree: I enjoyed learning by myself.	Self-directed learning self-efficacy (WLE)
0.000000e+00	1.000000000	ST354Q02JA	ATTCONFM	During COVID closures, agree/disagree: I enjoyed learning by myself.	Attitudes towards and confidence about financial matters (WLE)
0.000000e+00	1.000000000	ST354Q03JA	ST354Q04JA	During COVID closures, agree/disagree: My teachers were available when I needed help (e.g. through virtual office hours, email, chat).	During COVID closures, agree/disagree: I felt anxious about school work.
0.000000e+00	1.000000000	ST354Q03JA	ST354Q05JA	During COVID closures, agree/disagree: My teachers were available when I needed help (e.g. through virtual office hours, email, chat).	During COVID closures, agree/disagree: I was motivated to learn.
0.000000e+00	1.000000000	ST354Q03JA	ST354Q07JA	During COVID closures, agree/disagree: My teachers were available when I needed help (e.g. through virtual office hours, email, chat).	During COVID closures, agree/disagree: I improved my skills in using digital devices for learning purposes.
0.000000e+00	1.000000000	ST354Q03JA	ST354Q09JA	During COVID closures, agree/disagree: My teachers were available when I needed help (e.g. through virtual office hours, email, chat).	During COVID closures, agree/disagree: I was well prepared to learn on my own.
0.000000e+00	1.000000000	ST354Q03JA	EXERPRAC	During COVID closures, agree/disagree: My teachers were available when I needed help (e.g. through virtual office hours, email, chat).	Exercise or practice a sport before or after school
0.000000e+00	1.000000000	ST354Q03JA	EXPECEDU	During COVID closures, agree/disagree: My teachers were available when I needed help (e.g. through virtual office hours, email, chat).	Highest expected educational level
0.000000e+00	1.000000000	ST354Q03JA	MATHPREF	During COVID closures, agree/disagree: My teachers were available when I needed help (e.g. through virtual office hours, email, chat).	Preference of Math over other core subjects
0.000000e+00	1.000000000	ST354Q03JA	MATHEASE	During COVID closures, agree/disagree: My teachers were available when I needed help (e.g. through virtual office hours, email, chat).	Perception of Mathematics as easier than other subjects
0.000000e+00	1.000000000	ST354Q03JA	SISCO	During COVID closures, agree/disagree: My teachers were available when I needed help (e.g. through virtual office hours, email, chat).	Clear idea about future job
0.000000e+00	1.000000000	ST354Q03JA	RELATST	During COVID closures, agree/disagree: My teachers were available when I needed help (e.g. through virtual office hours, email, chat).	Quality of student-teacher relationships (WLE)
0.000000e+00	1.000000000	ST354Q03JA	BELONG	During COVID closures, agree/disagree: My teachers were available when I needed help (e.g. through virtual office hours, email, chat).	Sense of belonging (WLE)
0.000000e+00	1.000000000	ST354Q03JA	SCHRISK	During COVID closures, agree/disagree: My teachers were available when I needed help (e.g. through virtual office hours, email, chat).	School safety risks (WLE)
0.000000e+00	1.000000000	ST354Q03JA	FEELSAFE	During COVID closures, agree/disagree: My teachers were available when I needed help (e.g. through virtual office hours, email, chat).	Feeling safe (WLE)
0.000000e+00	1.000000000	ST354Q03JA	TEACHSUP	During COVID closures, agree/disagree: My teachers were available when I needed help (e.g. through virtual office hours, email, chat).	Mathematics Teacher Support (WLE)
0.000000e+00	1.000000000	ST354Q03JA	FAMCON	During COVID closures, agree/disagree: My teachers were available when I needed help (e.g. through virtual office hours, email, chat).	Subjective familiarity with mathematics concepts (WLE)
0.000000e+00	1.000000000	ST354Q03JA	LEARRES	During COVID closures, agree/disagree: My teachers were available when I needed help (e.g. through virtual office hours, email, chat).	Types of learning resources used while school was closed (WLE)
0.000000e+00	1.000000000	ST354Q03JA	FEELLAH	During COVID closures, agree/disagree: My teachers were available when I needed help (e.g. through virtual office hours, email, chat).	Feelings about learning at home (WLE)
0.000000e+00	1.000000000	ST354Q03JA	SDLEFF	During COVID closures, agree/disagree: My teachers were available when I needed help (e.g. through virtual office hours, email, chat).	Self-directed learning self-efficacy (WLE)
0.000000e+00	1.000000000	ST354Q03JA	MISCED	During COVID closures, agree/disagree: My teachers were available when I needed help (e.g. through virtual office hours, email, chat).	Mother’s level of education (ISCED)
0.000000e+00	1.000000000	ST354Q03JA	HISCED	During COVID closures, agree/disagree: My teachers were available when I needed help (e.g. through virtual office hours, email, chat).	Highest level of education of parents (ISCED)
0.000000e+00	1.000000000	ST354Q03JA	ATTCONFM	During COVID closures, agree/disagree: My teachers were available when I needed help (e.g. through virtual office hours, email, chat).	Attitudes towards and confidence about financial matters (WLE)
0.000000e+00	1.000000000	ST354Q03JA	ICTQUAL	During COVID closures, agree/disagree: My teachers were available when I needed help (e.g. through virtual office hours, email, chat).	Quality of access to ICT (WLE)
0.000000e+00	1.000000000	ST354Q04JA	ST354Q06JA	During COVID closures, agree/disagree: I felt anxious about school work.	During COVID closures, agree/disagree: I fell behind in my school work.
0.000000e+00	1.000000000	ST354Q04JA	ST354Q10JA	During COVID closures, agree/disagree: I felt anxious about school work.	During COVID closures, agree/disagree: I missed sports and other physical activities organised by my school.
0.000000e+00	1.000000000	ST354Q04JA	SKIPPING	During COVID closures, agree/disagree: I felt anxious about school work.	Skipping classes or days of school
0.000000e+00	1.000000000	ST354Q04JA	EXERPRAC	During COVID closures, agree/disagree: I felt anxious about school work.	Exercise or practice a sport before or after school
0.000000e+00	1.000000000	ST354Q04JA	MATHPREF	During COVID closures, agree/disagree: I felt anxious about school work.	Preference of Math over other core subjects
0.000000e+00	1.000000000	ST354Q04JA	SISCO	During COVID closures, agree/disagree: I felt anxious about school work.	Clear idea about future job
0.000000e+00	1.000000000	ST354Q04JA	BELONG	During COVID closures, agree/disagree: I felt anxious about school work.	Sense of belonging (WLE)
0.000000e+00	1.000000000	ST354Q04JA	BULLIED	During COVID closures, agree/disagree: I felt anxious about school work.	Being bullied (WLE)
0.000000e+00	1.000000000	ST354Q04JA	ANXMAT	During COVID closures, agree/disagree: I felt anxious about school work.	Mathematics Anxiety (WLE)
0.000000e+00	1.000000000	ST354Q04JA	MATHPERS	During COVID closures, agree/disagree: I felt anxious about school work.	Effort and Persistence in Mathematics (WLE)
0.000000e+00	1.000000000	ST354Q04JA	PROBSELF	During COVID closures, agree/disagree: I felt anxious about school work.	Problems with self-directed learning (WLE)
0.000000e+00	1.000000000	ST354Q04JA	SDLEFF	During COVID closures, agree/disagree: I felt anxious about school work.	Self-directed learning self-efficacy (WLE)
0.000000e+00	1.000000000	ST354Q04JA	ACCESSFP	During COVID closures, agree/disagree: I felt anxious about school work.	Access to money and financial products, sources of money (WLE)
0.000000e+00	1.000000000	ST354Q04JA	FRINFLFM	During COVID closures, agree/disagree: I felt anxious about school work.	Friends’ influence on financial matters (WLE)
0.000000e+00	1.000000000	ST354Q05JA	ST354Q07JA	During COVID closures, agree/disagree: I was motivated to learn.	During COVID closures, agree/disagree: I improved my skills in using digital devices for learning purposes.
0.000000e+00	1.000000000	ST354Q05JA	ST354Q08JA	During COVID closures, agree/disagree: I was motivated to learn.	During COVID closures, agree/disagree: My teachers were well prepared to provide instruction remotely.
0.000000e+00	1.000000000	ST354Q05JA	ST354Q09JA	During COVID closures, agree/disagree: I was motivated to learn.	During COVID closures, agree/disagree: I was well prepared to learn on my own.
0.000000e+00	1.000000000	ST354Q05JA	STUDYHMW	During COVID closures, agree/disagree: I was motivated to learn.	Studying for school or homework before or after school
0.000000e+00	1.000000000	ST354Q05JA	SISCO	During COVID closures, agree/disagree: I was motivated to learn.	Clear idea about future job
0.000000e+00	1.000000000	ST354Q05JA	MATHEF21	During COVID closures, agree/disagree: I was motivated to learn.	Mathematics self-efficacy: mathematical reasoning and 21st century skills (WLE)
0.000000e+00	1.000000000	ST354Q05JA	MATHPERS	During COVID closures, agree/disagree: I was motivated to learn.	Effort and Persistence in Mathematics (WLE)
0.000000e+00	1.000000000	ST354Q05JA	FEELLAH	During COVID closures, agree/disagree: I was motivated to learn.	Feelings about learning at home (WLE)
0.000000e+00	1.000000000	ST354Q05JA	SDLEFF	During COVID closures, agree/disagree: I was motivated to learn.	Self-directed learning self-efficacy (WLE)
0.000000e+00	1.000000000	ST354Q05JA	FLSCHOOL	During COVID closures, agree/disagree: I was motivated to learn.	Financial education in school lessons (WLE)
0.000000e+00	1.000000000	ST354Q05JA	FLCONICT	During COVID closures, agree/disagree: I was motivated to learn.	Confidence about financial matters using digital devices (WLE)
0.000000e+00	1.000000000	ST354Q05JA	ATTCONFM	During COVID closures, agree/disagree: I was motivated to learn.	Attitudes towards and confidence about financial matters (WLE)
0.000000e+00	1.000000000	ST354Q05JA	ICTHOME	During COVID closures, agree/disagree: I was motivated to learn.	ICT availability outside of school (WLE)
0.000000e+00	1.000000000	ST354Q05JA	ICTAVHOM	During COVID closures, agree/disagree: I was motivated to learn.	Availability and Usage of ICT at Home
0.000000e+00	1.000000000	ST354Q05JA	ICTFEED	During COVID closures, agree/disagree: I was motivated to learn.	Support or feedback via ICT (WLE)
0.000000e+00	1.000000000	ST354Q05JA	ICTWKEND	During COVID closures, agree/disagree: I was motivated to learn.	Frequency of ICT activity (weekend) (WLE)
0.000000e+00	1.000000000	ST354Q05JA	ICTREG	During COVID closures, agree/disagree: I was motivated to learn.	Views of regulated ICT use in school (WLE)
0.000000e+00	1.000000000	ST354Q06JA	ST354Q09JA	During COVID closures, agree/disagree: I fell behind in my school work.	During COVID closures, agree/disagree: I was well prepared to learn on my own.
0.000000e+00	1.000000000	ST354Q06JA	ST354Q10JA	During COVID closures, agree/disagree: I fell behind in my school work.	During COVID closures, agree/disagree: I missed sports and other physical activities organised by my school.
0.000000e+00	1.000000000	ST354Q06JA	SKIPPING	During COVID closures, agree/disagree: I fell behind in my school work.	Skipping classes or days of school
0.000000e+00	1.000000000	ST354Q06JA	TARDYSD	During COVID closures, agree/disagree: I fell behind in my school work.	Arriving late for school stricter definition
0.000000e+00	1.000000000	ST354Q06JA	STUDYHMW	During COVID closures, agree/disagree: I fell behind in my school work.	Studying for school or homework before or after school
0.000000e+00	1.000000000	ST354Q06JA	EXPECEDU	During COVID closures, agree/disagree: I fell behind in my school work.	Highest expected educational level
0.000000e+00	1.000000000	ST354Q06JA	BELONG	During COVID closures, agree/disagree: I fell behind in my school work.	Sense of belonging (WLE)
0.000000e+00	1.000000000	ST354Q06JA	FAMSUP	During COVID closures, agree/disagree: I fell behind in my school work.	Family support (WLE)
0.000000e+00	1.000000000	ST354Q06JA	DISCLIM	During COVID closures, agree/disagree: I fell behind in my school work.	Disciplinary climate in mathematics (WLE)
0.000000e+00	1.000000000	ST354Q06JA	TEACHSUP	During COVID closures, agree/disagree: I fell behind in my school work.	Mathematics Teacher Support (WLE)
0.000000e+00	1.000000000	ST354Q06JA	PROBSELF	During COVID closures, agree/disagree: I fell behind in my school work.	Problems with self-directed learning (WLE)
0.000000e+00	1.000000000	ST354Q06JA	SDLEFF	During COVID closures, agree/disagree: I fell behind in my school work.	Self-directed learning self-efficacy (WLE)
0.000000e+00	1.000000000	ST354Q06JA	ACCESSFA	During COVID closures, agree/disagree: I fell behind in my school work.	Access to money and financial products, financial activities (WLE)
0.000000e+00	1.000000000	ST354Q06JA	ICTINFO	During COVID closures, agree/disagree: I fell behind in my school work.	Students’ practices regarding online information (WLE)
0.000000e+00	1.000000000	ST354Q06JA	PV6MCCR	During COVID closures, agree/disagree: I fell behind in my school work.	Plausible Value 6 in Content Subscale of Mathematics - Change and Relationships
0.000000e+00	1.000000000	ST354Q06JA	PV10MPRE	During COVID closures, agree/disagree: I fell behind in my school work.	Plausible Value 10 in Process Subscale of Mathematics - Reasoning
0.000000e+00	1.000000000	ST354Q07JA	ST354Q08JA	During COVID closures, agree/disagree: I improved my skills in using digital devices for learning purposes.	During COVID closures, agree/disagree: My teachers were well prepared to provide instruction remotely.
0.000000e+00	1.000000000	ST354Q07JA	ST354Q09JA	During COVID closures, agree/disagree: I improved my skills in using digital devices for learning purposes.	During COVID closures, agree/disagree: I was well prepared to learn on my own.
0.000000e+00	1.000000000	ST354Q07JA	ST354Q10JA	During COVID closures, agree/disagree: I improved my skills in using digital devices for learning purposes.	During COVID closures, agree/disagree: I missed sports and other physical activities organised by my school.
0.000000e+00	1.000000000	ST354Q07JA	IMMIG	During COVID closures, agree/disagree: I improved my skills in using digital devices for learning purposes.	Index on immigrant background (OECD definition)
0.000000e+00	1.000000000	ST354Q07JA	SCHRISK	During COVID closures, agree/disagree: I improved my skills in using digital devices for learning purposes.	School safety risks (WLE)
0.000000e+00	1.000000000	ST354Q07JA	GROSAGR	During COVID closures, agree/disagree: I improved my skills in using digital devices for learning purposes.	Growth Mindset (WLE)
0.000000e+00	1.000000000	ST354Q07JA	FAMCON	During COVID closures, agree/disagree: I improved my skills in using digital devices for learning purposes.	Subjective familiarity with mathematics concepts (WLE)
0.000000e+00	1.000000000	ST354Q07JA	LEARRES	During COVID closures, agree/disagree: I improved my skills in using digital devices for learning purposes.	Types of learning resources used while school was closed (WLE)
0.000000e+00	1.000000000	ST354Q07JA	FEELLAH	During COVID closures, agree/disagree: I improved my skills in using digital devices for learning purposes.	Feelings about learning at home (WLE)
0.000000e+00	1.000000000	ST354Q07JA	SDLEFF	During COVID closures, agree/disagree: I improved my skills in using digital devices for learning purposes.	Self-directed learning self-efficacy (WLE)
0.000000e+00	1.000000000	ST354Q08JA	ST354Q09JA	During COVID closures, agree/disagree: My teachers were well prepared to provide instruction remotely.	During COVID closures, agree/disagree: I was well prepared to learn on my own.
0.000000e+00	1.000000000	ST354Q08JA	IMMIG	During COVID closures, agree/disagree: My teachers were well prepared to provide instruction remotely.	Index on immigrant background (OECD definition)
0.000000e+00	1.000000000	ST354Q08JA	REPEAT	During COVID closures, agree/disagree: My teachers were well prepared to provide instruction remotely.	Grade repetition
0.000000e+00	1.000000000	ST354Q08JA	SKIPPING	During COVID closures, agree/disagree: My teachers were well prepared to provide instruction remotely.	Skipping classes or days of school
0.000000e+00	1.000000000	ST354Q08JA	STUDYHMW	During COVID closures, agree/disagree: My teachers were well prepared to provide instruction remotely.	Studying for school or homework before or after school
0.000000e+00	1.000000000	ST354Q08JA	SISCO	During COVID closures, agree/disagree: My teachers were well prepared to provide instruction remotely.	Clear idea about future job
0.000000e+00	1.000000000	ST354Q08JA	RELATST	During COVID closures, agree/disagree: My teachers were well prepared to provide instruction remotely.	Quality of student-teacher relationships (WLE)
0.000000e+00	1.000000000	ST354Q08JA	INFOSEEK	During COVID closures, agree/disagree: My teachers were well prepared to provide instruction remotely.	Information seeking about future careers (WLE)
0.000000e+00	1.000000000	ST354Q08JA	LEARRES	During COVID closures, agree/disagree: My teachers were well prepared to provide instruction remotely.	Types of learning resources used while school was closed (WLE)
0.000000e+00	1.000000000	ST354Q08JA	FEELLAH	During COVID closures, agree/disagree: My teachers were well prepared to provide instruction remotely.	Feelings about learning at home (WLE)
0.000000e+00	1.000000000	ST354Q08JA	SDLEFF	During COVID closures, agree/disagree: My teachers were well prepared to provide instruction remotely.	Self-directed learning self-efficacy (WLE)
0.000000e+00	1.000000000	ST354Q08JA	FLSCHOOL	During COVID closures, agree/disagree: My teachers were well prepared to provide instruction remotely.	Financial education in school lessons (WLE)
0.000000e+00	1.000000000	ST354Q08JA	ICTQUAL	During COVID closures, agree/disagree: My teachers were well prepared to provide instruction remotely.	Quality of access to ICT (WLE)
0.000000e+00	1.000000000	ST354Q09JA	EXPECEDU	During COVID closures, agree/disagree: I was well prepared to learn on my own.	Highest expected educational level
0.000000e+00	1.000000000	ST354Q09JA	SCHRISK	During COVID closures, agree/disagree: I was well prepared to learn on my own.	School safety risks (WLE)
0.000000e+00	1.000000000	ST354Q09JA	MATHEF21	During COVID closures, agree/disagree: I was well prepared to learn on my own.	Mathematics self-efficacy: mathematical reasoning and 21st century skills (WLE)
0.000000e+00	1.000000000	ST354Q09JA	FEELLAH	During COVID closures, agree/disagree: I was well prepared to learn on my own.	Feelings about learning at home (WLE)
0.000000e+00	1.000000000	ST354Q09JA	SDLEFF	During COVID closures, agree/disagree: I was well prepared to learn on my own.	Self-directed learning self-efficacy (WLE)
0.000000e+00	1.000000000	ST354Q09JA	PV10MPFS	During COVID closures, agree/disagree: I was well prepared to learn on my own.	Plausible Value 10 in Process Subscale of Mathematics - Formulating Situations Mathematically
0.000000e+00	1.000000000	ST354Q10JA	REPEAT	During COVID closures, agree/disagree: I missed sports and other physical activities organised by my school.	Grade repetition
0.000000e+00	1.000000000	ST354Q10JA	MISSSC	During COVID closures, agree/disagree: I missed sports and other physical activities organised by my school.	Missing school for more than 3 months
0.000000e+00	1.000000000	ST354Q10JA	SKIPPING	During COVID closures, agree/disagree: I missed sports and other physical activities organised by my school.	Skipping classes or days of school
0.000000e+00	1.000000000	ST354Q10JA	EXERPRAC	During COVID closures, agree/disagree: I missed sports and other physical activities organised by my school.	Exercise or practice a sport before or after school
0.000000e+00	1.000000000	ST354Q10JA	EXPECEDU	During COVID closures, agree/disagree: I missed sports and other physical activities organised by my school.	Highest expected educational level
0.000000e+00	1.000000000	ST354Q10JA	MATHMOT	During COVID closures, agree/disagree: I missed sports and other physical activities organised by my school.	Motivation to do well in mathematics
0.000000e+00	1.000000000	ST354Q10JA	BELONG	During COVID closures, agree/disagree: I missed sports and other physical activities organised by my school.	Sense of belonging (WLE)
0.000000e+00	1.000000000	ST354Q10JA	BULLIED	During COVID closures, agree/disagree: I missed sports and other physical activities organised by my school.	Being bullied (WLE)
0.000000e+00	1.000000000	ST354Q10JA	SCHRISK	During COVID closures, agree/disagree: I missed sports and other physical activities organised by my school.	School safety risks (WLE)
0.000000e+00	1.000000000	ST354Q10JA	FEELSAFE	During COVID closures, agree/disagree: I missed sports and other physical activities organised by my school.	Feeling safe (WLE)
0.000000e+00	1.000000000	ST354Q10JA	INFOSEEK	During COVID closures, agree/disagree: I missed sports and other physical activities organised by my school.	Information seeking about future careers (WLE)
0.000000e+00	1.000000000	ST354Q10JA	DISCLIM	During COVID closures, agree/disagree: I missed sports and other physical activities organised by my school.	Disciplinary climate in mathematics (WLE)
0.000000e+00	1.000000000	ST354Q10JA	FAMCON	During COVID closures, agree/disagree: I missed sports and other physical activities organised by my school.	Subjective familiarity with mathematics concepts (WLE)
0.000000e+00	1.000000000	ST354Q10JA	ACCESSFA	During COVID closures, agree/disagree: I missed sports and other physical activities organised by my school.	Access to money and financial products, financial activities (WLE)
0.000000e+00	1.000000000	ST354Q10JA	FRINFLFM	During COVID closures, agree/disagree: I missed sports and other physical activities organised by my school.	Friends’ influence on financial matters (WLE)
0.000000e+00	1.000000000	ST354Q10JA	ICTAVHOM	During COVID closures, agree/disagree: I missed sports and other physical activities organised by my school.	Availability and Usage of ICT at Home
0.000000e+00	1.000000000	ST354Q10JA	ICTOUT	During COVID closures, agree/disagree: I missed sports and other physical activities organised by my school.	Use of ICT for school activities outside of the classroom (WLE)
0.000000e+00	1.000000000	ST354Q10JA	ICTREG	During COVID closures, agree/disagree: I missed sports and other physical activities organised by my school.	Views of regulated ICT use in school (WLE)
0.000000e+00	1.000000000	AGE	IMMIG	Students' age	Index on immigrant background (OECD definition)
0.000000e+00	1.000000000	AGE	REPEAT	Students' age	Grade repetition
0.000000e+00	1.000000000	AGE	MISSSC	Students' age	Missing school for more than 3 months
0.000000e+00	1.000000000	AGE	TARDYSD	Students' age	Arriving late for school stricter definition
0.000000e+00	1.000000000	AGE	EXERPRAC	Students' age	Exercise or practice a sport before or after school
0.000000e+00	1.000000000	AGE	WORKPAY	Students' age	Working for pay before or after school
0.000000e+00	1.000000000	AGE	WORKHOME	Students' age	Working in household/take care of family members before or after school
0.000000e+00	1.000000000	AGE	EXPECEDU	Students' age	Highest expected educational level
0.000000e+00	1.000000000	AGE	MATHPREF	Students' age	Preference of Math over other core subjects
0.000000e+00	1.000000000	AGE	FEELSAFE	Students' age	Feeling safe (WLE)
0.000000e+00	1.000000000	AGE	GROSAGR	Students' age	Growth Mindset (WLE)
0.000000e+00	1.000000000	AGE	COGACRCO	Students' age	Cognitive activation in mathematics: Foster reasoning Version B (WLE)
0.000000e+00	1.000000000	AGE	MATHEFF	Students' age	Mathematics self-efficacy: formal and applied mathematics - response options reversed in 2022 (WLE)
0.000000e+00	1.000000000	AGE	MISCED	Students' age	Mother’s level of education (ISCED)
0.000000e+00	1.000000000	AGE	ACCESSFA	Students' age	Access to money and financial products, financial activities (WLE)
0.000000e+00	1.000000000	AGE	ATTCONFM	Students' age	Attitudes towards and confidence about financial matters (WLE)
0.000000e+00	1.000000000	AGE	PV5MCCR	Students' age	Plausible Value 5 in Content Subscale of Mathematics - Change and Relationships
0.000000e+00	1.000000000	AGE	PV6MCCR	Students' age	Plausible Value 6 in Content Subscale of Mathematics - Change and Relationships
0.000000e+00	1.000000000	AGE	PV5MCQN	Students' age	Plausible Value 5 in Content Subscale of Mathematics - Quantity
0.000000e+00	1.000000000	AGE	PV9MCQN	Students' age	Plausible Value 9 in Content Subscale of Mathematics - Quantity
0.000000e+00	1.000000000	AGE	PV5MCSS	Students' age	Plausible Value 5 in Content Subscale of Mathematics - Space and Shape
0.000000e+00	1.000000000	AGE	PV6MCSS	Students' age	Plausible Value 6 in Content Subscale of Mathematics - Space and Shape
0.000000e+00	1.000000000	AGE	PV7MCSS	Students' age	Plausible Value 7 in Content Subscale of Mathematics - Space and Shape
0.000000e+00	1.000000000	AGE	PV9MCSS	Students' age	Plausible Value 9 in Content Subscale of Mathematics - Space and Shape
0.000000e+00	1.000000000	AGE	PV10MCSS	Students' age	Plausible Value 10 in Content Subscale of Mathematics - Space and Shape
0.000000e+00	1.000000000	AGE	PV2MCUD	Students' age	Plausible Value 2 in Content Subscale of Mathematics - Uncertainty and Data
0.000000e+00	1.000000000	AGE	PV3MCUD	Students' age	Plausible Value 3 in Content Subscale of Mathematics - Uncertainty and Data
0.000000e+00	1.000000000	AGE	PV6MCUD	Students' age	Plausible Value 6 in Content Subscale of Mathematics - Uncertainty and Data
0.000000e+00	1.000000000	AGE	PV7MCUD	Students' age	Plausible Value 7 in Content Subscale of Mathematics - Uncertainty and Data
0.000000e+00	1.000000000	AGE	PV2MPEM	Students' age	Plausible Value 2 in Process Subscale of Mathematics - Employing Mathematical Concepts, Facts, and Procedures
0.000000e+00	1.000000000	AGE	PV3MPEM	Students' age	Plausible Value 3 in Process Subscale of Mathematics - Employing Mathematical Concepts, Facts, and Procedures
0.000000e+00	1.000000000	AGE	PV7MPEM	Students' age	Plausible Value 7 in Process Subscale of Mathematics - Employing Mathematical Concepts, Facts, and Procedures
0.000000e+00	1.000000000	AGE	PV1MPFS	Students' age	Plausible Value 1 in Process Subscale of Mathematics - Formulating Situations Mathematically
0.000000e+00	1.000000000	AGE	PV2MPFS	Students' age	Plausible Value 2 in Process Subscale of Mathematics - Formulating Situations Mathematically
0.000000e+00	1.000000000	AGE	PV4MPFS	Students' age	Plausible Value 4 in Process Subscale of Mathematics - Formulating Situations Mathematically
0.000000e+00	1.000000000	AGE	PV5MPFS	Students' age	Plausible Value 5 in Process Subscale of Mathematics - Formulating Situations Mathematically
0.000000e+00	1.000000000	AGE	PV6MPFS	Students' age	Plausible Value 6 in Process Subscale of Mathematics - Formulating Situations Mathematically
0.000000e+00	1.000000000	AGE	PV7MPFS	Students' age	Plausible Value 7 in Process Subscale of Mathematics - Formulating Situations Mathematically
0.000000e+00	1.000000000	AGE	PV2MPIN	Students' age	Plausible Value 2 in Process Subscale of Mathematics - Interpreting, Applying, and Evaluating Mathematical Outcomes
0.000000e+00	1.000000000	AGE	PV5MPIN	Students' age	Plausible Value 5 in Process Subscale of Mathematics - Interpreting, Applying, and Evaluating Mathematical Outcomes
0.000000e+00	1.000000000	AGE	PV6MPIN	Students' age	Plausible Value 6 in Process Subscale of Mathematics - Interpreting, Applying, and Evaluating Mathematical Outcomes
0.000000e+00	1.000000000	AGE	PV7MPIN	Students' age	Plausible Value 7 in Process Subscale of Mathematics - Interpreting, Applying, and Evaluating Mathematical Outcomes
0.000000e+00	1.000000000	AGE	PV2MPRE	Students' age	Plausible Value 2 in Process Subscale of Mathematics - Reasoning
0.000000e+00	1.000000000	AGE	PV7MPRE	Students' age	Plausible Value 7 in Process Subscale of Mathematics - Reasoning
0.000000e+00	1.000000000	AGE	PV8MPRE	Students' age	Plausible Value 8 in Process Subscale of Mathematics - Reasoning
0.000000e+00	1.000000000	IMMIG	SKIPPING	Index on immigrant background (OECD definition)	Skipping classes or days of school
0.000000e+00	1.000000000	IMMIG	STUDYHMW	Index on immigrant background (OECD definition)	Studying for school or homework before or after school
0.000000e+00	1.000000000	IMMIG	WORKPAY	Index on immigrant background (OECD definition)	Working for pay before or after school
0.000000e+00	1.000000000	IMMIG	EXPECEDU	Index on immigrant background (OECD definition)	Highest expected educational level
0.000000e+00	1.000000000	IMMIG	MATHPREF	Index on immigrant background (OECD definition)	Preference of Math over other core subjects
0.000000e+00	1.000000000	IMMIG	MATHEASE	Index on immigrant background (OECD definition)	Perception of Mathematics as easier than other subjects
0.000000e+00	1.000000000	IMMIG	DURECEC	Index on immigrant background (OECD definition)	Duration in early childhood education and care
0.000000e+00	1.000000000	IMMIG	SISCO	Index on immigrant background (OECD definition)	Clear idea about future job
0.000000e+00	1.000000000	IMMIG	BULLIED	Index on immigrant background (OECD definition)	Being bullied (WLE)
0.000000e+00	1.000000000	IMMIG	SCHRISK	Index on immigrant background (OECD definition)	School safety risks (WLE)
0.000000e+00	1.000000000	IMMIG	FEELSAFE	Index on immigrant background (OECD definition)	Feeling safe (WLE)
0.000000e+00	1.000000000	IMMIG	GROSAGR	Index on immigrant background (OECD definition)	Growth Mindset (WLE)
0.000000e+00	1.000000000	IMMIG	INFOSEEK	Index on immigrant background (OECD definition)	Information seeking about future careers (WLE)
0.000000e+00	1.000000000	IMMIG	FAMSUP	Index on immigrant background (OECD definition)	Family support (WLE)
0.000000e+00	1.000000000	IMMIG	DISCLIM	Index on immigrant background (OECD definition)	Disciplinary climate in mathematics (WLE)
0.000000e+00	1.000000000	IMMIG	MATHEF21	Index on immigrant background (OECD definition)	Mathematics self-efficacy: mathematical reasoning and 21st century skills (WLE)
0.000000e+00	1.000000000	IMMIG	MATHPERS	Index on immigrant background (OECD definition)	Effort and Persistence in Mathematics (WLE)
0.000000e+00	1.000000000	IMMIG	MISCED	Index on immigrant background (OECD definition)	Mother’s level of education (ISCED)
0.000000e+00	1.000000000	IMMIG	HISCED	Index on immigrant background (OECD definition)	Highest level of education of parents (ISCED)
0.000000e+00	1.000000000	IMMIG	PAREDINT	Index on immigrant background (OECD definition)	Index highest parental education (international years of schooling scale)
0.000000e+00	1.000000000	IMMIG	HISEI	Index on immigrant background (OECD definition)	Highest parental occupational status (ISEI) based on 4-digit human coded ISCO
0.000000e+00	1.000000000	IMMIG	HOMEPOS	Index on immigrant background (OECD definition)	Home possessions (WLE)
0.000000e+00	1.000000000	IMMIG	ESCS	Index on immigrant background (OECD definition)	Index of economic, social and cultural status.
0.000000e+00	1.000000000	IMMIG	FLSCHOOL	Index on immigrant background (OECD definition)	Financial education in school lessons (WLE)
0.000000e+00	1.000000000	IMMIG	FLFAMILY	Index on immigrant background (OECD definition)	Parental involvement in matters of FL (WLE)
0.000000e+00	1.000000000	IMMIG	ACCESSFP	Index on immigrant background (OECD definition)	Access to money and financial products, sources of money (WLE)
0.000000e+00	1.000000000	IMMIG	FLCONFIN	Index on immigrant background (OECD definition)	Confidence about financial matters (WLE)
0.000000e+00	1.000000000	IMMIG	FLCONICT	Index on immigrant background (OECD definition)	Confidence about financial matters using digital devices (WLE)
0.000000e+00	1.000000000	IMMIG	ACCESSFA	Index on immigrant background (OECD definition)	Access to money and financial products, financial activities (WLE)
0.000000e+00	1.000000000	IMMIG	FRINFLFM	Index on immigrant background (OECD definition)	Friends’ influence on financial matters (WLE)
0.000000e+00	1.000000000	IMMIG	ICTSCH	Index on immigrant background (OECD definition)	ICT availability at school (WLE)
0.000000e+00	1.000000000	IMMIG	ICTAVSCH	Index on immigrant background (OECD definition)	Availability and Usage of ICT at School
0.000000e+00	1.000000000	IMMIG	ICTHOME	Index on immigrant background (OECD definition)	ICT availability outside of school (WLE)
0.000000e+00	1.000000000	IMMIG	ICTAVHOM	Index on immigrant background (OECD definition)	Availability and Usage of ICT at Home
0.000000e+00	1.000000000	IMMIG	ICTOUT	Index on immigrant background (OECD definition)	Use of ICT for school activities outside of the classroom (WLE)
0.000000e+00	1.000000000	IMMIG	ICTREG	Index on immigrant background (OECD definition)	Views of regulated ICT use in school (WLE)
0.000000e+00	1.000000000	IMMIG	ICTINFO	Index on immigrant background (OECD definition)	Students’ practices regarding online information (WLE)
0.000000e+00	1.000000000	IMMIG	ICTEFFIC	Index on immigrant background (OECD definition)	Self-efficacy in digital competencies (WLE)
0.000000e+00	1.000000000	IMMIG	PV8MATH	Index on immigrant background (OECD definition)	Plausible Value 8 in Mathematics
0.000000e+00	1.000000000	IMMIG	PV10MATH	Index on immigrant background (OECD definition)	Plausible Value 10 in Mathematics
0.000000e+00	1.000000000	IMMIG	PV9READ	Index on immigrant background (OECD definition)	Plausible Value 9 in Reading
0.000000e+00	1.000000000	IMMIG	PV7SCIE	Index on immigrant background (OECD definition)	Plausible Value 7 in Science
0.000000e+00	1.000000000	IMMIG	PV10SCIE	Index on immigrant background (OECD definition)	Plausible Value 10 in Science
0.000000e+00	1.000000000	IMMIG	PV1MCCR	Index on immigrant background (OECD definition)	Plausible Value 1 in Content Subscale of Mathematics - Change and Relationships
0.000000e+00	1.000000000	IMMIG	PV6MCCR	Index on immigrant background (OECD definition)	Plausible Value 6 in Content Subscale of Mathematics - Change and Relationships
0.000000e+00	1.000000000	IMMIG	PV10MCCR	Index on immigrant background (OECD definition)	Plausible Value 10 in Content Subscale of Mathematics - Change and Relationships
0.000000e+00	1.000000000	IMMIG	PV8MCQN	Index on immigrant background (OECD definition)	Plausible Value 8 in Content Subscale of Mathematics - Quantity
0.000000e+00	1.000000000	IMMIG	PV9MCQN	Index on immigrant background (OECD definition)	Plausible Value 9 in Content Subscale of Mathematics - Quantity
0.000000e+00	1.000000000	IMMIG	PV1MCSS	Index on immigrant background (OECD definition)	Plausible Value 1 in Content Subscale of Mathematics - Space and Shape
0.000000e+00	1.000000000	IMMIG	PV2MCSS	Index on immigrant background (OECD definition)	Plausible Value 2 in Content Subscale of Mathematics - Space and Shape
0.000000e+00	1.000000000	IMMIG	PV4MCSS	Index on immigrant background (OECD definition)	Plausible Value 4 in Content Subscale of Mathematics - Space and Shape
0.000000e+00	1.000000000	IMMIG	PV9MCSS	Index on immigrant background (OECD definition)	Plausible Value 9 in Content Subscale of Mathematics - Space and Shape
0.000000e+00	1.000000000	IMMIG	PV1MCUD	Index on immigrant background (OECD definition)	Plausible Value 1 in Content Subscale of Mathematics - Uncertainty and Data
0.000000e+00	1.000000000	IMMIG	PV4MCUD	Index on immigrant background (OECD definition)	Plausible Value 4 in Content Subscale of Mathematics - Uncertainty and Data
0.000000e+00	1.000000000	IMMIG	PV7MCUD	Index on immigrant background (OECD definition)	Plausible Value 7 in Content Subscale of Mathematics - Uncertainty and Data
0.000000e+00	1.000000000	IMMIG	PV10MCUD	Index on immigrant background (OECD definition)	Plausible Value 10 in Content Subscale of Mathematics - Uncertainty and Data
0.000000e+00	1.000000000	IMMIG	PV1MPEM	Index on immigrant background (OECD definition)	Plausible Value 1 in Process Subscale of Mathematics - Employing Mathematical Concepts, Facts, and Procedures
0.000000e+00	1.000000000	IMMIG	PV6MPEM	Index on immigrant background (OECD definition)	Plausible Value 6 in Process Subscale of Mathematics - Employing Mathematical Concepts, Facts, and Procedures
0.000000e+00	1.000000000	IMMIG	PV10MPEM	Index on immigrant background (OECD definition)	Plausible Value 10 in Process Subscale of Mathematics - Employing Mathematical Concepts, Facts, and Procedures
0.000000e+00	1.000000000	IMMIG	PV2MPFS	Index on immigrant background (OECD definition)	Plausible Value 2 in Process Subscale of Mathematics - Formulating Situations Mathematically
0.000000e+00	1.000000000	IMMIG	PV6MPFS	Index on immigrant background (OECD definition)	Plausible Value 6 in Process Subscale of Mathematics - Formulating Situations Mathematically
0.000000e+00	1.000000000	IMMIG	PV7MPFS	Index on immigrant background (OECD definition)	Plausible Value 7 in Process Subscale of Mathematics - Formulating Situations Mathematically
0.000000e+00	1.000000000	IMMIG	PV8MPFS	Index on immigrant background (OECD definition)	Plausible Value 8 in Process Subscale of Mathematics - Formulating Situations Mathematically
0.000000e+00	1.000000000	IMMIG	PV9MPFS	Index on immigrant background (OECD definition)	Plausible Value 9 in Process Subscale of Mathematics - Formulating Situations Mathematically
0.000000e+00	1.000000000	IMMIG	PV10MPFS	Index on immigrant background (OECD definition)	Plausible Value 10 in Process Subscale of Mathematics - Formulating Situations Mathematically
0.000000e+00	1.000000000	IMMIG	PV6MPRE	Index on immigrant background (OECD definition)	Plausible Value 6 in Process Subscale of Mathematics - Reasoning
0.000000e+00	1.000000000	REPEAT	MISSSC	Grade repetition	Missing school for more than 3 months
0.000000e+00	1.000000000	REPEAT	WORKPAY	Grade repetition	Working for pay before or after school
0.000000e+00	1.000000000	REPEAT	WORKHOME	Grade repetition	Working in household/take care of family members before or after school
0.000000e+00	1.000000000	REPEAT	DURECEC	Grade repetition	Duration in early childhood education and care
0.000000e+00	1.000000000	REPEAT	SISCO	Grade repetition	Clear idea about future job
0.000000e+00	1.000000000	REPEAT	BELONG	Grade repetition	Sense of belonging (WLE)
0.000000e+00	1.000000000	REPEAT	BULLIED	Grade repetition	Being bullied (WLE)
0.000000e+00	1.000000000	REPEAT	SCHRISK	Grade repetition	School safety risks (WLE)
0.000000e+00	1.000000000	REPEAT	FEELSAFE	Grade repetition	Feeling safe (WLE)
0.000000e+00	1.000000000	REPEAT	GROSAGR	Grade repetition	Growth Mindset (WLE)
0.000000e+00	1.000000000	REPEAT	EXPO21ST	Grade repetition	Exposure to Mathematical Reasoning and 21st century mathematics tasks (WLE)
0.000000e+00	1.000000000	REPEAT	ANXMAT	Grade repetition	Mathematics Anxiety (WLE)
0.000000e+00	1.000000000	REPEAT	HISCED	Grade repetition	Highest level of education of parents (ISCED)
0.000000e+00	1.000000000	REPEAT	HOMEPOS	Grade repetition	Home possessions (WLE)
0.000000e+00	1.000000000	REPEAT	FLSCHOOL	Grade repetition	Financial education in school lessons (WLE)
0.000000e+00	1.000000000	REPEAT	ATTCONFM	Grade repetition	Attitudes towards and confidence about financial matters (WLE)
0.000000e+00	1.000000000	REPEAT	ICTHOME	Grade repetition	ICT availability outside of school (WLE)
0.000000e+00	1.000000000	REPEAT	ICTAVHOM	Grade repetition	Availability and Usage of ICT at Home
0.000000e+00	1.000000000	REPEAT	ICTSUBJ	Grade repetition	Subject-related ICT Use During Lessons (WLE)
0.000000e+00	1.000000000	REPEAT	ICTOUT	Grade repetition	Use of ICT for school activities outside of the classroom (WLE)
0.000000e+00	1.000000000	REPEAT	ICTINFO	Grade repetition	Students’ practices regarding online information (WLE)
0.000000e+00	1.000000000	REPEAT	ICTEFFIC	Grade repetition	Self-efficacy in digital competencies (WLE)
0.000000e+00	1.000000000	REPEAT	PV1MATH	Grade repetition	Plausible Value 1 in Mathematics
0.000000e+00	1.000000000	REPEAT	PV9MATH	Grade repetition	Plausible Value 9 in Mathematics
0.000000e+00	1.000000000	REPEAT	PV7READ	Grade repetition	Plausible Value 7 in Reading
0.000000e+00	1.000000000	REPEAT	PV9SCIE	Grade repetition	Plausible Value 9 in Science
0.000000e+00	1.000000000	REPEAT	PV1MCCR	Grade repetition	Plausible Value 1 in Content Subscale of Mathematics - Change and Relationships
0.000000e+00	1.000000000	REPEAT	PV6MCCR	Grade repetition	Plausible Value 6 in Content Subscale of Mathematics - Change and Relationships
0.000000e+00	1.000000000	REPEAT	PV8MCQN	Grade repetition	Plausible Value 8 in Content Subscale of Mathematics - Quantity
0.000000e+00	1.000000000	REPEAT	PV10MCQN	Grade repetition	Plausible Value 10 in Content Subscale of Mathematics - Quantity
0.000000e+00	1.000000000	REPEAT	PV6MCSS	Grade repetition	Plausible Value 6 in Content Subscale of Mathematics - Space and Shape
0.000000e+00	1.000000000	REPEAT	PV8MCSS	Grade repetition	Plausible Value 8 in Content Subscale of Mathematics - Space and Shape
0.000000e+00	1.000000000	REPEAT	PV1MCUD	Grade repetition	Plausible Value 1 in Content Subscale of Mathematics - Uncertainty and Data
0.000000e+00	1.000000000	REPEAT	PV2MCUD	Grade repetition	Plausible Value 2 in Content Subscale of Mathematics - Uncertainty and Data
0.000000e+00	1.000000000	REPEAT	PV9MPEM	Grade repetition	Plausible Value 9 in Process Subscale of Mathematics - Employing Mathematical Concepts, Facts, and Procedures
0.000000e+00	1.000000000	REPEAT	PV7MPFS	Grade repetition	Plausible Value 7 in Process Subscale of Mathematics - Formulating Situations Mathematically
0.000000e+00	1.000000000	REPEAT	PV7MPIN	Grade repetition	Plausible Value 7 in Process Subscale of Mathematics - Interpreting, Applying, and Evaluating Mathematical Outcomes
0.000000e+00	1.000000000	REPEAT	PV8MPIN	Grade repetition	Plausible Value 8 in Process Subscale of Mathematics - Interpreting, Applying, and Evaluating Mathematical Outcomes
0.000000e+00	1.000000000	REPEAT	PV10MPIN	Grade repetition	Plausible Value 10 in Process Subscale of Mathematics - Interpreting, Applying, and Evaluating Mathematical Outcomes
0.000000e+00	1.000000000	REPEAT	PV1MPRE	Grade repetition	Plausible Value 1 in Process Subscale of Mathematics - Reasoning
0.000000e+00	1.000000000	REPEAT	PV7MPRE	Grade repetition	Plausible Value 7 in Process Subscale of Mathematics - Reasoning
0.000000e+00	1.000000000	REPEAT	PV9MPRE	Grade repetition	Plausible Value 9 in Process Subscale of Mathematics - Reasoning
0.000000e+00	1.000000000	MISSSC	TARDYSD	Missing school for more than 3 months	Arriving late for school stricter definition
0.000000e+00	1.000000000	MISSSC	STUDYHMW	Missing school for more than 3 months	Studying for school or homework before or after school
0.000000e+00	1.000000000	MISSSC	MATHMOT	Missing school for more than 3 months	Motivation to do well in mathematics
0.000000e+00	1.000000000	MISSSC	BELONG	Missing school for more than 3 months	Sense of belonging (WLE)
0.000000e+00	1.000000000	MISSSC	BULLIED	Missing school for more than 3 months	Being bullied (WLE)
0.000000e+00	1.000000000	MISSSC	FEELSAFE	Missing school for more than 3 months	Feeling safe (WLE)
0.000000e+00	1.000000000	MISSSC	INFOSEEK	Missing school for more than 3 months	Information seeking about future careers (WLE)
0.000000e+00	1.000000000	MISSSC	FAMSUP	Missing school for more than 3 months	Family support (WLE)
0.000000e+00	1.000000000	MISSSC	DISCLIM	Missing school for more than 3 months	Disciplinary climate in mathematics (WLE)
0.000000e+00	1.000000000	MISSSC	EXPOFA	Missing school for more than 3 months	Exposure to Formal and Applied Mathematics Tasks (WLE)
0.000000e+00	1.000000000	MISSSC	MATHEF21	Missing school for more than 3 months	Mathematics self-efficacy: mathematical reasoning and 21st century skills (WLE)
0.000000e+00	1.000000000	MISSSC	MATHPERS	Missing school for more than 3 months	Effort and Persistence in Mathematics (WLE)
0.000000e+00	1.000000000	MISSSC	HISEI	Missing school for more than 3 months	Highest parental occupational status (ISEI) based on 4-digit human coded ISCO
0.000000e+00	1.000000000	MISSSC	HOMEPOS	Missing school for more than 3 months	Home possessions (WLE)
0.000000e+00	1.000000000	MISSSC	ESCS	Missing school for more than 3 months	Index of economic, social and cultural status.
0.000000e+00	1.000000000	MISSSC	FLMULTSB	Missing school for more than 3 months	Financial education in school lessons, multiple subjects (WLE)
0.000000e+00	1.000000000	MISSSC	FLCONICT	Missing school for more than 3 months	Confidence about financial matters using digital devices (WLE)
0.000000e+00	1.000000000	MISSSC	ACCESSFA	Missing school for more than 3 months	Access to money and financial products, financial activities (WLE)
0.000000e+00	1.000000000	MISSSC	ICTAVSCH	Missing school for more than 3 months	Availability and Usage of ICT at School
0.000000e+00	1.000000000	MISSSC	ICTAVHOM	Missing school for more than 3 months	Availability and Usage of ICT at Home
0.000000e+00	1.000000000	MISSSC	ICTREG	Missing school for more than 3 months	Views of regulated ICT use in school (WLE)
0.000000e+00	1.000000000	MISSSC	ICTINFO	Missing school for more than 3 months	Students’ practices regarding online information (WLE)
0.000000e+00	1.000000000	MISSSC	PV2MATH	Missing school for more than 3 months	Plausible Value 2 in Mathematics
0.000000e+00	1.000000000	MISSSC	PV3READ	Missing school for more than 3 months	Plausible Value 3 in Reading
0.000000e+00	1.000000000	MISSSC	PV5READ	Missing school for more than 3 months	Plausible Value 5 in Reading
0.000000e+00	1.000000000	MISSSC	PV6READ	Missing school for more than 3 months	Plausible Value 6 in Reading
0.000000e+00	1.000000000	MISSSC	PV9READ	Missing school for more than 3 months	Plausible Value 9 in Reading
0.000000e+00	1.000000000	MISSSC	PV4SCIE	Missing school for more than 3 months	Plausible Value 4 in Science
0.000000e+00	1.000000000	MISSSC	PV9SCIE	Missing school for more than 3 months	Plausible Value 9 in Science
0.000000e+00	1.000000000	MISSSC	PV8MCCR	Missing school for more than 3 months	Plausible Value 8 in Content Subscale of Mathematics - Change and Relationships
0.000000e+00	1.000000000	MISSSC	PV9MCCR	Missing school for more than 3 months	Plausible Value 9 in Content Subscale of Mathematics - Change and Relationships
0.000000e+00	1.000000000	MISSSC	PV10MCCR	Missing school for more than 3 months	Plausible Value 10 in Content Subscale of Mathematics - Change and Relationships
0.000000e+00	1.000000000	MISSSC	PV1MCQN	Missing school for more than 3 months	Plausible Value 1 in Content Subscale of Mathematics - Quantity
0.000000e+00	1.000000000	MISSSC	PV2MCQN	Missing school for more than 3 months	Plausible Value 2 in Content Subscale of Mathematics - Quantity
0.000000e+00	1.000000000	MISSSC	PV6MCQN	Missing school for more than 3 months	Plausible Value 6 in Content Subscale of Mathematics - Quantity
0.000000e+00	1.000000000	MISSSC	PV7MCQN	Missing school for more than 3 months	Plausible Value 7 in Content Subscale of Mathematics - Quantity
0.000000e+00	1.000000000	MISSSC	PV9MCQN	Missing school for more than 3 months	Plausible Value 9 in Content Subscale of Mathematics - Quantity
0.000000e+00	1.000000000	MISSSC	PV5MCSS	Missing school for more than 3 months	Plausible Value 5 in Content Subscale of Mathematics - Space and Shape
0.000000e+00	1.000000000	MISSSC	PV9MCSS	Missing school for more than 3 months	Plausible Value 9 in Content Subscale of Mathematics - Space and Shape
0.000000e+00	1.000000000	MISSSC	PV3MCUD	Missing school for more than 3 months	Plausible Value 3 in Content Subscale of Mathematics - Uncertainty and Data
0.000000e+00	1.000000000	MISSSC	PV5MCUD	Missing school for more than 3 months	Plausible Value 5 in Content Subscale of Mathematics - Uncertainty and Data
0.000000e+00	1.000000000	MISSSC	PV9MCUD	Missing school for more than 3 months	Plausible Value 9 in Content Subscale of Mathematics - Uncertainty and Data
0.000000e+00	1.000000000	MISSSC	PV5MPEM	Missing school for more than 3 months	Plausible Value 5 in Process Subscale of Mathematics - Employing Mathematical Concepts, Facts, and Procedures
0.000000e+00	1.000000000	MISSSC	PV1MPFS	Missing school for more than 3 months	Plausible Value 1 in Process Subscale of Mathematics - Formulating Situations Mathematically
0.000000e+00	1.000000000	MISSSC	PV2MPFS	Missing school for more than 3 months	Plausible Value 2 in Process Subscale of Mathematics - Formulating Situations Mathematically
0.000000e+00	1.000000000	MISSSC	PV8MPFS	Missing school for more than 3 months	Plausible Value 8 in Process Subscale of Mathematics - Formulating Situations Mathematically
0.000000e+00	1.000000000	MISSSC	PV9MPFS	Missing school for more than 3 months	Plausible Value 9 in Process Subscale of Mathematics - Formulating Situations Mathematically
0.000000e+00	1.000000000	MISSSC	PV10MPFS	Missing school for more than 3 months	Plausible Value 10 in Process Subscale of Mathematics - Formulating Situations Mathematically
0.000000e+00	1.000000000	MISSSC	PV8MPIN	Missing school for more than 3 months	Plausible Value 8 in Process Subscale of Mathematics - Interpreting, Applying, and Evaluating Mathematical Outcomes
0.000000e+00	1.000000000	MISSSC	PV9MPIN	Missing school for more than 3 months	Plausible Value 9 in Process Subscale of Mathematics - Interpreting, Applying, and Evaluating Mathematical Outcomes
0.000000e+00	1.000000000	MISSSC	PV10MPIN	Missing school for more than 3 months	Plausible Value 10 in Process Subscale of Mathematics - Interpreting, Applying, and Evaluating Mathematical Outcomes
0.000000e+00	1.000000000	MISSSC	PV1MPRE	Missing school for more than 3 months	Plausible Value 1 in Process Subscale of Mathematics - Reasoning
0.000000e+00	1.000000000	MISSSC	PV4MPRE	Missing school for more than 3 months	Plausible Value 4 in Process Subscale of Mathematics - Reasoning
0.000000e+00	1.000000000	MISSSC	PV6MPRE	Missing school for more than 3 months	Plausible Value 6 in Process Subscale of Mathematics - Reasoning
0.000000e+00	1.000000000	MISSSC	PV8MPRE	Missing school for more than 3 months	Plausible Value 8 in Process Subscale of Mathematics - Reasoning
0.000000e+00	1.000000000	MISSSC	PV9MPRE	Missing school for more than 3 months	Plausible Value 9 in Process Subscale of Mathematics - Reasoning
0.000000e+00	1.000000000	MISSSC	PV10MPRE	Missing school for more than 3 months	Plausible Value 10 in Process Subscale of Mathematics - Reasoning
0.000000e+00	1.000000000	SKIPPING	TARDYSD	Skipping classes or days of school	Arriving late for school stricter definition
0.000000e+00	1.000000000	SKIPPING	EXERPRAC	Skipping classes or days of school	Exercise or practice a sport before or after school
0.000000e+00	1.000000000	SKIPPING	STUDYHMW	Skipping classes or days of school	Studying for school or homework before or after school
0.000000e+00	1.000000000	SKIPPING	WORKHOME	Skipping classes or days of school	Working in household/take care of family members before or after school
0.000000e+00	1.000000000	SKIPPING	MATHMOT	Skipping classes or days of school	Motivation to do well in mathematics
0.000000e+00	1.000000000	SKIPPING	RELATST	Skipping classes or days of school	Quality of student-teacher relationships (WLE)
0.000000e+00	1.000000000	SKIPPING	BULLIED	Skipping classes or days of school	Being bullied (WLE)
0.000000e+00	1.000000000	SKIPPING	SCHRISK	Skipping classes or days of school	School safety risks (WLE)
0.000000e+00	1.000000000	SKIPPING	INFOSEEK	Skipping classes or days of school	Information seeking about future careers (WLE)
0.000000e+00	1.000000000	SKIPPING	FAMSUP	Skipping classes or days of school	Family support (WLE)
0.000000e+00	1.000000000	SKIPPING	DISCLIM	Skipping classes or days of school	Disciplinary climate in mathematics (WLE)
0.000000e+00	1.000000000	SKIPPING	MATHPERS	Skipping classes or days of school	Effort and Persistence in Mathematics (WLE)
0.000000e+00	1.000000000	SKIPPING	SDLEFF	Skipping classes or days of school	Self-directed learning self-efficacy (WLE)
0.000000e+00	1.000000000	SKIPPING	HISCED	Skipping classes or days of school	Highest level of education of parents (ISCED)
0.000000e+00	1.000000000	SKIPPING	HISEI	Skipping classes or days of school	Highest parental occupational status (ISEI) based on 4-digit human coded ISCO
0.000000e+00	1.000000000	SKIPPING	ICTRES	Skipping classes or days of school	ICT Resources (WLE)
0.000000e+00	1.000000000	SKIPPING	FCFMLRTY	Skipping classes or days of school	Familiarity with concepts of finance
0.000000e+00	1.000000000	SKIPPING	FLMULTSB	Skipping classes or days of school	Financial education in school lessons, multiple subjects (WLE)
0.000000e+00	1.000000000	SKIPPING	ACCESSFA	Skipping classes or days of school	Access to money and financial products, financial activities (WLE)
0.000000e+00	1.000000000	SKIPPING	FRINFLFM	Skipping classes or days of school	Friends’ influence on financial matters (WLE)
0.000000e+00	1.000000000	SKIPPING	ICTHOME	Skipping classes or days of school	ICT availability outside of school (WLE)
0.000000e+00	1.000000000	SKIPPING	ICTAVHOM	Skipping classes or days of school	Availability and Usage of ICT at Home
0.000000e+00	1.000000000	SKIPPING	ICTREG	Skipping classes or days of school	Views of regulated ICT use in school (WLE)
0.000000e+00	1.000000000	SKIPPING	ICTEFFIC	Skipping classes or days of school	Self-efficacy in digital competencies (WLE)
0.000000e+00	1.000000000	SKIPPING	PV8READ	Skipping classes or days of school	Plausible Value 8 in Reading
0.000000e+00	1.000000000	SKIPPING	PV6SCIE	Skipping classes or days of school	Plausible Value 6 in Science
0.000000e+00	1.000000000	SKIPPING	PV2MCCR	Skipping classes or days of school	Plausible Value 2 in Content Subscale of Mathematics - Change and Relationships
0.000000e+00	1.000000000	SKIPPING	PV8MCCR	Skipping classes or days of school	Plausible Value 8 in Content Subscale of Mathematics - Change and Relationships
0.000000e+00	1.000000000	SKIPPING	PV10MCCR	Skipping classes or days of school	Plausible Value 10 in Content Subscale of Mathematics - Change and Relationships
0.000000e+00	1.000000000	SKIPPING	PV9MCQN	Skipping classes or days of school	Plausible Value 9 in Content Subscale of Mathematics - Quantity
0.000000e+00	1.000000000	SKIPPING	PV10MCSS	Skipping classes or days of school	Plausible Value 10 in Content Subscale of Mathematics - Space and Shape
0.000000e+00	1.000000000	SKIPPING	PV5MCUD	Skipping classes or days of school	Plausible Value 5 in Content Subscale of Mathematics - Uncertainty and Data
0.000000e+00	1.000000000	SKIPPING	PV3MPEM	Skipping classes or days of school	Plausible Value 3 in Process Subscale of Mathematics - Employing Mathematical Concepts, Facts, and Procedures
0.000000e+00	1.000000000	SKIPPING	PV4MPEM	Skipping classes or days of school	Plausible Value 4 in Process Subscale of Mathematics - Employing Mathematical Concepts, Facts, and Procedures
0.000000e+00	1.000000000	SKIPPING	PV6MPEM	Skipping classes or days of school	Plausible Value 6 in Process Subscale of Mathematics - Employing Mathematical Concepts, Facts, and Procedures
0.000000e+00	1.000000000	SKIPPING	PV4MPFS	Skipping classes or days of school	Plausible Value 4 in Process Subscale of Mathematics - Formulating Situations Mathematically
0.000000e+00	1.000000000	SKIPPING	PV6MPFS	Skipping classes or days of school	Plausible Value 6 in Process Subscale of Mathematics - Formulating Situations Mathematically
0.000000e+00	1.000000000	SKIPPING	PV7MPFS	Skipping classes or days of school	Plausible Value 7 in Process Subscale of Mathematics - Formulating Situations Mathematically
0.000000e+00	1.000000000	SKIPPING	PV2MPIN	Skipping classes or days of school	Plausible Value 2 in Process Subscale of Mathematics - Interpreting, Applying, and Evaluating Mathematical Outcomes
0.000000e+00	1.000000000	SKIPPING	PV3MPIN	Skipping classes or days of school	Plausible Value 3 in Process Subscale of Mathematics - Interpreting, Applying, and Evaluating Mathematical Outcomes
0.000000e+00	1.000000000	SKIPPING	PV5MPIN	Skipping classes or days of school	Plausible Value 5 in Process Subscale of Mathematics - Interpreting, Applying, and Evaluating Mathematical Outcomes
0.000000e+00	1.000000000	SKIPPING	PV10MPIN	Skipping classes or days of school	Plausible Value 10 in Process Subscale of Mathematics - Interpreting, Applying, and Evaluating Mathematical Outcomes
0.000000e+00	1.000000000	SKIPPING	PV4MPRE	Skipping classes or days of school	Plausible Value 4 in Process Subscale of Mathematics - Reasoning
0.000000e+00	1.000000000	SKIPPING	PV7MPRE	Skipping classes or days of school	Plausible Value 7 in Process Subscale of Mathematics - Reasoning
0.000000e+00	1.000000000	TARDYSD	EXERPRAC	Arriving late for school stricter definition	Exercise or practice a sport before or after school
0.000000e+00	1.000000000	TARDYSD	STUDYHMW	Arriving late for school stricter definition	Studying for school or homework before or after school
0.000000e+00	1.000000000	TARDYSD	WORKHOME	Arriving late for school stricter definition	Working in household/take care of family members before or after school
0.000000e+00	1.000000000	TARDYSD	SISCO	Arriving late for school stricter definition	Clear idea about future job
0.000000e+00	1.000000000	TARDYSD	RELATST	Arriving late for school stricter definition	Quality of student-teacher relationships (WLE)
0.000000e+00	1.000000000	TARDYSD	SCHRISK	Arriving late for school stricter definition	School safety risks (WLE)
0.000000e+00	1.000000000	TARDYSD	GROSAGR	Arriving late for school stricter definition	Growth Mindset (WLE)
0.000000e+00	1.000000000	TARDYSD	INFOSEEK	Arriving late for school stricter definition	Information seeking about future careers (WLE)
0.000000e+00	1.000000000	TARDYSD	FAMSUP	Arriving late for school stricter definition	Family support (WLE)
0.000000e+00	1.000000000	TARDYSD	DISCLIM	Arriving late for school stricter definition	Disciplinary climate in mathematics (WLE)
0.000000e+00	1.000000000	TARDYSD	COGACRCO	Arriving late for school stricter definition	Cognitive activation in mathematics: Foster reasoning Version B (WLE)
0.000000e+00	1.000000000	TARDYSD	EXPO21ST	Arriving late for school stricter definition	Exposure to Mathematical Reasoning and 21st century mathematics tasks (WLE)
0.000000e+00	1.000000000	TARDYSD	MATHPERS	Arriving late for school stricter definition	Effort and Persistence in Mathematics (WLE)
0.000000e+00	1.000000000	TARDYSD	MISCED	Arriving late for school stricter definition	Mother’s level of education (ISCED)
0.000000e+00	1.000000000	TARDYSD	FISCED	Arriving late for school stricter definition	Father’s level of education (ISCED)
0.000000e+00	1.000000000	TARDYSD	HISCED	Arriving late for school stricter definition	Highest level of education of parents (ISCED)
0.000000e+00	1.000000000	TARDYSD	HISEI	Arriving late for school stricter definition	Highest parental occupational status (ISEI) based on 4-digit human coded ISCO
0.000000e+00	1.000000000	TARDYSD	ICTRES	Arriving late for school stricter definition	ICT Resources (WLE)
0.000000e+00	1.000000000	TARDYSD	HOMEPOS	Arriving late for school stricter definition	Home possessions (WLE)
0.000000e+00	1.000000000	TARDYSD	FCFMLRTY	Arriving late for school stricter definition	Familiarity with concepts of finance
0.000000e+00	1.000000000	TARDYSD	ACCESSFP	Arriving late for school stricter definition	Access to money and financial products, sources of money (WLE)
0.000000e+00	1.000000000	TARDYSD	FLCONICT	Arriving late for school stricter definition	Confidence about financial matters using digital devices (WLE)
0.000000e+00	1.000000000	TARDYSD	ACCESSFA	Arriving late for school stricter definition	Access to money and financial products, financial activities (WLE)
0.000000e+00	1.000000000	TARDYSD	ATTCONFM	Arriving late for school stricter definition	Attitudes towards and confidence about financial matters (WLE)
0.000000e+00	1.000000000	TARDYSD	ICTSCH	Arriving late for school stricter definition	ICT availability at school (WLE)
0.000000e+00	1.000000000	TARDYSD	ICTAVSCH	Arriving late for school stricter definition	Availability and Usage of ICT at School
0.000000e+00	1.000000000	TARDYSD	ICTWKDY	Arriving late for school stricter definition	Frequency of ICT activity (weekday) (WLE)
0.000000e+00	1.000000000	TARDYSD	ICTDISTR	Arriving late for school stricter definition	Distress from online content and cyberbullying
0.000000e+00	1.000000000	TARDYSD	ICTEFFIC	Arriving late for school stricter definition	Self-efficacy in digital competencies (WLE)
0.000000e+00	1.000000000	TARDYSD	PV6READ	Arriving late for school stricter definition	Plausible Value 6 in Reading
0.000000e+00	1.000000000	TARDYSD	PV8READ	Arriving late for school stricter definition	Plausible Value 8 in Reading
0.000000e+00	1.000000000	TARDYSD	PV1SCIE	Arriving late for school stricter definition	Plausible Value 1 in Science
0.000000e+00	1.000000000	TARDYSD	PV1MCSS	Arriving late for school stricter definition	Plausible Value 1 in Content Subscale of Mathematics - Space and Shape
0.000000e+00	1.000000000	TARDYSD	PV2MCUD	Arriving late for school stricter definition	Plausible Value 2 in Content Subscale of Mathematics - Uncertainty and Data
0.000000e+00	1.000000000	TARDYSD	PV7MCUD	Arriving late for school stricter definition	Plausible Value 7 in Content Subscale of Mathematics - Uncertainty and Data
0.000000e+00	1.000000000	TARDYSD	PV8MCUD	Arriving late for school stricter definition	Plausible Value 8 in Content Subscale of Mathematics - Uncertainty and Data
0.000000e+00	1.000000000	TARDYSD	PV2MPEM	Arriving late for school stricter definition	Plausible Value 2 in Process Subscale of Mathematics - Employing Mathematical Concepts, Facts, and Procedures
0.000000e+00	1.000000000	TARDYSD	PV1MPFS	Arriving late for school stricter definition	Plausible Value 1 in Process Subscale of Mathematics - Formulating Situations Mathematically
0.000000e+00	1.000000000	TARDYSD	PV8MPFS	Arriving late for school stricter definition	Plausible Value 8 in Process Subscale of Mathematics - Formulating Situations Mathematically
0.000000e+00	1.000000000	TARDYSD	PV3MPIN	Arriving late for school stricter definition	Plausible Value 3 in Process Subscale of Mathematics - Interpreting, Applying, and Evaluating Mathematical Outcomes
0.000000e+00	1.000000000	TARDYSD	PV8MPIN	Arriving late for school stricter definition	Plausible Value 8 in Process Subscale of Mathematics - Interpreting, Applying, and Evaluating Mathematical Outcomes
0.000000e+00	1.000000000	EXERPRAC	STUDYHMW	Exercise or practice a sport before or after school	Studying for school or homework before or after school
0.000000e+00	1.000000000	EXERPRAC	WORKHOME	Exercise or practice a sport before or after school	Working in household/take care of family members before or after school
0.000000e+00	1.000000000	EXERPRAC	EXPECEDU	Exercise or practice a sport before or after school	Highest expected educational level
0.000000e+00	1.000000000	EXERPRAC	MATHPREF	Exercise or practice a sport before or after school	Preference of Math over other core subjects
0.000000e+00	1.000000000	EXERPRAC	MATHMOT	Exercise or practice a sport before or after school	Motivation to do well in mathematics
0.000000e+00	1.000000000	EXERPRAC	RELATST	Exercise or practice a sport before or after school	Quality of student-teacher relationships (WLE)
0.000000e+00	1.000000000	EXERPRAC	BELONG	Exercise or practice a sport before or after school	Sense of belonging (WLE)
0.000000e+00	1.000000000	EXERPRAC	SCHRISK	Exercise or practice a sport before or after school	School safety risks (WLE)
0.000000e+00	1.000000000	EXERPRAC	FEELSAFE	Exercise or practice a sport before or after school	Feeling safe (WLE)
0.000000e+00	1.000000000	EXERPRAC	GROSAGR	Exercise or practice a sport before or after school	Growth Mindset (WLE)
0.000000e+00	1.000000000	EXERPRAC	INFOSEEK	Exercise or practice a sport before or after school	Information seeking about future careers (WLE)
0.000000e+00	1.000000000	EXERPRAC	FAMSUP	Exercise or practice a sport before or after school	Family support (WLE)
0.000000e+00	1.000000000	EXERPRAC	EXPOFA	Exercise or practice a sport before or after school	Exposure to Formal and Applied Mathematics Tasks (WLE)
0.000000e+00	1.000000000	EXERPRAC	EXPO21ST	Exercise or practice a sport before or after school	Exposure to Mathematical Reasoning and 21st century mathematics tasks (WLE)
0.000000e+00	1.000000000	EXERPRAC	MATHEFF	Exercise or practice a sport before or after school	Mathematics self-efficacy: formal and applied mathematics - response options reversed in 2022 (WLE)
0.000000e+00	1.000000000	EXERPRAC	MATHPERS	Exercise or practice a sport before or after school	Effort and Persistence in Mathematics (WLE)
0.000000e+00	1.000000000	EXERPRAC	MISCED	Exercise or practice a sport before or after school	Mother’s level of education (ISCED)
0.000000e+00	1.000000000	EXERPRAC	HISEI	Exercise or practice a sport before or after school	Highest parental occupational status (ISEI) based on 4-digit human coded ISCO
0.000000e+00	1.000000000	EXERPRAC	HOMEPOS	Exercise or practice a sport before or after school	Home possessions (WLE)
0.000000e+00	1.000000000	EXERPRAC	FCFMLRTY	Exercise or practice a sport before or after school	Familiarity with concepts of finance
0.000000e+00	1.000000000	EXERPRAC	FLMULTSB	Exercise or practice a sport before or after school	Financial education in school lessons, multiple subjects (WLE)
0.000000e+00	1.000000000	EXERPRAC	FLFAMILY	Exercise or practice a sport before or after school	Parental involvement in matters of FL (WLE)
0.000000e+00	1.000000000	EXERPRAC	ACCESSFP	Exercise or practice a sport before or after school	Access to money and financial products, sources of money (WLE)
0.000000e+00	1.000000000	EXERPRAC	FLCONFIN	Exercise or practice a sport before or after school	Confidence about financial matters (WLE)
0.000000e+00	1.000000000	EXERPRAC	FLCONICT	Exercise or practice a sport before or after school	Confidence about financial matters using digital devices (WLE)
0.000000e+00	1.000000000	EXERPRAC	ACCESSFA	Exercise or practice a sport before or after school	Access to money and financial products, financial activities (WLE)
0.000000e+00	1.000000000	EXERPRAC	ATTCONFM	Exercise or practice a sport before or after school	Attitudes towards and confidence about financial matters (WLE)
0.000000e+00	1.000000000	EXERPRAC	FRINFLFM	Exercise or practice a sport before or after school	Friends’ influence on financial matters (WLE)
0.000000e+00	1.000000000	EXERPRAC	ICTSCH	Exercise or practice a sport before or after school	ICT availability at school (WLE)
0.000000e+00	1.000000000	EXERPRAC	ICTHOME	Exercise or practice a sport before or after school	ICT availability outside of school (WLE)
0.000000e+00	1.000000000	EXERPRAC	ICTAVHOM	Exercise or practice a sport before or after school	Availability and Usage of ICT at Home
0.000000e+00	1.000000000	EXERPRAC	ICTFEED	Exercise or practice a sport before or after school	Support or feedback via ICT (WLE)
0.000000e+00	1.000000000	EXERPRAC	ICTWKEND	Exercise or practice a sport before or after school	Frequency of ICT activity (weekend) (WLE)
0.000000e+00	1.000000000	EXERPRAC	ICTREG	Exercise or practice a sport before or after school	Views of regulated ICT use in school (WLE)
0.000000e+00	1.000000000	EXERPRAC	ICTDISTR	Exercise or practice a sport before or after school	Distress from online content and cyberbullying
0.000000e+00	1.000000000	EXERPRAC	ICTEFFIC	Exercise or practice a sport before or after school	Self-efficacy in digital competencies (WLE)
0.000000e+00	1.000000000	EXERPRAC	PV7MATH	Exercise or practice a sport before or after school	Plausible Value 7 in Mathematics
0.000000e+00	1.000000000	EXERPRAC	PV10MATH	Exercise or practice a sport before or after school	Plausible Value 10 in Mathematics
0.000000e+00	1.000000000	EXERPRAC	PV10READ	Exercise or practice a sport before or after school	Plausible Value 10 in Reading
0.000000e+00	1.000000000	EXERPRAC	PV6MCCR	Exercise or practice a sport before or after school	Plausible Value 6 in Content Subscale of Mathematics - Change and Relationships
0.000000e+00	1.000000000	EXERPRAC	PV9MCCR	Exercise or practice a sport before or after school	Plausible Value 9 in Content Subscale of Mathematics - Change and Relationships
0.000000e+00	1.000000000	EXERPRAC	PV1MCSS	Exercise or practice a sport before or after school	Plausible Value 1 in Content Subscale of Mathematics - Space and Shape
0.000000e+00	1.000000000	EXERPRAC	PV4MCSS	Exercise or practice a sport before or after school	Plausible Value 4 in Content Subscale of Mathematics - Space and Shape
0.000000e+00	1.000000000	EXERPRAC	PV8MCSS	Exercise or practice a sport before or after school	Plausible Value 8 in Content Subscale of Mathematics - Space and Shape
0.000000e+00	1.000000000	EXERPRAC	PV10MCSS	Exercise or practice a sport before or after school	Plausible Value 10 in Content Subscale of Mathematics - Space and Shape
0.000000e+00	1.000000000	EXERPRAC	PV4MPEM	Exercise or practice a sport before or after school	Plausible Value 4 in Process Subscale of Mathematics - Employing Mathematical Concepts, Facts, and Procedures
0.000000e+00	1.000000000	EXERPRAC	PV10MPEM	Exercise or practice a sport before or after school	Plausible Value 10 in Process Subscale of Mathematics - Employing Mathematical Concepts, Facts, and Procedures
0.000000e+00	1.000000000	EXERPRAC	PV1MPFS	Exercise or practice a sport before or after school	Plausible Value 1 in Process Subscale of Mathematics - Formulating Situations Mathematically
0.000000e+00	1.000000000	EXERPRAC	PV4MPFS	Exercise or practice a sport before or after school	Plausible Value 4 in Process Subscale of Mathematics - Formulating Situations Mathematically
0.000000e+00	1.000000000	EXERPRAC	PV6MPFS	Exercise or practice a sport before or after school	Plausible Value 6 in Process Subscale of Mathematics - Formulating Situations Mathematically
0.000000e+00	1.000000000	EXERPRAC	PV7MPFS	Exercise or practice a sport before or after school	Plausible Value 7 in Process Subscale of Mathematics - Formulating Situations Mathematically
0.000000e+00	1.000000000	EXERPRAC	PV1MPRE	Exercise or practice a sport before or after school	Plausible Value 1 in Process Subscale of Mathematics - Reasoning
0.000000e+00	1.000000000	STUDYHMW	WORKPAY	Studying for school or homework before or after school	Working for pay before or after school
0.000000e+00	1.000000000	STUDYHMW	WORKHOME	Studying for school or homework before or after school	Working in household/take care of family members before or after school
0.000000e+00	1.000000000	STUDYHMW	EXPECEDU	Studying for school or homework before or after school	Highest expected educational level
0.000000e+00	1.000000000	STUDYHMW	MATHPREF	Studying for school or homework before or after school	Preference of Math over other core subjects
0.000000e+00	1.000000000	STUDYHMW	MATHEASE	Studying for school or homework before or after school	Perception of Mathematics as easier than other subjects
0.000000e+00	1.000000000	STUDYHMW	MATHMOT	Studying for school or homework before or after school	Motivation to do well in mathematics
[truncated: 26,680 more rows]
